# Supplementary material for: Novel App knock-in mouse model shows key features of amyloid pathology and reveals profound metabolic dysregulation of microglia
Source: Mol Neurodegener. 2022 Jun 11;17:41. doi: 10.1186/s13024-022-00547-7 (PMC9188195; doi:10.1186/s13024-022-00547-7)
Supplement: Supplementary file 11 — Additional file 11: Table s3. Plaque Count Whole-Bean [file 13024_2022_547_MOESM11_ESM.csv]

image_series_id	hemisphere_id	structure_acronym	structure_id	structure_volume	plaque_volume	plaque_count	plaque_density	count_per_mm_3	age_group	genotype
1013978665	1	TMv	1	0.111060313	0	0	0	0	2 mo	HOM
1013445609	1	TMv	1	0.111060313	0	0	0	0	4 mo	HOM
1013609015	1	TMv	1	0.111060313	5.81E-06	1	5.23E-05	9.004116529	4 mo	HOM
1013608106	2	TMv	1	0.111060313	0	0	0	0	4 mo	HOM
1011937543	1	TMv	1	0.111060313	0.000208916	5	0.001881105	45.02058265	8 mo	HOM
1010419538	2	TMv	1	0.111060313	6.59E-22	0	5.94E-21	0	4 mo	WILD
1010419187	1	TMv	1	0.111060313	9.70E-05	2	0.000873196	18.00823306	8 mo	HOM
1013978366	1	TMv	1	0.111060313	8.84E-07	0	7.96E-06	0	2 mo	HOM
1014416155	2	TMv	1	0.111060313	0	0	0	0	2 mo	HOM
1013978065	2	TMv	1	0.111060313	0	0	0	0	2 mo	HOM
1009934102	2	TMv	1	0.111060313	1.03E-07	0	9.27E-07	0	4 mo	WILD
1009322937	2	TMv	1	0.111060313	0	0	0	0	8 mo	WILD
1011080637	2	TMv	1	0.111060313	2.30E-06	0	2.07E-05	0	8 mo	HOM
1013609713	2	TMv	1	0.111060313	0	0	0	0	2 mo	WILD
1010418842	1	TMv	1	0.111060313	1.77E-05	2	0.000159614	18.00823306	8 mo	HOM
1013288213	2	TMv	1	0.111060313	0	0	0	0	4 mo	HOM
1008976060	2	TMv	1	0.111060313	0	0	0	0	8 mo	WILD
1013446243	1	TMv	1	0.111060313	0	0	0	0	4 mo	HOM
1013288951	2	TMv	1	0.111060313	1.25E-06	0	1.13E-05	0	4 mo	HOM
1013978665	1	SSp-m6b	2	0.11770733	0	0	0	0	2 mo	HOM
1013445609	1	SSp-m6b	2	0.11770733	0	0	0	0	4 mo	HOM
1013609015	1	SSp-m6b	2	0.11770733	0	0	0	0	4 mo	HOM
1013608106	2	SSp-m6b	2	0.11770733	0	0	0	0	4 mo	HOM
1011937543	1	SSp-m6b	2	0.11770733	0.000108446	3	0.000921317	25.486943	8 mo	HOM
1010419538	2	SSp-m6b	2	0.11770733	0	0	0	0	4 mo	WILD
1010419187	1	SSp-m6b	2	0.11770733	1.39E-05	1	0.000118371	8.495647666	8 mo	HOM
1013978366	1	SSp-m6b	2	0.11770733	0	0	0	0	2 mo	HOM
1014416155	2	SSp-m6b	2	0.11770733	0	0	0	0	2 mo	HOM
1013978065	2	SSp-m6b	2	0.11770733	0	0	0	0	2 mo	HOM
1009934102	2	SSp-m6b	2	0.11770733	0	0	0	0	4 mo	WILD
1009322937	2	SSp-m6b	2	0.11770733	0	0	0	0	8 mo	WILD
1011080637	2	SSp-m6b	2	0.11770733	1.48E-05	1	0.000125898	8.495647666	8 mo	HOM
1013609713	2	SSp-m6b	2	0.11770733	0	0	0	0	2 mo	WILD
1010418842	1	SSp-m6b	2	0.11770733	9.11E-05	6	0.000774211	50.973886	8 mo	HOM
1013288213	2	SSp-m6b	2	0.11770733	3.39E-06	1	2.88E-05	8.495647666	4 mo	HOM
1008976060	2	SSp-m6b	2	0.11770733	0	0	0	0	8 mo	WILD
1013446243	1	SSp-m6b	2	0.11770733	6.64E-06	1	5.64E-05	8.495647666	4 mo	HOM
1013288951	2	SSp-m6b	2	0.11770733	0	0	0	0	4 mo	HOM
1013978665	1	IC	4	4.579933254	6.81E-05	6	1.49E-05	1.31006276	2 mo	HOM
1013445609	1	IC	4	4.579933254	0	0	0	0	4 mo	HOM
1013609015	1	IC	4	4.579933254	0.000121693	5	2.66E-05	1.091718967	4 mo	HOM
1013608106	2	IC	4	4.579933254	0	0	0	0	4 mo	HOM
1011937543	1	IC	4	4.579933254	0.011545672	59	0.002520926	12.88228381	8 mo	HOM
1010419538	2	IC	4	4.579933254	0	0	0	0	4 mo	WILD
1010419187	1	IC	4	4.579933254	0.001674213	41	0.000365554	8.952095527	8 mo	HOM
1013978366	1	IC	4	4.579933254	3.95E-05	2	8.62E-06	0.436687587	2 mo	HOM
1014416155	2	IC	4	4.579933254	0	0	0	0	2 mo	HOM
1013978065	2	IC	4	4.579933254	0	0	0	0	2 mo	HOM
1009934102	2	IC	4	4.579933254	0	0	0	0	4 mo	WILD
1009322937	2	IC	4	4.579933254	2.55E-07	0	5.56E-08	0	8 mo	WILD
1011080637	2	IC	4	4.579933254	0.00061267	27	0.000133773	5.89528242	8 mo	HOM
1013609713	2	IC	4	4.579933254	6.94E-07	0	1.52E-07	0	2 mo	WILD
1010418842	1	IC	4	4.579933254	0.002044139	62	0.000446325	13.53731519	8 mo	HOM
1013288213	2	IC	4	4.579933254	0	0	0	0	4 mo	HOM
1008976060	2	IC	4	4.579933254	0.000225556	18	4.92E-05	3.93018828	8 mo	WILD
1013446243	1	IC	4	4.579933254	9.31E-06	1	2.03E-06	0.218343793	4 mo	HOM
1013288951	2	IC	4	4.579933254	3.35E-05	2	7.32E-06	0.436687587	4 mo	HOM
1013978665	1	int	6	2.160672326	0	0	0	0	2 mo	HOM
1013445609	1	int	6	2.160672326	0	0	0	0	4 mo	HOM
1013609015	1	int	6	2.160672326	0	0	0	0	4 mo	HOM
1013608106	2	int	6	2.160672326	0	0	0	0	4 mo	HOM
1011937543	1	int	6	2.160672326	0.001794354	31	0.000830461	14.34738605	8 mo	HOM
1010419538	2	int	6	2.160672326	0	0	0	0	4 mo	WILD
1010419187	1	int	6	2.160672326	1.18E-05	3	5.44E-06	1.388456715	8 mo	HOM
1013978366	1	int	6	2.160672326	0	0	0	0	2 mo	HOM
1014416155	2	int	6	2.160672326	0	0	0	0	2 mo	HOM
1013978065	2	int	6	2.160672326	0	0	0	0	2 mo	HOM
1009934102	2	int	6	2.160672326	0	0	0	0	4 mo	WILD
1009322937	2	int	6	2.160672326	0	0	0	0	8 mo	WILD
1011080637	2	int	6	2.160672326	4.16E-05	5	1.93E-05	2.314094525	8 mo	HOM
1013609713	2	int	6	2.160672326	0	0	0	0	2 mo	WILD
1010418842	1	int	6	2.160672326	0.000146006	10	6.76E-05	4.628189049	8 mo	HOM
1013288213	2	int	6	2.160672326	0	0	0	0	4 mo	HOM
1008976060	2	int	6	2.160672326	2.00E-05	3	9.26E-06	1.388456715	8 mo	WILD
1013446243	1	int	6	2.160672326	1.79E-05	3	8.28E-06	1.388456715	4 mo	HOM
1013288951	2	int	6	2.160672326	3.09E-05	1	1.43E-05	0.462818905	4 mo	HOM
1013978665	1	PSV	7	1.139507152	4.98E-06	1	4.37E-06	0.877572377	2 mo	HOM
1013445609	1	PSV	7	1.139507152	0	0	0	0	4 mo	HOM
1013609015	1	PSV	7	1.139507152	0	0	0	0	4 mo	HOM
1013608106	2	PSV	7	1.139507152	0	0	0	0	4 mo	HOM
1011937543	1	PSV	7	1.139507152	0.001256449	5	0.001102625	4.387861885	8 mo	HOM
1010419538	2	PSV	7	1.139507152	0	0	0	0	4 mo	WILD
1010419187	1	PSV	7	1.139507152	9.20E-06	1	8.07E-06	0.877572377	8 mo	HOM
1013978366	1	PSV	7	1.139507152	0	0	0	0	2 mo	HOM
1014416155	2	PSV	7	1.139507152	0	0	0	0	2 mo	HOM
1013978065	2	PSV	7	1.139507152	0	0	0	0	2 mo	HOM
1009934102	2	PSV	7	1.139507152	0	0	0	0	4 mo	WILD
1009322937	2	PSV	7	1.139507152	0	0	0	0	8 mo	WILD
1011080637	2	PSV	7	1.139507152	0	0	0	0	8 mo	HOM
1013609713	2	PSV	7	1.139507152	0	0	0	0	2 mo	WILD
1010418842	1	PSV	7	1.139507152	0	0	0	0	8 mo	HOM
1013288213	2	PSV	7	1.139507152	0	0	0	0	4 mo	HOM
1008976060	2	PSV	7	1.139507152	1.50E-05	2	1.32E-05	1.755144754	8 mo	WILD
1013446243	1	PSV	7	1.139507152	0	0	0	0	4 mo	HOM
1013288951	2	PSV	7	1.139507152	0	0	0	0	4 mo	HOM
1013978665	1	grey	8	459.5709405	0.012515766	536	2.72E-05	1.166305249	2 mo	HOM
1013445609	1	grey	8	459.8042894	0.018187101	1216	3.96E-05	2.644603428	4 mo	HOM
1013609015	1	grey	8	457.5716822	0.107002434	2481	0.000233848	5.422101272	4 mo	HOM
1013608106	2	grey	8	459.4682352	8.41E-06	1	1.83E-08	0.002176429	4 mo	HOM
1011937543	1	grey	8	460.2129654	0.63739478	7584	0.001385	16.47932712	8 mo	HOM
1010419538	2	grey	8	460.5067235	0.004426211	253	9.61E-06	0.549394802	4 mo	WILD
1010419187	1	grey	8	456.7454773	0.494820557	12092	0.001083362	26.47426324	8 mo	HOM
1013978366	1	grey	8	461.9075522	0.029915234	734	6.48E-05	1.589062566	2 mo	HOM
1014416155	2	grey	8	460.7324971	0.000107661	11	2.34E-07	0.023875025	2 mo	HOM
1013978065	2	grey	8	462.3636266	0.004052296	204	8.76E-06	0.441211177	2 mo	HOM
1009934102	2	grey	8	458.8259693	0.006937623	373	1.51E-05	0.812944395	4 mo	WILD
1009322937	2	grey	8	456.4024717	0.008798231	456	1.93E-05	0.999118165	8 mo	WILD
1011080637	2	grey	8	456.015054	0.298703692	9178	0.00065503	20.12652854	8 mo	HOM
1013609713	2	grey	8	463.0745877	0.002492172	132	5.38E-06	0.285051271	2 mo	WILD
1010418842	1	grey	8	458.605479	0.462122802	12220	0.00100767	26.64599652	8 mo	HOM
1013288213	2	grey	8	460.2699978	0.06259359	1239	0.000135993	2.691898246	4 mo	HOM
1008976060	2	grey	8	461.4537169	0.053953091	1773	0.00011692	3.842205481	8 mo	WILD
1013446243	1	grey	8	459.2074847	0.048017947	2117	0.000104567	4.610116495	4 mo	HOM
1013288951	2	grey	8	459.0154477	0.10536934	2626	0.000229555	5.720940359	4 mo	HOM
1013978665	1	SSp-tr6a	9	0.239945591	0	0	0	0	2 mo	HOM
1013445609	1	SSp-tr6a	9	0.239945591	3.71E-06	1	1.55E-05	4.167611478	4 mo	HOM
1013609015	1	SSp-tr6a	9	0.239945591	0.000121308	3	0.000505565	12.50283443	4 mo	HOM
1013608106	2	SSp-tr6a	9	0.239945591	0	0	0	0	4 mo	HOM
1011937543	1	SSp-tr6a	9	0.239945591	0.000311758	6	0.001299285	25.00566887	8 mo	HOM
1010419538	2	SSp-tr6a	9	0.239945591	0	0	0	0	4 mo	WILD
1010419187	1	SSp-tr6a	9	0.239945591	0.00065845	12	0.002744165	50.01133774	8 mo	HOM
1013978366	1	SSp-tr6a	9	0.239945591	0	0	0	0	2 mo	HOM
1014416155	2	SSp-tr6a	9	0.239945591	0	0	0	0	2 mo	HOM
1013978065	2	SSp-tr6a	9	0.239945591	0	0	0	0	2 mo	HOM
1009934102	2	SSp-tr6a	9	0.239945591	0	0	0	0	4 mo	WILD
1009322937	2	SSp-tr6a	9	0.239945591	0	0	0	0	8 mo	WILD
1011080637	2	SSp-tr6a	9	0.239945591	0.000229414	6	0.000956108	25.00566887	8 mo	HOM
1013609713	2	SSp-tr6a	9	0.239945591	0	0	0	0	2 mo	WILD
1010418842	1	SSp-tr6a	9	0.239945591	0.000195465	10	0.000814621	41.67611478	8 mo	HOM
1013288213	2	SSp-tr6a	9	0.239945591	6.82E-05	2	0.000284218	8.335222956	4 mo	HOM
1008976060	2	SSp-tr6a	9	0.239945591	0	0	0	0	8 mo	WILD
1013446243	1	SSp-tr6a	9	0.239945591	7.57E-05	5	0.000315471	20.83805739	4 mo	HOM
1013288951	2	SSp-tr6a	9	0.239945591	8.64E-05	2	0.000359987	8.335222956	4 mo	HOM
1013978665	1	SCig	10	2.099087558	8.02E-06	1	3.82E-06	0.476397469	2 mo	HOM
1013445609	1	SCig	10	2.099087558	0	0	0	0	4 mo	HOM
1013609015	1	SCig	10	2.099087558	1.36E-07	0	6.47E-08	0	4 mo	HOM
1013608106	2	SCig	10	2.099087558	0	0	0	0	4 mo	HOM
1011937543	1	SCig	10	2.099087558	0.003097938	52	0.00147585	24.77266839	8 mo	HOM
1010419538	2	SCig	10	2.099087558	0	0	0	0	4 mo	WILD
1010419187	1	SCig	10	2.099087558	0.000291862	13	0.000139042	6.193167097	8 mo	HOM
1013978366	1	SCig	10	2.099087558	0	0	0	0	2 mo	HOM
1014416155	2	SCig	10	2.099087558	0	0	0	0	2 mo	HOM
1013978065	2	SCig	10	2.099087558	0	0	0	0	2 mo	HOM
1009934102	2	SCig	10	2.099087558	0	0	0	0	4 mo	WILD
1009322937	2	SCig	10	2.099087558	1.54E-06	0	7.36E-07	0	8 mo	WILD
1011080637	2	SCig	10	2.099087558	0.000129235	4	6.16E-05	1.905589876	8 mo	HOM
1013609713	2	SCig	10	2.099087558	0	0	0	0	2 mo	WILD
1010418842	1	SCig	10	2.099087558	0.000186236	6	8.87E-05	2.858384814	8 mo	HOM
1013288213	2	SCig	10	2.099087558	0	0	0	0	4 mo	HOM
1008976060	2	SCig	10	2.099087558	5.83E-05	6	2.78E-05	2.858384814	8 mo	WILD
1013446243	1	SCig	10	2.099087558	7.56E-06	1	3.60E-06	0.476397469	4 mo	HOM
1013288951	2	SCig	10	2.099087558	0	0	0	0	4 mo	HOM
1013978665	1	IF	12	0.089419414	0	0	0	0	2 mo	HOM
1013445609	1	IF	12	0.089419414	0	0	0	0	4 mo	HOM
1013609015	1	IF	12	0.089419414	4.73E-06	1	5.30E-05	11.18325378	4 mo	HOM
1013608106	2	IF	12	0.089419414	0	0	0	0	4 mo	HOM
1011937543	1	IF	12	0.089419414	0	0	0	0	8 mo	HOM
1010419538	2	IF	12	0.089419414	0	0	0	0	4 mo	WILD
1010419187	1	IF	12	0.089419414	0	0	0	0	8 mo	HOM
1013978366	1	IF	12	0.089419414	0	0	0	0	2 mo	HOM
1014416155	2	IF	12	0.089419414	0	0	0	0	2 mo	HOM
1013978065	2	IF	12	0.089419414	0	0	0	0	2 mo	HOM
1009934102	2	IF	12	0.089419414	0	0	0	0	4 mo	WILD
1009322937	2	IF	12	0.089419414	0	0	0	0	8 mo	WILD
1011080637	2	IF	12	0.089419414	6.75E-10	0	7.54E-09	0	8 mo	HOM
1013609713	2	IF	12	0.089419414	0	0	0	0	2 mo	WILD
1010418842	1	IF	12	0.089419414	1.19E-06	0	1.33E-05	0	8 mo	HOM
1013288213	2	IF	12	0.089419414	0	0	0	0	4 mo	HOM
1008976060	2	IF	12	0.089419414	4.02E-06	0	4.50E-05	0	8 mo	WILD
1013446243	1	IF	12	0.089419414	0	0	0	0	4 mo	HOM
1013288951	2	IF	12	0.089419414	0	0	0	0	4 mo	HOM
1013978665	1	PT	15	0.236902299	0	0	0	0	2 mo	HOM
1013445609	1	PT	15	0.236902299	2.25E-07	0	9.48E-07	0	4 mo	HOM
1013609015	1	PT	15	0.236902299	7.05E-06	1	2.97E-05	4.221149408	4 mo	HOM
1013608106	2	PT	15	0.236902299	0	0	0	0	4 mo	HOM
1011937543	1	PT	15	0.236902299	2.66E-05	1	0.000112159	4.221149408	8 mo	HOM
1010419538	2	PT	15	0.236902299	0	0	0	0	4 mo	WILD
1010419187	1	PT	15	0.236902299	0.000120737	2	0.000509648	8.442298816	8 mo	HOM
1013978366	1	PT	15	0.236902299	1.12E-06	0	4.74E-06	0	2 mo	HOM
1014416155	2	PT	15	0.236902299	0	0	0	0	2 mo	HOM
1013978065	2	PT	15	0.236902299	0	0	0	0	2 mo	HOM
1009934102	2	PT	15	0.236902299	0	0	0	0	4 mo	WILD
1009322937	2	PT	15	0.236902299	0	0	0	0	8 mo	WILD
1011080637	2	PT	15	0.236902299	0.00010513	3	0.00044377	12.66344822	8 mo	HOM
1013609713	2	PT	15	0.236902299	0	0	0	0	2 mo	WILD
1010418842	1	PT	15	0.236902299	7.14E-05	1	0.000301445	4.221149408	8 mo	HOM
1013288213	2	PT	15	0.236902299	9.91E-08	0	4.18E-07	0	4 mo	HOM
1008976060	2	PT	15	0.236902299	1.48E-05	1	6.23E-05	4.221149408	8 mo	WILD
1013446243	1	PT	15	0.236902299	0	0	0	0	4 mo	HOM
1013288951	2	PT	15	0.236902299	0	0	0	0	4 mo	HOM
1013978665	1	SCiw	17	2.152974544	0	0	0	0	2 mo	HOM
1013445609	1	SCiw	17	2.152974544	0	0	0	0	4 mo	HOM
1013609015	1	SCiw	17	2.152974544	5.77E-07	1	2.68E-07	0.464473676	4 mo	HOM
1013608106	2	SCiw	17	2.152974544	0	0	0	0	4 mo	HOM
1011937543	1	SCiw	17	2.152974544	0.002384174	46	0.001107386	21.36578908	8 mo	HOM
1010419538	2	SCiw	17	2.152974544	0	0	0	0	4 mo	WILD
1010419187	1	SCiw	17	2.152974544	0.000289755	10	0.000134584	4.644736756	8 mo	HOM
1013978366	1	SCiw	17	2.152974544	0	0	0	0	2 mo	HOM
1014416155	2	SCiw	17	2.152974544	0	0	0	0	2 mo	HOM
1013978065	2	SCiw	17	2.152974544	0	0	0	0	2 mo	HOM
1009934102	2	SCiw	17	2.152974544	0	0	0	0	4 mo	WILD
1009322937	2	SCiw	17	2.152974544	0	0	0	0	8 mo	WILD
1011080637	2	SCiw	17	2.152974544	5.71E-05	3	2.65E-05	1.393421027	8 mo	HOM
1013609713	2	SCiw	17	2.152974544	0	0	0	0	2 mo	WILD
1010418842	1	SCiw	17	2.152974544	0.000277696	12	0.000128982	5.573684108	8 mo	HOM
1013288213	2	SCiw	17	2.152974544	0	0	0	0	4 mo	HOM
1008976060	2	SCiw	17	2.152974544	4.37E-05	5	2.03E-05	2.322368378	8 mo	WILD
1013446243	1	SCiw	17	2.152974544	1.42E-06	0	6.60E-07	0	4 mo	HOM
1013288951	2	SCiw	17	2.152974544	0	0	0	0	4 mo	HOM
1013978665	1	IG	19	0.129488978	0	0	0	0	2 mo	HOM
1013445609	1	IG	19	0.129488978	9.42E-06	1	7.27E-05	7.722665025	4 mo	HOM
1013609015	1	IG	19	0.129488978	4.13E-05	1	0.000319141	7.722665025	4 mo	HOM
1013608106	2	IG	19	0.129488978	0	0	0	0	4 mo	HOM
1011937543	1	IG	19	0.129488978	8.30E-06	0	6.41E-05	0	8 mo	HOM
1010419538	2	IG	19	0.129488978	0	0	0	0	4 mo	WILD
1010419187	1	IG	19	0.129488978	0.000250019	7	0.001930812	54.05865518	8 mo	HOM
1013978366	1	IG	19	0.129488978	2.02E-05	1	0.00015581	7.722665025	2 mo	HOM
1014416155	2	IG	19	0.129488978	0	0	0	0	2 mo	HOM
1013978065	2	IG	19	0.129488978	0	0	0	0	2 mo	HOM
1009934102	2	IG	19	0.129488978	0.000119135	2	0.00092004	15.44533005	4 mo	WILD
1009322937	2	IG	19	0.129488978	0.000323417	1	0.002497645	7.722665025	8 mo	WILD
1011080637	2	IG	19	0.129488978	0.00095164	11	0.007349199	84.94931528	8 mo	HOM
1013609713	2	IG	19	0.129488978	0	0	0	0	2 mo	WILD
1010418842	1	IG	19	0.129488978	0.001332357	2	0.01028935	15.44533005	8 mo	HOM
1013288213	2	IG	19	0.129488978	0.002943961	4	0.022735225	30.8906601	4 mo	HOM
1008976060	2	IG	19	0.129488978	1.05E-05	1	8.09E-05	7.722665025	8 mo	WILD
1013446243	1	IG	19	0.129488978	3.82E-05	2	0.000295337	15.44533005	4 mo	HOM
1013288951	2	IG	19	0.129488978	0.000270894	17	0.002092025	131.2853054	4 mo	HOM
1013978665	1	ENTl2	20	1.652909395	0	0	0	0	2 mo	HOM
1013445609	1	ENTl2	20	1.652909395	1.06E-05	1	6.42E-06	0.604993839	4 mo	HOM
1013609015	1	ENTl2	20	1.652909395	2.40E-05	2	1.45E-05	1.209987677	4 mo	HOM
1013608106	2	ENTl2	20	1.652909395	0	0	0	0	4 mo	HOM
1011937543	1	ENTl2	20	1.652909395	0.001290681	33	0.000780854	19.96479668	8 mo	HOM
1010419538	2	ENTl2	20	1.652909395	0	0	0	0	4 mo	WILD
1010419187	1	ENTl2	20	1.652909395	0.000632602	25	0.000382721	15.12484597	8 mo	HOM
1013978366	1	ENTl2	20	1.652909395	0	0	0	0	2 mo	HOM
1014416155	2	ENTl2	20	1.652909395	0	0	0	0	2 mo	HOM
1013978065	2	ENTl2	20	1.652909395	0	0	0	0	2 mo	HOM
1009934102	2	ENTl2	20	1.652909395	0	0	0	0	4 mo	WILD
1009322937	2	ENTl2	20	1.652909395	0	0	0	0	8 mo	WILD
1011080637	2	ENTl2	20	1.652909395	0.00049501	25	0.000299478	15.12484597	8 mo	HOM
1013609713	2	ENTl2	20	1.652909395	0	0	0	0	2 mo	WILD
1010418842	1	ENTl2	20	1.652909395	0.000447902	17	0.000270978	10.28489526	8 mo	HOM
1013288213	2	ENTl2	20	1.652909395	4.81E-06	1	2.91E-06	0.604993839	4 mo	HOM
1008976060	2	ENTl2	20	1.652909395	0	0	0	0	8 mo	WILD
1013446243	1	ENTl2	20	1.652909395	8.58E-05	6	5.19E-05	3.629963032	4 mo	HOM
1013288951	2	ENTl2	20	1.652909395	7.27E-05	4	4.40E-05	2.419975355	4 mo	HOM
1013978665	1	lotg	21	1.094051577	8.51E-07	0	7.78E-07	0	2 mo	HOM
1013445609	1	lotg	21	1.094051577	3.89E-06	0	3.56E-06	0	4 mo	HOM
1013609015	1	lotg	21	1.094051577	3.14E-06	0	2.87E-06	0	4 mo	HOM
1013608106	2	lotg	21	1.094051577	0	0	0	0	4 mo	HOM
1011937543	1	lotg	21	1.094051577	0.000242193	3	0.000221373	2.742101071	8 mo	HOM
1010419538	2	lotg	21	1.094051577	0	0	0	0	4 mo	WILD
1010419187	1	lotg	21	1.094051577	0.000197826	4	0.000180819	3.656134761	8 mo	HOM
1013978366	1	lotg	21	1.094051577	0	0	0	0	2 mo	HOM
1014416155	2	lotg	21	1.094051577	0	0	0	0	2 mo	HOM
1013978065	2	lotg	21	1.094051577	0	0	0	0	2 mo	HOM
1009934102	2	lotg	21	1.094051577	2.16E-06	0	1.97E-06	0	4 mo	WILD
1009322937	2	lotg	21	1.094051577	2.27E-05	3	2.08E-05	2.742101071	8 mo	WILD
1011080637	2	lotg	21	1.094051577	0.000246846	4	0.000225626	3.656134761	8 mo	HOM
1013609713	2	lotg	21	1.094051577	0	0	0	0	2 mo	WILD
1010418842	1	lotg	21	1.094051577	0.0002084	3	0.000190484	2.742101071	8 mo	HOM
1013288213	2	lotg	21	1.094051577	0.000536716	2	0.000490576	1.82806738	4 mo	HOM
1008976060	2	lotg	21	1.094051577	5.61E-06	1	5.13E-06	0.91403369	8 mo	WILD
1013446243	1	lotg	21	1.094051577	2.62E-06	0	2.39E-06	0	4 mo	HOM
1013288951	2	lotg	21	1.094051577	3.21E-05	2	2.93E-05	1.82806738	4 mo	HOM
1013978665	1	PTLp	22	2.531085609	1.22E-05	1	4.83E-06	0.395087387	2 mo	HOM
1013445609	1	PTLp	22	2.531085609	0.000343615	24	0.000135758	9.482097292	4 mo	HOM
1013609015	1	PTLp	22	2.531085609	0.001136382	38	0.00044897	15.01332071	4 mo	HOM
1013608106	2	PTLp	22	2.531085609	0	0	0	0	4 mo	HOM
1011937543	1	PTLp	22	2.531085609	0.005273596	58	0.002083531	22.91506846	8 mo	HOM
1010419538	2	PTLp	22	2.531085609	0	0	0	0	4 mo	WILD
1010419187	1	PTLp	22	2.531085609	0.004756183	144	0.001879108	56.89258375	8 mo	HOM
1013978366	1	PTLp	22	2.531085609	3.71E-06	1	1.47E-06	0.395087387	2 mo	HOM
1014416155	2	PTLp	22	2.531085609	0	0	0	0	2 mo	HOM
1013978065	2	PTLp	22	2.531085609	1.46E-06	0	5.78E-07	0	2 mo	HOM
1009934102	2	PTLp	22	2.531085609	6.67E-08	0	2.64E-08	0	4 mo	WILD
1009322937	2	PTLp	22	2.531085609	5.18E-05	2	2.05E-05	0.790174774	8 mo	WILD
1011080637	2	PTLp	22	2.531085609	0.00204383	79	0.000807492	31.21190359	8 mo	HOM
1013609713	2	PTLp	22	2.531085609	1.12E-05	1	4.41E-06	0.395087387	2 mo	WILD
1010418842	1	PTLp	22	2.531085609	0.004367202	120	0.001725426	47.41048646	8 mo	HOM
1013288213	2	PTLp	22	2.531085609	0.000221291	21	8.74E-05	8.29683513	4 mo	HOM
1008976060	2	PTLp	22	2.531085609	6.45E-05	1	2.55E-05	0.395087387	8 mo	WILD
1013446243	1	PTLp	22	2.531085609	0.000773566	35	0.000305626	13.82805855	4 mo	HOM
1013288951	2	PTLp	22	2.531085609	0.001111247	31	0.00043904	12.247709	4 mo	HOM
1013978665	1	AAA	23	0.473452386	8.08E-07	0	1.71E-06	0	2 mo	HOM
1013445609	1	AAA	23	0.50931235	0	0	0	0	4 mo	HOM
1013609015	1	AAA	23	0.50931235	0	0	0	0	4 mo	HOM
1013608106	2	AAA	23	0.50931235	0	0	0	0	4 mo	HOM
1011937543	1	AAA	23	0.50931235	0.000464993	4	0.000912982	7.85372669	8 mo	HOM
1010419538	2	AAA	23	0.50931235	0	0	0	0	4 mo	WILD
1010419187	1	AAA	23	0.50931235	0.00010304	7	0.000202312	13.74402171	8 mo	HOM
1013978366	1	AAA	23	0.50931235	0	0	0	0	2 mo	HOM
1014416155	2	AAA	23	0.50931235	0	0	0	0	2 mo	HOM
1013978065	2	AAA	23	0.50931235	0	0	0	0	2 mo	HOM
1009934102	2	AAA	23	0.50931235	0	0	0	0	4 mo	WILD
1009322937	2	AAA	23	0.50931235	0	0	0	0	8 mo	WILD
1011080637	2	AAA	23	0.50931235	0.000124528	4	0.000244502	7.85372669	8 mo	HOM
1013609713	2	AAA	23	0.50931235	0	0	0	0	2 mo	WILD
1010418842	1	AAA	23	0.50931235	0.000295347	10	0.000579893	19.63431673	8 mo	HOM
1013288213	2	AAA	23	0.50931235	3.78E-06	0	7.43E-06	0	4 mo	HOM
1008976060	2	AAA	23	0.50931235	1.41E-05	1	2.77E-05	1.963431673	8 mo	WILD
1013446243	1	AAA	23	0.50931235	2.79E-06	0	5.47E-06	0	4 mo	HOM
1013288951	2	AAA	23	0.50931235	1.41E-07	1	2.77E-07	1.963431673	4 mo	HOM
1013978665	1	SCdg	26	1.230941701	0	0	0	0	2 mo	HOM
1013445609	1	SCdg	26	1.230941701	0	0	0	0	4 mo	HOM
1013609015	1	SCdg	26	1.230941701	0	0	0	0	4 mo	HOM
1013608106	2	SCdg	26	1.230941701	0	0	0	0	4 mo	HOM
1011937543	1	SCdg	26	1.230941701	0.001097196	27	0.000891347	21.93442629	8 mo	HOM
1010419538	2	SCdg	26	1.230941701	0	0	0	0	4 mo	WILD
1010419187	1	SCdg	26	1.230941701	3.10E-05	3	2.52E-05	2.437158476	8 mo	HOM
1013978366	1	SCdg	26	1.230941701	0	0	0	0	2 mo	HOM
1014416155	2	SCdg	26	1.230941701	0	0	0	0	2 mo	HOM
1013978065	2	SCdg	26	1.230941701	0	0	0	0	2 mo	HOM
1009934102	2	SCdg	26	1.230941701	0	0	0	0	4 mo	WILD
1009322937	2	SCdg	26	1.230941701	0	0	0	0	8 mo	WILD
1011080637	2	SCdg	26	1.230941701	1.03E-05	1	8.35E-06	0.812386159	8 mo	HOM
1013609713	2	SCdg	26	1.230941701	0	0	0	0	2 mo	WILD
1010418842	1	SCdg	26	1.230941701	3.42E-05	3	2.78E-05	2.437158476	8 mo	HOM
1013288213	2	SCdg	26	1.230941701	0	0	0	0	4 mo	HOM
1008976060	2	SCdg	26	1.230941701	0	0	0	0	8 mo	WILD
1013446243	1	SCdg	26	1.230941701	0	0	0	0	4 mo	HOM
1013288951	2	SCdg	26	1.230941701	0	0	0	0	4 mo	HOM
1013978665	1	IGL	27	0.070487994	0	0	0	0	2 mo	HOM
1013445609	1	IGL	27	0.070487994	0	0	0	0	4 mo	HOM
1013609015	1	IGL	27	0.070487994	0	0	0	0	4 mo	HOM
1013608106	2	IGL	27	0.070487994	0	0	0	0	4 mo	HOM
1011937543	1	IGL	27	0.070487994	0.000340909	1	0.004836407	14.18681305	8 mo	HOM
1010419538	2	IGL	27	0.070487994	0	0	0	0	4 mo	WILD
1010419187	1	IGL	27	0.070487994	6.47E-06	0	9.17E-05	0	8 mo	HOM
1013978366	1	IGL	27	0.070487994	0	0	0	0	2 mo	HOM
1014416155	2	IGL	27	0.070487994	0	0	0	0	2 mo	HOM
1013978065	2	IGL	27	0.070487994	0	0	0	0	2 mo	HOM
1009934102	2	IGL	27	0.070487994	0	0	0	0	4 mo	WILD
1009322937	2	IGL	27	0.070487994	0	0	0	0	8 mo	WILD
1011080637	2	IGL	27	0.070487994	9.92E-06	2	0.000140686	28.37362609	8 mo	HOM
1013609713	2	IGL	27	0.070487994	0	0	0	0	2 mo	WILD
1010418842	1	IGL	27	0.070487994	8.22E-06	0	0.000116662	0	8 mo	HOM
1013288213	2	IGL	27	0.070487994	0	0	0	0	4 mo	HOM
1008976060	2	IGL	27	0.070487994	2.38E-07	0	3.38E-06	0	8 mo	WILD
1013446243	1	IGL	27	0.070487994	0	0	0	0	4 mo	HOM
1013288951	2	IGL	27	0.070487994	0	0	0	0	4 mo	HOM
1013978665	1	ENTl6a	28	1.080372227	0	0	0	0	2 mo	HOM
1013445609	1	ENTl6a	28	1.080372227	3.18E-05	1	2.94E-05	0.925606911	4 mo	HOM
1013609015	1	ENTl6a	28	1.080372227	0.000100652	5	9.32E-05	4.628034555	4 mo	HOM
1013608106	2	ENTl6a	28	1.080372227	0	0	0	0	4 mo	HOM
1011937543	1	ENTl6a	28	1.080372227	0.001893444	31	0.001752585	28.69381424	8 mo	HOM
1010419538	2	ENTl6a	28	1.080372227	0	0	0	0	4 mo	WILD
1010419187	1	ENTl6a	28	1.080372227	0.001183308	45	0.001095278	41.652311	8 mo	HOM
1013978366	1	ENTl6a	28	1.080372227	0	0	0	0	2 mo	HOM
1014416155	2	ENTl6a	28	1.080372227	0	0	0	0	2 mo	HOM
1013978065	2	ENTl6a	28	1.080372227	0	0	0	0	2 mo	HOM
1009934102	2	ENTl6a	28	1.080372227	0	0	0	0	4 mo	WILD
1009322937	2	ENTl6a	28	1.080372227	0	0	0	0	8 mo	WILD
1011080637	2	ENTl6a	28	1.080372227	0.000978662	34	0.000905857	31.47063498	8 mo	HOM
1013609713	2	ENTl6a	28	1.080372227	0	0	0	0	2 mo	WILD
1010418842	1	ENTl6a	28	1.080372227	0.001518058	49	0.001405125	45.35473864	8 mo	HOM
1013288213	2	ENTl6a	28	1.080372227	1.07E-05	1	9.93E-06	0.925606911	4 mo	HOM
1008976060	2	ENTl6a	28	1.080372227	8.82E-07	0	8.17E-07	0	8 mo	WILD
1013446243	1	ENTl6a	28	1.080372227	0.000117645	7	0.000108893	6.479248377	4 mo	HOM
1013288951	2	ENTl6a	28	1.080372227	2.33E-05	2	2.16E-05	1.851213822	4 mo	HOM
1013978665	1	PVa	30	0.052316888	0	0	0	0	2 mo	HOM
1013445609	1	PVa	30	0.052316888	0	0	0	0	4 mo	HOM
1013609015	1	PVa	30	0.052316888	0	0	0	0	4 mo	HOM
1013608106	2	PVa	30	0.052316888	0	0	0	0	4 mo	HOM
1011937543	1	PVa	30	0.052316888	0	0	0	0	8 mo	HOM
1010419538	2	PVa	30	0.052316888	0	0	0	0	4 mo	WILD
1010419187	1	PVa	30	0.052316888	0	0	0	0	8 mo	HOM
1013978366	1	PVa	30	0.052316888	0	0	0	0	2 mo	HOM
1014416155	2	PVa	30	0.052316888	0	0	0	0	2 mo	HOM
1013978065	2	PVa	30	0.052316888	0	0	0	0	2 mo	HOM
1009934102	2	PVa	30	0.052316888	0	0	0	0	4 mo	WILD
1009322937	2	PVa	30	0.052316888	0	0	0	0	8 mo	WILD
1011080637	2	PVa	30	0.052316888	0	0	0	0	8 mo	HOM
1013609713	2	PVa	30	0.052316888	0	0	0	0	2 mo	WILD
1010418842	1	PVa	30	0.052316888	8.70E-05	2	0.001663756	38.22857324	8 mo	HOM
1013288213	2	PVa	30	0.052316888	0	0	0	0	4 mo	HOM
1008976060	2	PVa	30	0.052316888	1.03E-05	2	0.000196646	38.22857324	8 mo	WILD
1013446243	1	PVa	30	0.052316888	0	0	0	0	4 mo	HOM
1013288951	2	PVa	30	0.052316888	0	0	0	0	4 mo	HOM
1013978665	1	ACA	31	5.707304376	4.77E-05	1	8.35E-06	0.175214065	2 mo	HOM
1013445609	1	ACA	31	5.707304376	0.000354826	24	6.22E-05	4.205137561	4 mo	HOM
1013609015	1	ACA	31	5.707304376	0.001701712	58	0.000298164	10.16241577	4 mo	HOM
1013608106	2	ACA	31	5.707304376	0	0	0	0	4 mo	HOM
1011937543	1	ACA	31	5.707304376	0.005240953	91	0.000918289	15.94447992	8 mo	HOM
1010419538	2	ACA	31	5.707304376	4.21E-06	0	7.38E-07	0	4 mo	WILD
1010419187	1	ACA	31	5.707304376	0.008738468	252	0.001531102	44.15394439	8 mo	HOM
1013978366	1	ACA	31	5.707304376	0.000485136	7	8.50E-05	1.226498455	2 mo	HOM
1014416155	2	ACA	31	5.707304376	0	0	0	0	2 mo	HOM
1013978065	2	ACA	31	5.707304376	0	0	0	0	2 mo	HOM
1009934102	2	ACA	31	5.707304376	0.000165184	5	2.89E-05	0.876070325	4 mo	WILD
1009322937	2	ACA	31	5.707304376	3.66E-05	3	6.42E-06	0.525642195	8 mo	WILD
1011080637	2	ACA	31	5.707304376	0.004292109	204	0.000752038	35.74366927	8 mo	HOM
1013609713	2	ACA	31	5.707304376	4.12E-05	1	7.22E-06	0.175214065	2 mo	WILD
1010418842	1	ACA	31	5.707304376	0.006463023	220	0.001132413	38.54709431	8 mo	HOM
1013288213	2	ACA	31	5.707304376	0.00080106	22	0.000140357	3.854709431	4 mo	HOM
1008976060	2	ACA	31	5.707304376	6.04E-05	4	1.06E-05	0.70085626	8 mo	WILD
1013446243	1	ACA	31	5.707304376	0.001050983	32	0.000184147	5.606850081	4 mo	HOM
1013288951	2	ACA	31	5.707304376	0.001625295	54	0.000284775	9.461559512	4 mo	HOM
1013978665	1	VISp6a	33	1.103230845	0	0	0	0	2 mo	HOM
1013445609	1	VISp6a	33	1.103230845	5.74E-05	4	5.20E-05	3.625714436	4 mo	HOM
1013609015	1	VISp6a	33	1.103230845	0.000609425	19	0.0005524	17.22214357	4 mo	HOM
1013608106	2	VISp6a	33	1.103230845	0	0	0	0	4 mo	HOM
1011937543	1	VISp6a	33	1.103230845	0.001516089	27	0.001374227	24.47357244	8 mo	HOM
1010419538	2	VISp6a	33	1.103230845	0	0	0	0	4 mo	WILD
1010419187	1	VISp6a	33	1.103230845	0.002860038	75	0.00259242	67.98214567	8 mo	HOM
1013978366	1	VISp6a	33	1.103230845	0	0	0	0	2 mo	HOM
1014416155	2	VISp6a	33	1.103230845	0	0	0	0	2 mo	HOM
1013978065	2	VISp6a	33	1.103230845	0	0	0	0	2 mo	HOM
1009934102	2	VISp6a	33	1.103230845	0	0	0	0	4 mo	WILD
1009322937	2	VISp6a	33	1.103230845	0	0	0	0	8 mo	WILD
1011080637	2	VISp6a	33	1.103230845	0.001164409	43	0.001055453	38.97643018	8 mo	HOM
1013609713	2	VISp6a	33	1.103230845	0	0	0	0	2 mo	WILD
1010418842	1	VISp6a	33	1.103230845	0.001532752	50	0.00138933	45.32143045	8 mo	HOM
1013288213	2	VISp6a	33	1.103230845	0.000136599	10	0.000123817	9.064286089	4 mo	HOM
1008976060	2	VISp6a	33	1.103230845	6.00E-06	1	5.43E-06	0.906428609	8 mo	WILD
1013446243	1	VISp6a	33	1.103230845	0.000302353	12	0.000274061	10.87714331	4 mo	HOM
1013288951	2	VISp6a	33	1.103230845	0.000316082	14	0.000286506	12.69000053	4 mo	HOM
1013978665	1	III	35	0.03351528	0	0	0	0	2 mo	HOM
1013445609	1	III	35	0.03351528	0	0	0	0	4 mo	HOM
1013609015	1	III	35	0.03351528	0	0	0	0	4 mo	HOM
1013608106	2	III	35	0.03351528	0	0	0	0	4 mo	HOM
1011937543	1	III	35	0.03351528	1.98E-07	0	5.90E-06	0	8 mo	HOM
1010419538	2	III	35	0.03351528	0	0	0	0	4 mo	WILD
1010419187	1	III	35	0.03351528	0	0	0	0	8 mo	HOM
1013978366	1	III	35	0.03351528	0	0	0	0	2 mo	HOM
1014416155	2	III	35	0.03351528	0	0	0	0	2 mo	HOM
1013978065	2	III	35	0.03351528	0	0	0	0	2 mo	HOM
1009934102	2	III	35	0.03351528	0	0	0	0	4 mo	WILD
1009322937	2	III	35	0.03351528	0	0	0	0	8 mo	WILD
1011080637	2	III	35	0.03351528	0	0	0	0	8 mo	HOM
1013609713	2	III	35	0.03351528	0	0	0	0	2 mo	WILD
1010418842	1	III	35	0.03351528	0	0	0	0	8 mo	HOM
1013288213	2	III	35	0.03351528	0	0	0	0	4 mo	HOM
1008976060	2	III	35	0.03351528	0	0	0	0	8 mo	WILD
1013446243	1	III	35	0.03351528	0	0	0	0	4 mo	HOM
1013288951	2	III	35	0.03351528	0	0	0	0	4 mo	HOM
1013978665	1	GU1	36	0.202177528	4.23E-06	1	2.09E-05	4.94614812	2 mo	HOM
1013445609	1	GU1	36	0.202177528	2.09E-05	1	0.000103611	4.94614812	4 mo	HOM
1013609015	1	GU1	36	0.202177528	7.14E-05	3	0.0003532	14.83844436	4 mo	HOM
1013608106	2	GU1	36	0.202177528	0	0	0	0	4 mo	HOM
1011937543	1	GU1	36	0.202177528	0.000109817	3	0.00054317	14.83844436	8 mo	HOM
1010419538	2	GU1	36	0.202177528	2.47E-06	0	1.22E-05	0	4 mo	WILD
1010419187	1	GU1	36	0.202177528	0.00030584	16	0.00151273	79.13836992	8 mo	HOM
1013978366	1	GU1	36	0.202177528	0	0	0	0	2 mo	HOM
1014416155	2	GU1	36	0.202177528	0	0	0	0	2 mo	HOM
1013978065	2	GU1	36	0.202177528	0	0	0	0	2 mo	HOM
1009934102	2	GU1	36	0.202177528	0	0	0	0	4 mo	WILD
1009322937	2	GU1	36	0.202177528	0	0	0	0	8 mo	WILD
1011080637	2	GU1	36	0.202177528	0.000178696	11	0.000883858	54.40762932	8 mo	HOM
1013609713	2	GU1	36	0.202177528	0	0	0	0	2 mo	WILD
1010418842	1	GU1	36	0.202177528	0.000160508	10	0.000793898	49.4614812	8 mo	HOM
1013288213	2	GU1	36	0.202177528	5.40E-06	0	2.67E-05	0	4 mo	HOM
1008976060	2	GU1	36	0.202177528	1.02E-06	0	5.05E-06	0	8 mo	WILD
1013446243	1	GU1	36	0.202177528	9.38E-06	1	4.64E-05	4.94614812	4 mo	HOM
1013288951	2	GU1	36	0.202177528	8.41E-05	3	0.00041589	14.83844436	4 mo	HOM
1013978665	1	PVH	38	0.194454971	0	0	0	0	2 mo	HOM
1013445609	1	PVH	38	0.194454971	0	0	0	0	4 mo	HOM
1013609015	1	PVH	38	0.194454971	0	0	0	0	4 mo	HOM
1013608106	2	PVH	38	0.194454971	0	0	0	0	4 mo	HOM
1011937543	1	PVH	38	0.194454971	8.26E-07	0	4.25E-06	0	8 mo	HOM
1010419538	2	PVH	38	0.194454971	0	0	0	0	4 mo	WILD
1010419187	1	PVH	38	0.194454971	1.92E-05	1	9.86E-05	5.142578736	8 mo	HOM
1013978366	1	PVH	38	0.194454971	0	0	0	0	2 mo	HOM
1014416155	2	PVH	38	0.194454971	0	0	0	0	2 mo	HOM
1013978065	2	PVH	38	0.194454971	0	0	0	0	2 mo	HOM
1009934102	2	PVH	38	0.194454971	0	0	0	0	4 mo	WILD
1009322937	2	PVH	38	0.194454971	0	0	0	0	8 mo	WILD
1011080637	2	PVH	38	0.194454971	0	0	0	0	8 mo	HOM
1013609713	2	PVH	38	0.194454971	0	0	0	0	2 mo	WILD
1010418842	1	PVH	38	0.194454971	6.14E-05	5	0.000315751	25.71289368	8 mo	HOM
1013288213	2	PVH	38	0.194454971	0	0	0	0	4 mo	HOM
1008976060	2	PVH	38	0.194454971	2.22E-05	4	0.000114226	20.57031494	8 mo	WILD
1013446243	1	PVH	38	0.194454971	1.23E-06	0	6.30E-06	0	4 mo	HOM
1013288951	2	PVH	38	0.194454971	0	0	0	0	4 mo	HOM
1013978665	1	ACAd	39	3.225978597	4.77E-05	1	1.48E-05	0.309983458	2 mo	HOM
1013445609	1	ACAd	39	3.225978597	0.000225942	13	7.00E-05	4.02978495	4 mo	HOM
1013609015	1	ACAd	39	3.225978597	0.001209706	38	0.000374989	11.77937139	4 mo	HOM
1013608106	2	ACAd	39	3.225978597	0	0	0	0	4 mo	HOM
1011937543	1	ACAd	39	3.225978597	0.003326369	53	0.001031119	16.42912326	8 mo	HOM
1010419538	2	ACAd	39	3.225978597	4.21E-06	0	1.31E-06	0	4 mo	WILD
1010419187	1	ACAd	39	3.225978597	0.005076861	147	0.001573743	45.56756828	8 mo	HOM
1013978366	1	ACAd	39	3.225978597	0.000132034	3	4.09E-05	0.929950373	2 mo	HOM
1014416155	2	ACAd	39	3.225978597	0	0	0	0	2 mo	HOM
1013978065	2	ACAd	39	3.225978597	0	0	0	0	2 mo	HOM
1009934102	2	ACAd	39	3.225978597	7.15E-05	2	2.22E-05	0.619966915	4 mo	WILD
1009322937	2	ACAd	39	3.225978597	1.90E-05	2	5.88E-06	0.619966915	8 mo	WILD
1011080637	2	ACAd	39	3.225978597	0.001949468	110	0.000604303	34.09818035	8 mo	HOM
1013609713	2	ACAd	39	3.225978597	3.98E-05	1	1.23E-05	0.309983458	2 mo	WILD
1010418842	1	ACAd	39	3.225978597	0.002884577	131	0.000894171	40.60783296	8 mo	HOM
1013288213	2	ACAd	39	3.225978597	0.000261638	9	8.11E-05	2.789851119	4 mo	HOM
1008976060	2	ACAd	39	3.225978597	4.50E-05	2	1.40E-05	0.619966915	8 mo	WILD
1013446243	1	ACAd	39	3.225978597	0.000674719	23	0.000209152	7.129619527	4 mo	HOM
1013288951	2	ACAd	39	3.225978597	0.001146084	34	0.000355267	10.53943756	4 mo	HOM
1013978665	1	VISpm2/3	41	0.301037929	0	0	0	0	2 mo	HOM
1013445609	1	VISpm2/3	41	0.301037929	1.51E-06	0	5.01E-06	0	4 mo	HOM
1013609015	1	VISpm2/3	41	0.301037929	7.15E-05	3	0.00023757	9.96552166	4 mo	HOM
1013608106	2	VISpm2/3	41	0.301037929	0	0	0	0	4 mo	HOM
1011937543	1	VISpm2/3	41	0.301037929	0.000693572	5	0.002303934	16.60920277	8 mo	HOM
1010419538	2	VISpm2/3	41	0.301037929	0	0	0	0	4 mo	WILD
1010419187	1	VISpm2/3	41	0.301037929	0.000400046	13	0.001328888	43.18392719	8 mo	HOM
1013978366	1	VISpm2/3	41	0.301037929	0	0	0	0	2 mo	HOM
1014416155	2	VISpm2/3	41	0.301037929	0	0	0	0	2 mo	HOM
1013978065	2	VISpm2/3	41	0.301037929	0	0	0	0	2 mo	HOM
1009934102	2	VISpm2/3	41	0.301037929	0	0	0	0	4 mo	WILD
1009322937	2	VISpm2/3	41	0.301037929	0	0	0	0	8 mo	WILD
1011080637	2	VISpm2/3	41	0.301037929	0.000140996	6	0.000468365	19.93104332	8 mo	HOM
1013609713	2	VISpm2/3	41	0.301037929	0	0	0	0	2 mo	WILD
1010418842	1	VISpm2/3	41	0.301037929	0.000499591	11	0.001659562	36.54024609	8 mo	HOM
1013288213	2	VISpm2/3	41	0.301037929	7.90E-06	1	2.62E-05	3.321840553	4 mo	HOM
1008976060	2	VISpm2/3	41	0.301037929	4.05E-06	0	1.35E-05	0	8 mo	WILD
1013446243	1	VISpm2/3	41	0.301037929	0.000155559	3	0.000516742	9.96552166	4 mo	HOM
1013288951	2	VISpm2/3	41	0.301037929	8.20E-07	0	2.72E-06	0	4 mo	HOM
1013978665	1	SCdw	42	0.34027509	0	0	0	0	2 mo	HOM
1013445609	1	SCdw	42	0.34027509	0	0	0	0	4 mo	HOM
1013609015	1	SCdw	42	0.34027509	0	0	0	0	4 mo	HOM
1013608106	2	SCdw	42	0.34027509	0	0	0	0	4 mo	HOM
1011937543	1	SCdw	42	0.34027509	0.000337282	9	0.000991203	26.44918848	8 mo	HOM
1010419538	2	SCdw	42	0.34027509	0	0	0	0	4 mo	WILD
1010419187	1	SCdw	42	0.34027509	5.97E-06	1	1.76E-05	2.93879872	8 mo	HOM
1013978366	1	SCdw	42	0.34027509	0	0	0	0	2 mo	HOM
1014416155	2	SCdw	42	0.34027509	0	0	0	0	2 mo	HOM
1013978065	2	SCdw	42	0.34027509	0	0	0	0	2 mo	HOM
1009934102	2	SCdw	42	0.34027509	0	0	0	0	4 mo	WILD
1009322937	2	SCdw	42	0.34027509	0	0	0	0	8 mo	WILD
1011080637	2	SCdw	42	0.34027509	0	0	0	0	8 mo	HOM
1013609713	2	SCdw	42	0.34027509	0	0	0	0	2 mo	WILD
1010418842	1	SCdw	42	0.34027509	3.97E-05	2	0.00011666	5.877597439	8 mo	HOM
1013288213	2	SCdw	42	0.34027509	0	0	0	0	4 mo	HOM
1008976060	2	SCdw	42	0.34027509	3.19E-08	0	9.38E-08	0	8 mo	WILD
1013446243	1	SCdw	42	0.34027509	0	0	0	0	4 mo	HOM
1013288951	2	SCdw	42	0.34027509	0	0	0	0	4 mo	HOM
1013978665	1	ILA	44	0.869841625	0	0	0	0	2 mo	HOM
1013445609	1	ILA	44	0.869841625	4.32E-05	1	4.97E-05	1.149634567	4 mo	HOM
1013609015	1	ILA	44	0.869841625	0.000496751	11	0.000571082	12.64598024	4 mo	HOM
1013608106	2	ILA	44	0.869841625	0	0	0	0	4 mo	HOM
1011937543	1	ILA	44	0.869841625	0.000716137	14	0.000823296	16.09488394	8 mo	HOM
1010419538	2	ILA	44	0.869841625	0	0	0	0	4 mo	WILD
1010419187	1	ILA	44	0.869841625	0.00146797	29	0.001687629	33.33940244	8 mo	HOM
1013978366	1	ILA	44	0.869841625	0	0	0	0	2 mo	HOM
1014416155	2	ILA	44	0.869841625	0	0	0	0	2 mo	HOM
1013978065	2	ILA	44	0.869841625	0	0	0	0	2 mo	HOM
1009934102	2	ILA	44	0.869841625	0	0	0	0	4 mo	WILD
1009322937	2	ILA	44	0.869841625	0.000223563	4	0.000257016	4.598538268	8 mo	WILD
1011080637	2	ILA	44	0.869841625	0.000938329	32	0.001078735	36.78830614	8 mo	HOM
1013609713	2	ILA	44	0.869841625	0	0	0	0	2 mo	WILD
1010418842	1	ILA	44	0.869841625	0.002430496	21	0.002794182	24.14232591	8 mo	HOM
1013288213	2	ILA	44	0.869841625	0.001373851	5	0.001579427	5.748172835	4 mo	HOM
1008976060	2	ILA	44	0.869841625	7.90E-05	2	9.08E-05	2.299269134	8 mo	WILD
1013446243	1	ILA	44	0.869841625	0.000111304	4	0.000127959	4.598538268	4 mo	HOM
1013288951	2	ILA	44	0.869841625	0.000464682	14	0.000534214	16.09488394	4 mo	HOM
1013978665	1	mfbsma	46	0.268268522	0	0	0	0	2 mo	HOM
1013445609	1	mfbsma	46	0.268268522	0	0	0	0	4 mo	HOM
1013609015	1	mfbsma	46	0.268268522	0	0	0	0	4 mo	HOM
1013608106	2	mfbsma	46	0.268268522	0	0	0	0	4 mo	HOM
1011937543	1	mfbsma	46	0.268268522	2.86E-06	0	1.07E-05	0	8 mo	HOM
1010419538	2	mfbsma	46	0.268268522	0	0	0	0	4 mo	WILD
1010419187	1	mfbsma	46	0.268268522	1.29E-10	0	4.80E-10	0	8 mo	HOM
1013978366	1	mfbsma	46	0.268268522	0	0	0	0	2 mo	HOM
1014416155	2	mfbsma	46	0.268268522	0	0	0	0	2 mo	HOM
1013978065	2	mfbsma	46	0.268268522	0	0	0	0	2 mo	HOM
1009934102	2	mfbsma	46	0.268268522	0	0	0	0	4 mo	WILD
1009322937	2	mfbsma	46	0.268268522	0	0	0	0	8 mo	WILD
1011080637	2	mfbsma	46	0.268268522	1.32E-07	0	4.93E-07	0	8 mo	HOM
1013609713	2	mfbsma	46	0.268268522	0	0	0	0	2 mo	WILD
1010418842	1	mfbsma	46	0.268268522	1.22E-05	0	4.56E-05	0	8 mo	HOM
1013288213	2	mfbsma	46	0.268268522	0	0	0	0	4 mo	HOM
1008976060	2	mfbsma	46	0.268268522	0	0	0	0	8 mo	WILD
1013446243	1	mfbsma	46	0.268268522	0	0	0	0	4 mo	HOM
1013288951	2	mfbsma	46	0.268268522	0	0	0	0	4 mo	HOM
1013978665	1	ACAv	48	2.481325778	0	0	0	0	2 mo	HOM
1013445609	1	ACAv	48	2.481325778	0.000128885	11	5.19E-05	4.433113981	4 mo	HOM
1013609015	1	ACAv	48	2.481325778	0.000492007	20	0.000198284	8.060207238	4 mo	HOM
1013608106	2	ACAv	48	2.481325778	0	0	0	0	4 mo	HOM
1011937543	1	ACAv	48	2.481325778	0.001914584	38	0.000771597	15.31439375	8 mo	HOM
1010419538	2	ACAv	48	2.481325778	0	0	0	0	4 mo	WILD
1010419187	1	ACAv	48	2.481325778	0.003661607	105	0.001475666	42.316088	8 mo	HOM
1013978366	1	ACAv	48	2.481325778	0.000353102	4	0.000142304	1.612041448	2 mo	HOM
1014416155	2	ACAv	48	2.481325778	0	0	0	0	2 mo	HOM
1013978065	2	ACAv	48	2.481325778	0	0	0	0	2 mo	HOM
1009934102	2	ACAv	48	2.481325778	9.37E-05	3	3.78E-05	1.209031086	4 mo	WILD
1009322937	2	ACAv	48	2.481325778	1.77E-05	1	7.12E-06	0.403010362	8 mo	WILD
1011080637	2	ACAv	48	2.481325778	0.002342641	94	0.000944109	37.88297402	8 mo	HOM
1013609713	2	ACAv	48	2.481325778	1.44E-06	0	5.79E-07	0	2 mo	WILD
1010418842	1	ACAv	48	2.481325778	0.003578446	89	0.001442151	35.86792221	8 mo	HOM
1013288213	2	ACAv	48	2.481325778	0.000539422	13	0.000217393	5.239134705	4 mo	HOM
1008976060	2	ACAv	48	2.481325778	1.53E-05	2	6.17E-06	0.806020724	8 mo	WILD
1013446243	1	ACAv	48	2.481325778	0.000376265	9	0.000151638	3.627093257	4 mo	HOM
1013288951	2	ACAv	48	2.481325778	0.000479212	20	0.000193127	8.060207238	4 mo	HOM
1013978665	1	PRC	50	0.175865586	0	0	0	0	2 mo	HOM
1013445609	1	PRC	50	0.175865586	0	0	0	0	4 mo	HOM
1013609015	1	PRC	50	0.175865586	4.74E-05	3	0.000269367	17.05848234	4 mo	HOM
1013608106	2	PRC	50	0.175865586	0	0	0	0	4 mo	HOM
1011937543	1	PRC	50	0.175865586	0.000218752	3	0.001243859	17.05848234	8 mo	HOM
1010419538	2	PRC	50	0.175865586	0	0	0	0	4 mo	WILD
1010419187	1	PRC	50	0.175865586	1.21E-05	1	6.88E-05	5.68616078	8 mo	HOM
1013978366	1	PRC	50	0.175865586	0	0	0	0	2 mo	HOM
1014416155	2	PRC	50	0.175865586	0	0	0	0	2 mo	HOM
1013978065	2	PRC	50	0.175865586	0	0	0	0	2 mo	HOM
1009934102	2	PRC	50	0.175865586	0	0	0	0	4 mo	WILD
1009322937	2	PRC	50	0.175865586	0	0	0	0	8 mo	WILD
1011080637	2	PRC	50	0.175865586	4.77E-06	0	2.71E-05	0	8 mo	HOM
1013609713	2	PRC	50	0.175865586	0	0	0	0	2 mo	WILD
1010418842	1	PRC	50	0.175865586	5.78E-05	2	0.000328909	11.37232156	8 mo	HOM
1013288213	2	PRC	50	0.175865586	0	0	0	0	4 mo	HOM
1008976060	2	PRC	50	0.175865586	2.40E-05	3	0.000136672	17.05848234	8 mo	WILD
1013446243	1	PRC	50	0.175865586	6.89E-06	1	3.92E-05	5.68616078	4 mo	HOM
1013288951	2	PRC	50	0.175865586	3.77E-09	0	2.14E-08	0	4 mo	HOM
1013978665	1	ILM	51	1.649338716	0	0	0	0	2 mo	HOM
1013445609	1	ILM	51	1.649338716	0	0	0	0	4 mo	HOM
1013609015	1	ILM	51	1.649338716	4.31E-06	1	2.61E-06	0.606303599	4 mo	HOM
1013608106	2	ILM	51	1.649338716	0	0	0	0	4 mo	HOM
1011937543	1	ILM	51	1.649338716	0.001014569	22	0.000615137	13.33867918	8 mo	HOM
1010419538	2	ILM	51	1.649338716	0	0	0	0	4 mo	WILD
1010419187	1	ILM	51	1.649338716	0.000211387	9	0.000128165	5.456732393	8 mo	HOM
1013978366	1	ILM	51	1.649338716	0	0	0	0	2 mo	HOM
1014416155	2	ILM	51	1.649338716	0	0	0	0	2 mo	HOM
1013978065	2	ILM	51	1.649338716	0	0	0	0	2 mo	HOM
1009934102	2	ILM	51	1.649338716	0	0	0	0	4 mo	WILD
1009322937	2	ILM	51	1.649338716	7.39E-06	2	4.48E-06	1.212607198	8 mo	WILD
1011080637	2	ILM	51	1.649338716	0.000307842	12	0.000186646	7.275643191	8 mo	HOM
1013609713	2	ILM	51	1.649338716	0	0	0	0	2 mo	WILD
1010418842	1	ILM	51	1.649338716	0.000606114	17	0.000367489	10.30716119	8 mo	HOM
1013288213	2	ILM	51	1.649338716	0	0	0	0	4 mo	HOM
1008976060	2	ILM	51	1.649338716	3.74E-05	4	2.27E-05	2.425214397	8 mo	WILD
1013446243	1	ILM	51	1.649338716	2.86E-05	2	1.73E-05	1.212607198	4 mo	HOM
1013288951	2	ILM	51	1.649338716	0	0	0	0	4 mo	HOM
1013978665	1	ENTl3	52	1.356888714	0	0	0	0	2 mo	HOM
1013445609	1	ENTl3	52	1.356888714	6.67E-05	7	4.91E-05	5.158860804	4 mo	HOM
1013609015	1	ENTl3	52	1.356888714	0.000127507	5	9.40E-05	3.684900574	4 mo	HOM
1013608106	2	ENTl3	52	1.356888714	0	0	0	0	4 mo	HOM
1011937543	1	ENTl3	52	1.356888714	0.000953629	27	0.000702805	19.8984631	8 mo	HOM
1010419538	2	ENTl3	52	1.356888714	0	0	0	0	4 mo	WILD
1010419187	1	ENTl3	52	1.356888714	0.001257129	50	0.000926479	36.84900574	8 mo	HOM
1013978366	1	ENTl3	52	1.356888714	0	0	0	0	2 mo	HOM
1014416155	2	ENTl3	52	1.356888714	0	0	0	0	2 mo	HOM
1013978065	2	ENTl3	52	1.356888714	0	0	0	0	2 mo	HOM
1009934102	2	ENTl3	52	1.356888714	0	0	0	0	4 mo	WILD
1009322937	2	ENTl3	52	1.356888714	0	0	0	0	8 mo	WILD
1011080637	2	ENTl3	52	1.356888714	0.000843653	39	0.000621756	28.74222448	8 mo	HOM
1013609713	2	ENTl3	52	1.356888714	0	0	0	0	2 mo	WILD
1010418842	1	ENTl3	52	1.356888714	0.001138681	47	0.000839185	34.6380654	8 mo	HOM
1013288213	2	ENTl3	52	1.356888714	0.000160091	8	0.000117984	5.895840919	4 mo	HOM
1008976060	2	ENTl3	52	1.356888714	1.68E-06	0	1.24E-06	0	8 mo	WILD
1013446243	1	ENTl3	52	1.356888714	0.000171173	6	0.000126151	4.421880689	4 mo	HOM
1013288951	2	ENTl3	52	1.356888714	0.0001515	11	0.000111652	8.106781263	4 mo	HOM
1013978665	1	mfb	54	0.050835422	0	0	0	0	2 mo	HOM
1013445609	1	mfb	54	0.050835422	0	0	0	0	4 mo	HOM
1013609015	1	mfb	54	0.050835422	0	0	0	0	4 mo	HOM
1013608106	2	mfb	54	0.050835422	0	0	0	0	4 mo	HOM
1011937543	1	mfb	54	0.050835422	6.89E-05	2	0.001355778	39.34264545	8 mo	HOM
1010419538	2	mfb	54	0.050835422	0	0	0	0	4 mo	WILD
1010419187	1	mfb	54	0.050835422	3.92E-08	0	7.71E-07	0	8 mo	HOM
1013978366	1	mfb	54	0.050835422	0	0	0	0	2 mo	HOM
1014416155	2	mfb	54	0.050835422	0	0	0	0	2 mo	HOM
1013978065	2	mfb	54	0.050835422	0	0	0	0	2 mo	HOM
1009934102	2	mfb	54	0.050835422	0	0	0	0	4 mo	WILD
1009322937	2	mfb	54	0.050835422	0	0	0	0	8 mo	WILD
1011080637	2	mfb	54	0.050835422	0	0	0	0	8 mo	HOM
1013609713	2	mfb	54	0.050835422	0	0	0	0	2 mo	WILD
1010418842	1	mfb	54	0.050835422	6.39E-09	0	1.26E-07	0	8 mo	HOM
1013288213	2	mfb	54	0.050835422	0	0	0	0	4 mo	HOM
1008976060	2	mfb	54	0.050835422	0	0	0	0	8 mo	WILD
1013446243	1	mfb	54	0.050835422	0	0	0	0	4 mo	HOM
1013288951	2	mfb	54	0.050835422	0	0	0	0	4 mo	HOM
1013978665	1	ACB	56	4.53439728	0	0	0	0	2 mo	HOM
1013445609	1	ACB	56	4.53439728	1.42E-05	2	3.13E-06	0.441072953	4 mo	HOM
1013609015	1	ACB	56	4.53439728	7.99E-05	4	1.76E-05	0.882145907	4 mo	HOM
1013608106	2	ACB	56	4.53439728	0	0	0	0	4 mo	HOM
1011937543	1	ACB	56	4.53439728	0.003204542	78	0.000706718	17.20184518	8 mo	HOM
1010419538	2	ACB	56	4.53439728	0	0	0	0	4 mo	WILD
1010419187	1	ACB	56	4.53439728	0.002599333	127	0.000573248	28.00813254	8 mo	HOM
1013978366	1	ACB	56	4.53439728	0	0	0	0	2 mo	HOM
1014416155	2	ACB	56	4.53439728	0	0	0	0	2 mo	HOM
1013978065	2	ACB	56	4.53439728	0	0	0	0	2 mo	HOM
1009934102	2	ACB	56	4.53439728	0	0	0	0	4 mo	WILD
1009322937	2	ACB	56	4.53439728	0	0	0	0	8 mo	WILD
1011080637	2	ACB	56	4.53439728	0.001339156	77	0.000295333	16.9813087	8 mo	HOM
1013609713	2	ACB	56	4.53439728	0	0	0	0	2 mo	WILD
1010418842	1	ACB	56	4.53439728	0.002268319	104	0.000500247	22.93579357	8 mo	HOM
1013288213	2	ACB	56	4.53439728	1.84E-05	1	4.06E-06	0.220536477	4 mo	HOM
1008976060	2	ACB	56	4.53439728	7.08E-06	2	1.56E-06	0.441072953	8 mo	WILD
1013446243	1	ACB	56	4.53439728	6.90E-05	8	1.52E-05	1.764291813	4 mo	HOM
1013288951	2	ACB	56	4.53439728	1.75E-05	2	3.86E-06	0.441072953	4 mo	HOM
1013978665	1	MT	58	0.044668498	0	0	0	0	2 mo	HOM
1013445609	1	MT	58	0.044668498	0	0	0	0	4 mo	HOM
1013609015	1	MT	58	0.044668498	4.18E-06	1	9.35E-05	22.38714183	4 mo	HOM
1013608106	2	MT	58	0.044668498	0	0	0	0	4 mo	HOM
1011937543	1	MT	58	0.044668498	4.72E-05	2	0.001055633	44.77428366	8 mo	HOM
1010419538	2	MT	58	0.044668498	0	0	0	0	4 mo	WILD
1010419187	1	MT	58	0.044668498	0	0	0	0	8 mo	HOM
1013978366	1	MT	58	0.044668498	0	0	0	0	2 mo	HOM
1014416155	2	MT	58	0.044668498	0	0	0	0	2 mo	HOM
1013978065	2	MT	58	0.044668498	0	0	0	0	2 mo	HOM
1009934102	2	MT	58	0.044668498	0	0	0	0	4 mo	WILD
1009322937	2	MT	58	0.044668498	0	0	0	0	8 mo	WILD
1011080637	2	MT	58	0.044668498	0	0	0	0	8 mo	HOM
1013609713	2	MT	58	0.044668498	0	0	0	0	2 mo	WILD
1010418842	1	MT	58	0.044668498	7.78E-07	0	1.74E-05	0	8 mo	HOM
1013288213	2	MT	58	0.044668498	0	0	0	0	4 mo	HOM
1008976060	2	MT	58	0.044668498	0	0	0	0	8 mo	WILD
1013446243	1	MT	58	0.044668498	0	0	0	0	4 mo	HOM
1013288951	2	MT	58	0.044668498	0	0	0	0	4 mo	HOM
1013978665	1	IMD	59	0.181742	0	0	0	0	2 mo	HOM
1013445609	1	IMD	59	0.181742	0	0	0	0	4 mo	HOM
1013609015	1	IMD	59	0.181742	0	0	0	0	4 mo	HOM
1013608106	2	IMD	59	0.181742	0	0	0	0	4 mo	HOM
1011937543	1	IMD	59	0.181742	0.000150992	2	0.000830805	11.00461096	8 mo	HOM
1010419538	2	IMD	59	0.181742	0	0	0	0	4 mo	WILD
1010419187	1	IMD	59	0.181742	6.20E-08	0	3.41E-07	0	8 mo	HOM
1013978366	1	IMD	59	0.181742	0	0	0	0	2 mo	HOM
1014416155	2	IMD	59	0.181742	0	0	0	0	2 mo	HOM
1013978065	2	IMD	59	0.181742	0	0	0	0	2 mo	HOM
1009934102	2	IMD	59	0.181742	0	0	0	0	4 mo	WILD
1009322937	2	IMD	59	0.181742	0	0	0	0	8 mo	WILD
1011080637	2	IMD	59	0.181742	0.00012468	5	0.000686025	27.51152739	8 mo	HOM
1013609713	2	IMD	59	0.181742	0	0	0	0	2 mo	WILD
1010418842	1	IMD	59	0.181742	0.000102524	3	0.000564117	16.50691643	8 mo	HOM
1013288213	2	IMD	59	0.181742	0	0	0	0	4 mo	HOM
1008976060	2	IMD	59	0.181742	4.43E-06	1	2.44E-05	5.502305478	8 mo	WILD
1013446243	1	IMD	59	0.181742	0	0	0	0	4 mo	HOM
1013288951	2	IMD	59	0.181742	0	0	0	0	4 mo	HOM
1013978665	1	mlf	62	0.153604485	0	0	0	0	2 mo	HOM
1013445609	1	mlf	62	0.153604485	0	0	0	0	4 mo	HOM
1013609015	1	mlf	62	0.153604485	0	0	0	0	4 mo	HOM
1013608106	2	mlf	62	0.153604485	0	0	0	0	4 mo	HOM
1011937543	1	mlf	62	0.153604485	1.58E-06	0	1.03E-05	0	8 mo	HOM
1010419538	2	mlf	62	0.153604485	0	0	0	0	4 mo	WILD
1010419187	1	mlf	62	0.153604485	0	0	0	0	8 mo	HOM
1013978366	1	mlf	62	0.153604485	0	0	0	0	2 mo	HOM
1014416155	2	mlf	62	0.153604485	0	0	0	0	2 mo	HOM
1013978065	2	mlf	62	0.153604485	0	0	0	0	2 mo	HOM
1009934102	2	mlf	62	0.153604485	0	0	0	0	4 mo	WILD
1009322937	2	mlf	62	0.153604485	0	0	0	0	8 mo	WILD
1011080637	2	mlf	62	0.153604485	0	0	0	0	8 mo	HOM
1013609713	2	mlf	62	0.153604485	0	0	0	0	2 mo	WILD
1010418842	1	mlf	62	0.153604485	0	0	0	0	8 mo	HOM
1013288213	2	mlf	62	0.153604485	0	0	0	0	4 mo	HOM
1008976060	2	mlf	62	0.153604485	4.85E-08	0	3.16E-07	0	8 mo	WILD
1013446243	1	mlf	62	0.153604485	0	0	0	0	4 mo	HOM
1013288951	2	mlf	62	0.153604485	0	0	0	0	4 mo	HOM
1013978665	1	PVHd	63	0.134590652	0	0	0	0	2 mo	HOM
1013445609	1	PVHd	63	0.134590652	0	0	0	0	4 mo	HOM
1013609015	1	PVHd	63	0.134590652	0	0	0	0	4 mo	HOM
1013608106	2	PVHd	63	0.134590652	0	0	0	0	4 mo	HOM
1011937543	1	PVHd	63	0.134590652	0	0	0	0	8 mo	HOM
1010419538	2	PVHd	63	0.134590652	0	0	0	0	4 mo	WILD
1010419187	1	PVHd	63	0.134590652	7.76E-05	2	0.000576493	14.85987303	8 mo	HOM
1013978366	1	PVHd	63	0.134590652	0	0	0	0	2 mo	HOM
1014416155	2	PVHd	63	0.134590652	0	0	0	0	2 mo	HOM
1013978065	2	PVHd	63	0.134590652	0	0	0	0	2 mo	HOM
1009934102	2	PVHd	63	0.134590652	0	0	0	0	4 mo	WILD
1009322937	2	PVHd	63	0.134590652	0	0	0	0	8 mo	WILD
1011080637	2	PVHd	63	0.134590652	8.61E-06	1	6.40E-05	7.429936516	8 mo	HOM
1013609713	2	PVHd	63	0.134590652	0	0	0	0	2 mo	WILD
1010418842	1	PVHd	63	0.134590652	8.43E-06	0	6.26E-05	0	8 mo	HOM
1013288213	2	PVHd	63	0.134590652	0	0	0	0	4 mo	HOM
1008976060	2	PVHd	63	0.134590652	0	0	0	0	8 mo	WILD
1013446243	1	PVHd	63	0.134590652	0	0	0	0	4 mo	HOM
1013288951	2	PVHd	63	0.134590652	0	0	0	0	4 mo	HOM
1013978665	1	AD	64	0.165983678	0	0	0	0	2 mo	HOM
1013445609	1	AD	64	0.165983678	1.61E-06	0	9.69E-06	0	4 mo	HOM
1013609015	1	AD	64	0.165983678	9.44E-05	6	0.000568735	36.14813259	4 mo	HOM
1013608106	2	AD	64	0.165983678	0	0	0	0	4 mo	HOM
1011937543	1	AD	64	0.165983678	0.000114266	5	0.000688416	30.12344382	8 mo	HOM
1010419538	2	AD	64	0.165983678	0	0	0	0	4 mo	WILD
1010419187	1	AD	64	0.165983678	0.000545696	7	0.003287646	42.17282135	8 mo	HOM
1013978366	1	AD	64	0.165983678	1.08E-05	1	6.51E-05	6.024688765	2 mo	HOM
1014416155	2	AD	64	0.165983678	0	0	0	0	2 mo	HOM
1013978065	2	AD	64	0.165983678	0	0	0	0	2 mo	HOM
1009934102	2	AD	64	0.165983678	1.07E-07	0	6.43E-07	0	4 mo	WILD
1009322937	2	AD	64	0.165983678	9.05E-07	0	5.45E-06	0	8 mo	WILD
1011080637	2	AD	64	0.165983678	0.00034465	5	0.00207641	30.12344382	8 mo	HOM
1013609713	2	AD	64	0.165983678	0	0	0	0	2 mo	WILD
1010418842	1	AD	64	0.165983678	0.000365198	7	0.002200207	42.17282135	8 mo	HOM
1013288213	2	AD	64	0.165983678	4.32E-06	1	2.60E-05	6.024688765	4 mo	HOM
1008976060	2	AD	64	0.165983678	2.69E-05	3	0.000162299	18.07406629	8 mo	WILD
1013446243	1	AD	64	0.165983678	1.62E-05	2	9.73E-05	12.04937753	4 mo	HOM
1013288951	2	AD	64	0.165983678	0	0	0	0	4 mo	HOM
1013978665	1	LT	66	0.018424544	0	0	0	0	2 mo	HOM
1013445609	1	LT	66	0.018424544	0	0	0	0	4 mo	HOM
1013609015	1	LT	66	0.018424544	0	0	0	0	4 mo	HOM
1013608106	2	LT	66	0.018424544	0	0	0	0	4 mo	HOM
1011937543	1	LT	66	0.018424544	3.86E-05	1	0.002092835	54.27542768	8 mo	HOM
1010419538	2	LT	66	0.018424544	0	0	0	0	4 mo	WILD
1010419187	1	LT	66	0.018424544	0	0	0	0	8 mo	HOM
1013978366	1	LT	66	0.018424544	0	0	0	0	2 mo	HOM
1014416155	2	LT	66	0.018424544	0	0	0	0	2 mo	HOM
1013978065	2	LT	66	0.018424544	0	0	0	0	2 mo	HOM
1009934102	2	LT	66	0.018424544	0	0	0	0	4 mo	WILD
1009322937	2	LT	66	0.018424544	0	0	0	0	8 mo	WILD
1011080637	2	LT	66	0.018424544	0	0	0	0	8 mo	HOM
1013609713	2	LT	66	0.018424544	0	0	0	0	2 mo	WILD
1010418842	1	LT	66	0.018424544	0	0	0	0	8 mo	HOM
1013288213	2	LT	66	0.018424544	0	0	0	0	4 mo	HOM
1008976060	2	LT	66	0.018424544	2.75E-06	1	0.000149165	54.27542768	8 mo	WILD
1013446243	1	LT	66	0.018424544	0	0	0	0	4 mo	HOM
1013288951	2	LT	66	0.018424544	0	0	0	0	4 mo	HOM
1013978665	1	INC	67	0.082137779	0	0	0	0	2 mo	HOM
1013445609	1	INC	67	0.082137779	0	0	0	0	4 mo	HOM
1013609015	1	INC	67	0.082137779	0	0	0	0	4 mo	HOM
1013608106	2	INC	67	0.082137779	0	0	0	0	4 mo	HOM
1011937543	1	INC	67	0.082137779	4.23E-10	0	5.15E-09	0	8 mo	HOM
1010419538	2	INC	67	0.082137779	0	0	0	0	4 mo	WILD
1010419187	1	INC	67	0.082137779	0	0	0	0	8 mo	HOM
1013978366	1	INC	67	0.082137779	0	0	0	0	2 mo	HOM
1014416155	2	INC	67	0.082137779	0	0	0	0	2 mo	HOM
1013978065	2	INC	67	0.082137779	0	0	0	0	2 mo	HOM
1009934102	2	INC	67	0.082137779	0	0	0	0	4 mo	WILD
1009322937	2	INC	67	0.082137779	0	0	0	0	8 mo	WILD
1011080637	2	INC	67	0.082137779	0	0	0	0	8 mo	HOM
1013609713	2	INC	67	0.082137779	0	0	0	0	2 mo	WILD
1010418842	1	INC	67	0.082137779	0	0	0	0	8 mo	HOM
1013288213	2	INC	67	0.082137779	0	0	0	0	4 mo	HOM
1008976060	2	INC	67	0.082137779	0	0	0	0	8 mo	WILD
1013446243	1	INC	67	0.082137779	0	0	0	0	4 mo	HOM
1013288951	2	INC	67	0.082137779	0	0	0	0	4 mo	HOM
1013978665	1	FRP1	68	0.264273307	0	0	0	0	2 mo	HOM
1013445609	1	FRP1	68	0.264273307	0	0	0	0	4 mo	HOM
1013609015	1	FRP1	68	0.264273307	9.14E-07	0	3.46E-06	0	4 mo	HOM
1013608106	2	FRP1	68	0.264273307	0	0	0	0	4 mo	HOM
1011937543	1	FRP1	68	0.264273307	0.000142331	3	0.000538574	11.35188427	8 mo	HOM
1010419538	2	FRP1	68	0.264273307	0	0	0	0	4 mo	WILD
1010419187	1	FRP1	68	0.264273307	5.02E-05	6	0.000190054	22.70376855	8 mo	HOM
1013978366	1	FRP1	68	0.264273307	1.04E-05	0	3.93E-05	0	2 mo	HOM
1014416155	2	FRP1	68	0.264273307	0	0	0	0	2 mo	HOM
1013978065	2	FRP1	68	0.264273307	0	0	0	0	2 mo	HOM
1009934102	2	FRP1	68	0.264273307	0	0	0	0	4 mo	WILD
1009322937	2	FRP1	68	0.264273307	1.69E-05	2	6.38E-05	7.567922849	8 mo	WILD
1011080637	2	FRP1	68	0.264273307	7.11E-06	1	2.69E-05	3.783961425	8 mo	HOM
1013609713	2	FRP1	68	0.264273307	0	0	0	0	2 mo	WILD
1010418842	1	FRP1	68	0.264273307	5.52E-05	3	0.000208857	11.35188427	8 mo	HOM
1013288213	2	FRP1	68	0.264273307	0.000822509	3	0.003112343	11.35188427	4 mo	HOM
1008976060	2	FRP1	68	0.264273307	1.35E-05	1	5.12E-05	3.783961425	8 mo	WILD
1013446243	1	FRP1	68	0.264273307	2.17E-07	0	8.20E-07	0	4 mo	HOM
1013288951	2	FRP1	68	0.264273307	4.00E-05	3	0.00015147	11.35188427	4 mo	HOM
1013978665	1	ADP	72	0.102538292	0	0	0	0	2 mo	HOM
1013445609	1	ADP	72	0.102538292	0	0	0	0	4 mo	HOM
1013609015	1	ADP	72	0.102538292	0	0	0	0	4 mo	HOM
1013608106	2	ADP	72	0.102538292	0	0	0	0	4 mo	HOM
1011937543	1	ADP	72	0.102538292	9.15E-05	4	0.000892087	39.00981701	8 mo	HOM
1010419538	2	ADP	72	0.102538292	0	0	0	0	4 mo	WILD
1010419187	1	ADP	72	0.102538292	0.000151105	1	0.001473645	9.752454253	8 mo	HOM
1013978366	1	ADP	72	0.102538292	0	0	0	0	2 mo	HOM
1014416155	2	ADP	72	0.102538292	0	0	0	0	2 mo	HOM
1013978065	2	ADP	72	0.102538292	0	0	0	0	2 mo	HOM
1009934102	2	ADP	72	0.102538292	0	0	0	0	4 mo	WILD
1009322937	2	ADP	72	0.102538292	0	0	0	0	8 mo	WILD
1011080637	2	ADP	72	0.102538292	0.000102055	2	0.000995283	19.50490851	8 mo	HOM
1013609713	2	ADP	72	0.102538292	0	0	0	0	2 mo	WILD
1010418842	1	ADP	72	0.102538292	0.000180655	2	0.001761834	19.50490851	8 mo	HOM
1013288213	2	ADP	72	0.102538292	0	0	0	0	4 mo	HOM
1008976060	2	ADP	72	0.102538292	0	0	0	0	8 mo	WILD
1013446243	1	ADP	72	0.102538292	0	0	0	0	4 mo	HOM
1013288951	2	ADP	72	0.102538292	0	0	0	0	4 mo	HOM
1013978665	1	VS	73	6.139504255	0.001276114	30	0.000207853	4.886388014	2 mo	HOM
1013445609	1	VS	73	6.139504255	0.002186239	80	0.000356094	13.03036804	4 mo	HOM
1013609015	1	VS	73	6.139504255	0.029727474	119	0.004841999	19.38267245	4 mo	HOM
1013608106	2	VS	73	6.139504255	0	0	0	0	4 mo	HOM
1011937543	1	VS	73	6.139504255	0.008558436	55	0.001393995	8.958378025	8 mo	HOM
1010419538	2	VS	73	6.139504255	0.000286852	15	4.67E-05	2.443194007	4 mo	WILD
1010419187	1	VS	73	6.139504255	0.039003393	177	0.006352857	28.82968928	8 mo	HOM
1013978366	1	VS	73	6.139504255	0.002413244	59	0.000393068	9.609896427	2 mo	HOM
1014416155	2	VS	73	6.139504255	0	0	0	0	2 mo	HOM
1013978065	2	VS	73	6.139504255	0.000680994	26	0.00011092	4.234869612	2 mo	HOM
1009934102	2	VS	73	6.139504255	0.000161205	6	2.63E-05	0.977277603	4 mo	WILD
1009322937	2	VS	73	6.139504255	0.001080608	36	0.000176009	5.863665616	8 mo	WILD
1011080637	2	VS	73	6.139504255	0.022315707	171	0.003634773	27.85241168	8 mo	HOM
1013609713	2	VS	73	6.139504255	0.00016279	4	2.65E-05	0.651518402	2 mo	WILD
1010418842	1	VS	73	6.139504255	0.045628767	153	0.007431995	24.92057887	8 mo	HOM
1013288213	2	VS	73	6.139504255	0.001606881	58	0.000261728	9.447016826	4 mo	HOM
1008976060	2	VS	73	6.139504255	0.013024881	121	0.002121487	19.70843165	8 mo	WILD
1013446243	1	VS	73	6.139504255	0.010472154	140	0.0017057	22.80314406	4 mo	HOM
1013288951	2	VS	73	6.139504255	0.023792055	146	0.00387524	23.78042167	4 mo	HOM
1013978665	1	VISl6a	74	0.213299842	6.53E-06	1	3.06E-05	4.688236009	2 mo	HOM
1013445609	1	VISl6a	74	0.213299842	5.34E-06	1	2.50E-05	4.688236009	4 mo	HOM
1013609015	1	VISl6a	74	0.213299842	3.19E-05	2	0.000149642	9.376472018	4 mo	HOM
1013608106	2	VISl6a	74	0.213299842	0	0	0	0	4 mo	HOM
1011937543	1	VISl6a	74	0.213299842	0.000252598	5	0.001184237	23.44118005	8 mo	HOM
1010419538	2	VISl6a	74	0.213299842	0	0	0	0	4 mo	WILD
1010419187	1	VISl6a	74	0.213299842	0.000409014	15	0.001917554	70.32354014	8 mo	HOM
1013978366	1	VISl6a	74	0.213299842	0	0	0	0	2 mo	HOM
1014416155	2	VISl6a	74	0.213299842	0	0	0	0	2 mo	HOM
1013978065	2	VISl6a	74	0.213299842	0	0	0	0	2 mo	HOM
1009934102	2	VISl6a	74	0.213299842	0	0	0	0	4 mo	WILD
1009322937	2	VISl6a	74	0.213299842	0	0	0	0	8 mo	WILD
1011080637	2	VISl6a	74	0.213299842	7.63E-05	9	0.000357725	42.19412408	8 mo	HOM
1013609713	2	VISl6a	74	0.213299842	0	0	0	0	2 mo	WILD
1010418842	1	VISl6a	74	0.213299842	0.00029413	13	0.001378949	60.94706812	8 mo	HOM
1013288213	2	VISl6a	74	0.213299842	1.06E-05	2	4.95E-05	9.376472018	4 mo	HOM
1008976060	2	VISl6a	74	0.213299842	0	0	0	0	8 mo	WILD
1013446243	1	VISl6a	74	0.213299842	4.79E-05	1	0.000224659	4.688236009	4 mo	HOM
1013288951	2	VISl6a	74	0.213299842	3.25E-05	2	0.000152526	9.376472018	4 mo	HOM
1013978665	1	DT	75	0.011798137	0	0	0	0	2 mo	HOM
1013445609	1	DT	75	0.011798137	0	0	0	0	4 mo	HOM
1013609015	1	DT	75	0.011798137	0	0	0	0	4 mo	HOM
1013608106	2	DT	75	0.011798137	0	0	0	0	4 mo	HOM
1011937543	1	DT	75	0.011798137	9.31E-06	1	0.000788771	84.75914676	8 mo	HOM
1010419538	2	DT	75	0.011798137	0	0	0	0	4 mo	WILD
1010419187	1	DT	75	0.011798137	4.55E-06	1	0.000385525	84.75914676	8 mo	HOM
1013978366	1	DT	75	0.011798137	0	0	0	0	2 mo	HOM
1014416155	2	DT	75	0.011798137	0	0	0	0	2 mo	HOM
1013978065	2	DT	75	0.011798137	0	0	0	0	2 mo	HOM
1009934102	2	DT	75	0.011798137	0	0	0	0	4 mo	WILD
1009322937	2	DT	75	0.011798137	0	0	0	0	8 mo	WILD
1011080637	2	DT	75	0.011798137	0	0	0	0	8 mo	HOM
1013609713	2	DT	75	0.011798137	0	0	0	0	2 mo	WILD
1010418842	1	DT	75	0.011798137	0	0	0	0	8 mo	HOM
1013288213	2	DT	75	0.011798137	0	0	0	0	4 mo	HOM
1008976060	2	DT	75	0.011798137	0	0	0	0	8 mo	WILD
1013446243	1	DT	75	0.011798137	0	0	0	0	4 mo	HOM
1013288951	2	DT	75	0.011798137	0	0	0	0	4 mo	HOM
1013978665	1	mcp	78	1.127150606	0	0	0	0	2 mo	HOM
1013445609	1	mcp	78	1.127150606	0	0	0	0	4 mo	HOM
1013609015	1	mcp	78	1.127150606	0	0	0	0	4 mo	HOM
1013608106	2	mcp	78	1.127150606	0	0	0	0	4 mo	HOM
1011937543	1	mcp	78	1.127150606	0.001313085	12	0.00116496	10.64631464	8 mo	HOM
1010419538	2	mcp	78	1.127150606	0	0	0	0	4 mo	WILD
1010419187	1	mcp	78	1.127150606	2.60E-05	1	2.30E-05	0.887192886	8 mo	HOM
1013978366	1	mcp	78	1.127150606	1.71E-06	0	1.51E-06	0	2 mo	HOM
1014416155	2	mcp	78	1.127150606	0	0	0	0	2 mo	HOM
1013978065	2	mcp	78	1.127150606	0	0	0	0	2 mo	HOM
1009934102	2	mcp	78	1.127150606	6.01E-06	0	5.33E-06	0	4 mo	WILD
1009322937	2	mcp	78	1.127150606	0	0	0	0	8 mo	WILD
1011080637	2	mcp	78	1.127150606	4.09E-06	1	3.63E-06	0.887192886	8 mo	HOM
1013609713	2	mcp	78	1.127150606	0	0	0	0	2 mo	WILD
1010418842	1	mcp	78	1.127150606	5.88E-08	0	5.22E-08	0	8 mo	HOM
1013288213	2	mcp	78	1.127150606	0	0	0	0	4 mo	HOM
1008976060	2	mcp	78	1.127150606	4.55E-06	0	4.04E-06	0	8 mo	WILD
1013446243	1	mcp	78	1.127150606	0	0	0	0	4 mo	HOM
1013288951	2	mcp	78	1.127150606	0	0	0	0	4 mo	HOM
1013978665	1	VL	81	3.813130451	5.33E-05	2	1.40E-05	0.52450343	2 mo	HOM
1013445609	1	VL	81	3.813130451	0.001099194	44	0.000288266	11.53907546	4 mo	HOM
1013609015	1	VL	81	3.813130451	0.009887166	98	0.002592926	25.70066806	4 mo	HOM
1013608106	2	VL	81	3.813130765	0	0	0	0	4 mo	HOM
1011937543	1	VL	81	3.813130451	0.003137044	33	0.000822695	8.654306592	8 mo	HOM
1010419538	2	VL	81	3.813130765	4.52E-05	4	1.18E-05	1.049006773	4 mo	WILD
1010419187	1	VL	81	3.813130451	0.025497682	146	0.006686811	38.28875038	8 mo	HOM
1013978366	1	VL	81	3.813130451	0.001299087	34	0.000340688	8.916558307	2 mo	HOM
1014416155	2	VL	81	3.813130765	0	0	0	0	2 mo	HOM
1013978065	2	VL	81	3.813130765	0.000384207	13	0.000100759	3.409272013	2 mo	HOM
1009934102	2	VL	81	3.813130765	9.18E-06	1	2.41E-06	0.262251693	4 mo	WILD
1009322937	2	VL	81	3.813130765	3.71E-05	5	9.73E-06	1.311258467	8 mo	WILD
1011080637	2	VL	81	3.813130765	0.007071945	136	0.001854629	35.66623029	8 mo	HOM
1013609713	2	VL	81	3.813130765	1.92E-05	0	5.03E-06	0	2 mo	WILD
1010418842	1	VL	81	3.813130451	0.020996772	112	0.00550644	29.37219207	8 mo	HOM
1013288213	2	VL	81	3.813130765	0.001082004	27	0.000283757	7.08079572	4 mo	HOM
1008976060	2	VL	81	3.813130765	0.003695062	79	0.000969036	20.71788377	8 mo	WILD
1013446243	1	VL	81	3.813130451	0.003482394	108	0.000913264	28.32318521	4 mo	HOM
1013288951	2	VL	81	3.813130765	0.016057479	127	0.004211101	33.30596505	4 mo	HOM
1013978665	1	IO	83	0.527225888	0	0	0	0	2 mo	HOM
1013445609	1	IO	83	0.527225888	0	0	0	0	4 mo	HOM
1013609015	1	IO	83	0.527225888	0	0	0	0	4 mo	HOM
1013608106	2	IO	83	0.527187315	0	0	0	0	4 mo	HOM
1011937543	1	IO	83	0.527225888	0	0	0	0	8 mo	HOM
1010419538	2	IO	83	0.527225888	0	0	0	0	4 mo	WILD
1010419187	1	IO	83	0.527225888	0	0	0	0	8 mo	HOM
1013978366	1	IO	83	0.527225888	0	0	0	0	2 mo	HOM
1014416155	2	IO	83	0.527225888	0	0	0	0	2 mo	HOM
1013978065	2	IO	83	0.527225888	0	0	0	0	2 mo	HOM
1009934102	2	IO	83	0.527225888	0	0	0	0	4 mo	WILD
1009322937	2	IO	83	0.527225888	0	0	0	0	8 mo	WILD
1011080637	2	IO	83	0.527225888	0	0	0	0	8 mo	HOM
1013609713	2	IO	83	0.527225888	0	0	0	0	2 mo	WILD
1010418842	1	IO	83	0.527225888	0	0	0	0	8 mo	HOM
1013288213	2	IO	83	0.527225888	0	0	0	0	4 mo	HOM
1008976060	2	IO	83	0.527225888	0	0	0	0	8 mo	WILD
1013446243	1	IO	83	0.527225888	0	0	0	0	4 mo	HOM
1013288951	2	IO	83	0.527225888	0	0	0	0	4 mo	HOM
1013978665	1	PL6a	84	0.479194755	0	0	0	0	2 mo	HOM
1013445609	1	PL6a	84	0.479194755	7.92E-06	1	1.65E-05	2.086834192	4 mo	HOM
1013609015	1	PL6a	84	0.479194755	9.99E-05	3	0.000208463	6.260502577	4 mo	HOM
1013608106	2	PL6a	84	0.479194755	0	0	0	0	4 mo	HOM
1011937543	1	PL6a	84	0.479194755	0.00023741	2	0.000495435	4.173668385	8 mo	HOM
1010419538	2	PL6a	84	0.479194755	0	0	0	0	4 mo	WILD
1010419187	1	PL6a	84	0.479194755	0.000595773	20	0.001243279	41.73668385	8 mo	HOM
1013978366	1	PL6a	84	0.479194755	0	0	0	0	2 mo	HOM
1014416155	2	PL6a	84	0.479194755	0	0	0	0	2 mo	HOM
1013978065	2	PL6a	84	0.479194755	0	0	0	0	2 mo	HOM
1009934102	2	PL6a	84	0.479194755	0	0	0	0	4 mo	WILD
1009322937	2	PL6a	84	0.479194755	0	0	0	0	8 mo	WILD
1011080637	2	PL6a	84	0.479194755	0.00036061	19	0.000752534	39.64984966	8 mo	HOM
1013609713	2	PL6a	84	0.479194755	0	0	0	0	2 mo	WILD
1010418842	1	PL6a	84	0.479194755	0.000546102	17	0.001139624	35.47618127	8 mo	HOM
1013288213	2	PL6a	84	0.479194755	1.46E-05	2	3.04E-05	4.173668385	4 mo	HOM
1008976060	2	PL6a	84	0.479194755	6.35E-06	1	1.32E-05	2.086834192	8 mo	WILD
1013446243	1	PL6a	84	0.479194755	3.44E-05	2	7.18E-05	4.173668385	4 mo	HOM
1013288951	2	PL6a	84	0.479194755	5.99E-05	1	0.000124951	2.086834192	4 mo	HOM
1013978665	1	AHN	88	0.732071682	0	0	0	0	2 mo	HOM
1013445609	1	AHN	88	0.732071682	0	0	0	0	4 mo	HOM
1013609015	1	AHN	88	0.732071682	0	0	0	0	4 mo	HOM
1013608106	2	AHN	88	0.732071682	0	0	0	0	4 mo	HOM
1011937543	1	AHN	88	0.732071682	0.00012676	6	0.000173153	8.195918721	8 mo	HOM
1010419538	2	AHN	88	0.732071682	0	0	0	0	4 mo	WILD
1010419187	1	AHN	88	0.732071682	0.000112279	5	0.000153372	6.829932267	8 mo	HOM
1013978366	1	AHN	88	0.732071682	0	0	0	0	2 mo	HOM
1014416155	2	AHN	88	0.732071682	0	0	0	0	2 mo	HOM
1013978065	2	AHN	88	0.732071682	0	0	0	0	2 mo	HOM
1009934102	2	AHN	88	0.732071682	0	0	0	0	4 mo	WILD
1009322937	2	AHN	88	0.732071682	0	0	0	0	8 mo	WILD
1011080637	2	AHN	88	0.732071682	0.000316896	10	0.000432876	13.65986453	8 mo	HOM
1013609713	2	AHN	88	0.732071682	0	0	0	0	2 mo	WILD
1010418842	1	AHN	88	0.732071682	0.000361617	12	0.000493964	16.39183744	8 mo	HOM
1013288213	2	AHN	88	0.732071682	0	0	0	0	4 mo	HOM
1008976060	2	AHN	88	0.732071682	0	0	0	0	8 mo	WILD
1013446243	1	AHN	88	0.732071682	0	0	0	0	4 mo	HOM
1013288951	2	AHN	88	0.732071682	0	0	0	0	4 mo	HOM
1013978665	1	IP	91	0.885863709	0	0	0	0	2 mo	HOM
1013445609	1	IP	91	0.885863709	0	0	0	0	4 mo	HOM
1013609015	1	IP	91	0.885863709	0	0	0	0	4 mo	HOM
1013608106	2	IP	91	0.885863709	0	0	0	0	4 mo	HOM
1011937543	1	IP	91	0.885863709	0.000692567	8	0.000781799	9.030734548	8 mo	HOM
1010419538	2	IP	91	0.885863709	0	0	0	0	4 mo	WILD
1010419187	1	IP	91	0.885863709	2.55E-07	0	2.88E-07	0	8 mo	HOM
1013978366	1	IP	91	0.885863709	0	0	0	0	2 mo	HOM
1014416155	2	IP	91	0.885863709	0	0	0	0	2 mo	HOM
1013978065	2	IP	91	0.885863709	0	0	0	0	2 mo	HOM
1009934102	2	IP	91	0.885863709	0	0	0	0	4 mo	WILD
1009322937	2	IP	91	0.885863709	0	0	0	0	8 mo	WILD
1011080637	2	IP	91	0.885863709	0	0	0	0	8 mo	HOM
1013609713	2	IP	91	0.885863709	0	0	0	0	2 mo	WILD
1010418842	1	IP	91	0.885863709	0	0	0	0	8 mo	HOM
1013288213	2	IP	91	0.885863709	0	0	0	0	4 mo	HOM
1008976060	2	IP	91	0.885863709	1.84E-05	2	2.08E-05	2.257683637	8 mo	WILD
1013446243	1	IP	91	0.885863709	0	0	0	0	4 mo	HOM
1013288951	2	IP	91	0.885863709	0	0	0	0	4 mo	HOM
1013978665	1	moV	93	0.061349901	0	0	0	0	2 mo	HOM
1013445609	1	moV	93	0.061349901	0	0	0	0	4 mo	HOM
1013609015	1	moV	93	0.061349901	0	0	0	0	4 mo	HOM
1013608106	2	moV	93	0.061349901	0	0	0	0	4 mo	HOM
1011937543	1	moV	93	0.061349901	3.41E-05	1	0.000555463	16.29994475	8 mo	HOM
1010419538	2	moV	93	0.061349901	0	0	0	0	4 mo	WILD
1010419187	1	moV	93	0.061349901	0	0	0	0	8 mo	HOM
1013978366	1	moV	93	0.061349901	0	0	0	0	2 mo	HOM
1014416155	2	moV	93	0.061349901	0	0	0	0	2 mo	HOM
1013978065	2	moV	93	0.061349901	0	0	0	0	2 mo	HOM
1009934102	2	moV	93	0.061349901	0	0	0	0	4 mo	WILD
1009322937	2	moV	93	0.061349901	0	0	0	0	8 mo	WILD
1011080637	2	moV	93	0.061349901	0	0	0	0	8 mo	HOM
1013609713	2	moV	93	0.061349901	0	0	0	0	2 mo	WILD
1010418842	1	moV	93	0.061349901	0	0	0	0	8 mo	HOM
1013288213	2	moV	93	0.061349901	0	0	0	0	4 mo	HOM
1008976060	2	moV	93	0.061349901	0	0	0	0	8 mo	WILD
1013446243	1	moV	93	0.061349901	0	0	0	0	4 mo	HOM
1013288951	2	moV	93	0.061349901	0	0	0	0	4 mo	HOM
1013978665	1	AI	95	8.132705364	0	0	0	0	2 mo	HOM
1013445609	1	AI	95	8.132705364	0.000595068	40	7.32E-05	4.918412535	4 mo	HOM
1013609015	1	AI	95	8.132705364	0.001260676	60	0.000155013	7.377618802	4 mo	HOM
1013608106	2	AI	95	8.132705364	2.26E-07	0	2.78E-08	0	4 mo	HOM
1011937543	1	AI	95	8.132705364	0.008606941	233	0.001058312	28.64975301	8 mo	HOM
1010419538	2	AI	95	8.132705364	1.68E-05	0	2.06E-06	0	4 mo	WILD
1010419187	1	AI	95	8.132705364	0.010227167	398	0.001257536	48.93820472	8 mo	HOM
1013978366	1	AI	95	8.132705364	2.82E-05	3	3.46E-06	0.36888094	2 mo	HOM
1014416155	2	AI	95	8.132705364	0	0	0	0	2 mo	HOM
1013978065	2	AI	95	8.132705364	0	0	0	0	2 mo	HOM
1009934102	2	AI	95	8.132705364	0	0	0	0	4 mo	WILD
1009322937	2	AI	95	8.132705364	9.69E-05	10	1.19E-05	1.229603134	8 mo	WILD
1011080637	2	AI	95	8.132705364	0.00473267	250	0.000581931	30.74007834	8 mo	HOM
1013609713	2	AI	95	8.132705364	0	0	0	0	2 mo	WILD
1010418842	1	AI	95	8.132705364	0.007525944	326	0.000925392	40.08506216	8 mo	HOM
1013288213	2	AI	95	8.132705364	0.000311591	27	3.83E-05	3.319928461	4 mo	HOM
1008976060	2	AI	95	8.132705364	0.000177189	12	2.18E-05	1.47552376	8 mo	WILD
1013446243	1	AI	95	8.132705364	0.001106555	74	0.000136062	9.099063189	4 mo	HOM
1013288951	2	AI	95	8.132705364	0.001538169	66	0.000189134	8.115380682	4 mo	HOM
1013978665	1	DCO	96	0.630699619	2.26E-05	3	3.58E-05	4.756622501	2 mo	HOM
1013445609	1	DCO	96	0.630699619	1.33E-07	0	2.10E-07	0	4 mo	HOM
1013609015	1	DCO	96	0.630699619	0.00288367	6	0.004572176	9.513245002	4 mo	HOM
1013608106	2	DCO	96	0.630699619	0	0	0	0	4 mo	HOM
1011937543	1	DCO	96	0.630699619	0.0033537	4	0.005317429	6.342163335	8 mo	HOM
1010419538	2	DCO	96	0.630699619	1.95E-05	4	3.09E-05	6.342163335	4 mo	WILD
1010419187	1	DCO	96	0.630699619	0.00016533	6	0.000262137	9.513245002	8 mo	HOM
1013978366	1	DCO	96	0.630699619	0.00023254	4	0.000368702	6.342163335	2 mo	HOM
1014416155	2	DCO	96	0.630699619	0	0	0	0	2 mo	HOM
1013978065	2	DCO	96	0.630699619	3.82E-06	0	6.05E-06	0	2 mo	HOM
1009934102	2	DCO	96	0.630699619	1.91E-05	2	3.03E-05	3.171081667	4 mo	WILD
1009322937	2	DCO	96	0.630699619	0.000139066	6	0.000220495	9.513245002	8 mo	WILD
1011080637	2	DCO	96	0.630699619	0.000463069	12	0.000734215	19.02649	8 mo	HOM
1013609713	2	DCO	96	0.630699619	0	0	0	0	2 mo	WILD
1010418842	1	DCO	96	0.630699619	0.000146627	9	0.000232483	14.2698675	8 mo	HOM
1013288213	2	DCO	96	0.630699619	2.66E-06	0	4.22E-06	0	4 mo	HOM
1008976060	2	DCO	96	0.630699619	0.001185884	14	0.001880267	22.19757167	8 mo	WILD
1013446243	1	DCO	96	0.630699619	1.26E-05	1	2.00E-05	1.585540834	4 mo	HOM
1013288951	2	DCO	96	0.630699619	0.000244867	4	0.000388246	6.342163335	4 mo	HOM
1013978665	1	TEa1	97	0.541286379	2.41E-07	0	4.46E-07	0	2 mo	HOM
1013445609	1	TEa1	97	0.541286379	2.17E-05	3	4.01E-05	5.542352653	4 mo	HOM
1013609015	1	TEa1	97	0.541286379	0.000283114	6	0.000523039	11.08470531	4 mo	HOM
1013608106	2	TEa1	97	0.541286379	0	0	0	0	4 mo	HOM
1011937543	1	TEa1	97	0.541286379	0.004887176	16	0.009028818	29.55921415	8 mo	HOM
1010419538	2	TEa1	97	0.541286379	8.25E-06	1	1.52E-05	1.847450884	4 mo	WILD
1010419187	1	TEa1	97	0.541286379	0.002126178	30	0.003928008	55.42352653	8 mo	HOM
1013978366	1	TEa1	97	0.541286379	0	0	0	0	2 mo	HOM
1014416155	2	TEa1	97	0.541286379	0	0	0	0	2 mo	HOM
1013978065	2	TEa1	97	0.541286379	0	0	0	0	2 mo	HOM
1009934102	2	TEa1	97	0.541286379	0	0	0	0	4 mo	WILD
1009322937	2	TEa1	97	0.541286379	0	0	0	0	8 mo	WILD
1011080637	2	TEa1	97	0.541286379	0.000774887	28	0.001431567	51.72862476	8 mo	HOM
1013609713	2	TEa1	97	0.541286379	9.31E-06	2	1.72E-05	3.694901769	2 mo	WILD
1010418842	1	TEa1	97	0.541286379	0.001446558	37	0.002672445	68.35568273	8 mo	HOM
1013288213	2	TEa1	97	0.541286379	7.89E-05	7	0.000145742	12.93215619	4 mo	HOM
1008976060	2	TEa1	97	0.541286379	4.91E-05	7	9.08E-05	12.93215619	8 mo	WILD
1013446243	1	TEa1	97	0.541286379	0.000148893	9	0.000275073	16.62705796	4 mo	HOM
1013288951	2	TEa1	97	0.541286379	0.000209966	10	0.000387901	18.47450884	4 mo	HOM
1013978665	1	SEZ	98	0.140609224	0	0	0	0	2 mo	HOM
1013445609	1	SEZ	98	0.140609224	0.000342445	17	0.002435436	120.9024523	4 mo	HOM
1013609015	1	SEZ	98	0.140609224	0.000404518	3	0.002876896	21.33572688	4 mo	HOM
1013608106	2	SEZ	98	0.140609224	0	0	0	0	4 mo	HOM
1011937543	1	SEZ	98	0.140609224	6.77E-06	0	4.81E-05	0	8 mo	HOM
1010419538	2	SEZ	98	0.140609224	0	0	0	0	4 mo	WILD
1010419187	1	SEZ	98	0.140609224	0.002832608	9	0.020145247	64.00718064	8 mo	HOM
1013978366	1	SEZ	98	0.140609224	2.49E-05	0	0.000177126	0	2 mo	HOM
1014416155	2	SEZ	98	0.140609224	0	0	0	0	2 mo	HOM
1013978065	2	SEZ	98	0.140609224	3.99E-06	0	2.84E-05	0	2 mo	HOM
1009934102	2	SEZ	98	0.140609224	0	0	0	0	4 mo	WILD
1009322937	2	SEZ	98	0.140609224	1.08E-06	0	7.70E-06	0	8 mo	WILD
1011080637	2	SEZ	98	0.140609224	0.000211229	8	0.001502243	56.89527168	8 mo	HOM
1013609713	2	SEZ	98	0.140609224	0	0	0	0	2 mo	WILD
1010418842	1	SEZ	98	0.140609224	0.000141412	5	0.001005712	35.5595448	8 mo	HOM
1013288213	2	SEZ	98	0.140609224	0.000288525	6	0.002051966	42.67145376	4 mo	HOM
1008976060	2	SEZ	98	0.140609224	0.00012086	3	0.000859546	21.33572688	8 mo	WILD
1013446243	1	SEZ	98	0.140609224	0.000163961	14	0.001166079	99.56672544	4 mo	HOM
1013288951	2	SEZ	98	0.140609224	0.000411636	2	0.002927521	14.22381792	4 mo	HOM
1013978665	1	IPN	100	0.365700994	0	0	0	0	2 mo	HOM
1013445609	1	IPN	100	0.365700994	0	0	0	0	4 mo	HOM
1013609015	1	IPN	100	0.365700994	0	0	0	0	4 mo	HOM
1013608106	2	IPN	100	0.365701034	0	0	0	0	4 mo	HOM
1011937543	1	IPN	100	0.365700994	0.000223015	1	0.000609829	2.73447438	8 mo	HOM
1010419538	2	IPN	100	0.365701034	1.83E-07	0	5.01E-07	0	4 mo	WILD
1010419187	1	IPN	100	0.365700994	0.000150324	3	0.000411057	8.203423141	8 mo	HOM
1013978366	1	IPN	100	0.365700994	0	0	0	0	2 mo	HOM
1014416155	2	IPN	100	0.365701034	0	0	0	0	2 mo	HOM
1013978065	2	IPN	100	0.365701034	0	0	0	0	2 mo	HOM
1009934102	2	IPN	100	0.365701034	1.10E-05	1	3.00E-05	2.734474087	4 mo	WILD
1009322937	2	IPN	100	0.365701034	1.71E-05	2	4.68E-05	5.468948174	8 mo	WILD
1011080637	2	IPN	100	0.365701034	5.45E-06	1	1.49E-05	2.734474087	8 mo	HOM
1013609713	2	IPN	100	0.365701034	0	0	0	0	2 mo	WILD
1010418842	1	IPN	100	0.365700994	6.10E-05	7	0.000166897	19.14132066	8 mo	HOM
1013288213	2	IPN	100	0.365701034	0	0	0	0	4 mo	HOM
1008976060	2	IPN	100	0.365701034	0.0001181	8	0.00032294	21.8757927	8 mo	WILD
1013446243	1	IPN	100	0.365700994	1.11E-06	0	3.03E-06	0	4 mo	HOM
1013288951	2	IPN	100	0.365701034	1.10E-05	1	3.00E-05	2.734474087	4 mo	HOM
1013978665	1	VCO	101	1.047827446	1.09E-05	1	1.04E-05	0.954355608	2 mo	HOM
1013445609	1	VCO	101	1.047827446	0.000160803	4	0.000153463	3.817422433	4 mo	HOM
1013609015	1	VCO	101	1.047827446	2.94E-05	2	2.80E-05	1.908711217	4 mo	HOM
1013608106	2	VCO	101	1.047827446	0	0	0	0	4 mo	HOM
1011937543	1	VCO	101	1.047827446	0.001293781	2	0.001234727	1.908711217	8 mo	HOM
1010419538	2	VCO	101	1.047827446	6.26E-06	1	5.97E-06	0.954355608	4 mo	WILD
1010419187	1	VCO	101	1.047827446	9.87E-05	2	9.42E-05	1.908711217	8 mo	HOM
1013978366	1	VCO	101	1.047827446	0.000829742	1	0.000791869	0.954355608	2 mo	HOM
1014416155	2	VCO	101	1.047827446	0	0	0	0	2 mo	HOM
1013978065	2	VCO	101	1.047827446	6.88E-05	3	6.57E-05	2.863066825	2 mo	HOM
1009934102	2	VCO	101	1.047827446	9.39E-10	0	8.96E-10	0	4 mo	WILD
1009322937	2	VCO	101	1.047827446	1.26E-05	0	1.21E-05	0	8 mo	WILD
1011080637	2	VCO	101	1.047827446	0.000154824	8	0.000147757	7.634844866	8 mo	HOM
1013609713	2	VCO	101	1.047827446	3.69E-07	0	3.52E-07	0	2 mo	WILD
1010418842	1	VCO	101	1.047827446	2.22E-05	2	2.12E-05	1.908711217	8 mo	HOM
1013288213	2	VCO	101	1.047827446	8.08E-11	0	7.71E-11	0	4 mo	HOM
1008976060	2	VCO	101	1.047827446	0.000374215	6	0.000357134	5.72613365	8 mo	WILD
1013446243	1	VCO	101	1.047827446	7.28E-05	2	6.94E-05	1.908711217	4 mo	HOM
1013288951	2	VCO	101	1.047827446	4.32E-06	0	4.12E-06	0	4 mo	HOM
1013978665	1	nst	102	0.115760207	0	0	0	0	2 mo	HOM
1013445609	1	nst	102	0.115760207	0	0	0	0	4 mo	HOM
1013609015	1	nst	102	0.115760207	0	0	0	0	4 mo	HOM
1013608106	2	nst	102	0.115760207	0	0	0	0	4 mo	HOM
1011937543	1	nst	102	0.115760207	0.000165372	3	0.001428578	25.91564133	8 mo	HOM
1010419538	2	nst	102	0.115760207	0	0	0	0	4 mo	WILD
1010419187	1	nst	102	0.115760207	0	0	0	0	8 mo	HOM
1013978366	1	nst	102	0.115760207	0	0	0	0	2 mo	HOM
1014416155	2	nst	102	0.115760207	0	0	0	0	2 mo	HOM
1013978065	2	nst	102	0.115760207	0	0	0	0	2 mo	HOM
1009934102	2	nst	102	0.115760207	0	0	0	0	4 mo	WILD
1009322937	2	nst	102	0.115760207	0	0	0	0	8 mo	WILD
1011080637	2	nst	102	0.115760207	0	0	0	0	8 mo	HOM
1013609713	2	nst	102	0.115760207	0	0	0	0	2 mo	WILD
1010418842	1	nst	102	0.115760207	2.23E-05	2	0.000192795	17.27709422	8 mo	HOM
1013288213	2	nst	102	0.115760207	0	0	0	0	4 mo	HOM
1008976060	2	nst	102	0.115760207	0	0	0	0	8 mo	WILD
1013446243	1	nst	102	0.115760207	0	0	0	0	4 mo	HOM
1013288951	2	nst	102	0.115760207	0	0	0	0	4 mo	HOM
1013978665	1	AId	104	3.837227563	0	0	0	0	2 mo	HOM
1013445609	1	AId	104	3.837227563	0.000264666	15	6.90E-05	3.909072306	4 mo	HOM
1013609015	1	AId	104	3.837227563	0.000593055	25	0.000154553	6.51512051	4 mo	HOM
1013608106	2	AId	104	3.837227563	0	0	0	0	4 mo	HOM
1011937543	1	AId	104	3.837227563	0.004101675	122	0.001068916	31.79378809	8 mo	HOM
1010419538	2	AId	104	3.837227563	1.68E-05	0	4.37E-06	0	4 mo	WILD
1010419187	1	AId	104	3.837227563	0.004112846	172	0.001071827	44.82402911	8 mo	HOM
1013978366	1	AId	104	3.837227563	2.24E-05	2	5.85E-06	0.521209641	2 mo	HOM
1014416155	2	AId	104	3.837227563	0	0	0	0	2 mo	HOM
1013978065	2	AId	104	3.837227563	0	0	0	0	2 mo	HOM
1009934102	2	AId	104	3.837227563	0	0	0	0	4 mo	WILD
1009322937	2	AId	104	3.837227563	2.84E-05	5	7.41E-06	1.303024102	8 mo	WILD
1011080637	2	AId	104	3.837227563	0.00191847	97	0.000499962	25.27866758	8 mo	HOM
1013609713	2	AId	104	3.837227563	0	0	0	0	2 mo	WILD
1010418842	1	AId	104	3.837227563	0.002987823	132	0.000778641	34.39983629	8 mo	HOM
1013288213	2	AId	104	3.837227563	0.000117361	12	3.06E-05	3.127257845	4 mo	HOM
1008976060	2	AId	104	3.837227563	2.42E-05	4	6.29E-06	1.042419282	8 mo	WILD
1013446243	1	AId	104	3.837227563	0.00069363	36	0.000180763	9.381773534	4 mo	HOM
1013288951	2	AId	104	3.837227563	0.000667345	24	0.000173913	6.25451569	4 mo	HOM
1013978665	1	SOCm	105	0.201114346	0	0	0	0	2 mo	HOM
1013445609	1	SOCm	105	0.201114346	0	0	0	0	4 mo	HOM
1013609015	1	SOCm	105	0.201114346	0	0	0	0	4 mo	HOM
1013608106	2	SOCm	105	0.201114346	0	0	0	0	4 mo	HOM
1011937543	1	SOCm	105	0.201114346	0	0	0	0	8 mo	HOM
1010419538	2	SOCm	105	0.201114346	0	0	0	0	4 mo	WILD
1010419187	1	SOCm	105	0.201114346	0	0	0	0	8 mo	HOM
1013978366	1	SOCm	105	0.201114346	0	0	0	0	2 mo	HOM
1014416155	2	SOCm	105	0.201114346	0	0	0	0	2 mo	HOM
1013978065	2	SOCm	105	0.201114346	0	0	0	0	2 mo	HOM
1009934102	2	SOCm	105	0.201114346	0	0	0	0	4 mo	WILD
1009322937	2	SOCm	105	0.201114346	0	0	0	0	8 mo	WILD
1011080637	2	SOCm	105	0.201114346	0	0	0	0	8 mo	HOM
1013609713	2	SOCm	105	0.201114346	0	0	0	0	2 mo	WILD
1010418842	1	SOCm	105	0.201114346	0	0	0	0	8 mo	HOM
1013288213	2	SOCm	105	0.201114346	0	0	0	0	4 mo	HOM
1008976060	2	SOCm	105	0.201114346	0	0	0	0	8 mo	WILD
1013446243	1	SOCm	105	0.201114346	0	0	0	0	4 mo	HOM
1013288951	2	SOCm	105	0.201114346	0	0	0	0	4 mo	HOM
1013978665	1	ISN	106	0.007442345	0	0	0	0	2 mo	HOM
1013445609	1	ISN	106	0.007442345	0	0	0	0	4 mo	HOM
1013609015	1	ISN	106	0.007442345	0	0	0	0	4 mo	HOM
1013608106	2	ISN	106	0.007442345	0	0	0	0	4 mo	HOM
1011937543	1	ISN	106	0.007442345	1.19E-10	0	1.60E-08	0	8 mo	HOM
1010419538	2	ISN	106	0.007442345	0	0	0	0	4 mo	WILD
1010419187	1	ISN	106	0.007442345	0	0	0	0	8 mo	HOM
1013978366	1	ISN	106	0.007442345	0	0	0	0	2 mo	HOM
1014416155	2	ISN	106	0.007442345	0	0	0	0	2 mo	HOM
1013978065	2	ISN	106	0.007442345	0	0	0	0	2 mo	HOM
1009934102	2	ISN	106	0.007442345	0	0	0	0	4 mo	WILD
1009322937	2	ISN	106	0.007442345	0	0	0	0	8 mo	WILD
1011080637	2	ISN	106	0.007442345	0	0	0	0	8 mo	HOM
1013609713	2	ISN	106	0.007442345	0	0	0	0	2 mo	WILD
1010418842	1	ISN	106	0.007442345	0	0	0	0	8 mo	HOM
1013288213	2	ISN	106	0.007442345	0	0	0	0	4 mo	HOM
1008976060	2	ISN	106	0.007442345	0	0	0	0	8 mo	WILD
1013446243	1	ISN	106	0.007442345	0	0	0	0	4 mo	HOM
1013288951	2	ISN	106	0.007442345	0	0	0	0	4 mo	HOM
1013978665	1	chpl	108	1.489740336	1.07E-05	0	7.16E-06	0	2 mo	HOM
1013445609	1	chpl	108	1.489740336	0.000119018	2	7.99E-05	1.342515841	4 mo	HOM
1013609015	1	chpl	108	1.489740336	0.00504279	37	0.003385013	24.83654306	4 mo	HOM
1013608106	2	chpl	108	1.489740336	0	0	0	0	4 mo	HOM
1011937543	1	chpl	108	1.489740336	0.00203511	15	0.001366084	10.06886881	8 mo	HOM
1010419538	2	chpl	108	1.489740336	4.52E-05	4	3.03E-05	2.685031682	4 mo	WILD
1010419187	1	chpl	108	1.489740336	0.009483489	58	0.006365867	38.93295939	8 mo	HOM
1013978366	1	chpl	108	1.489740336	0.000495233	11	0.000332429	7.383837125	2 mo	HOM
1014416155	2	chpl	108	1.489740336	0	0	0	0	2 mo	HOM
1013978065	2	chpl	108	1.489740336	0.000284562	8	0.000191015	5.370063364	2 mo	HOM
1009934102	2	chpl	108	1.489740336	9.18E-06	1	6.16E-06	0.67125792	4 mo	WILD
1009322937	2	chpl	108	1.489740336	1.86E-05	1	1.25E-05	0.67125792	8 mo	WILD
1011080637	2	chpl	108	1.489740336	0.004258844	58	0.002858783	38.93295939	8 mo	HOM
1013609713	2	chpl	108	1.489740336	1.92E-05	0	1.29E-05	0	2 mo	WILD
1010418842	1	chpl	108	1.489740336	0.010355208	37	0.006951015	24.83654306	8 mo	HOM
1013288213	2	chpl	108	1.489740336	4.63E-05	3	3.11E-05	2.013773761	4 mo	HOM
1008976060	2	chpl	108	1.489740336	0.002119164	22	0.001422505	14.76767425	8 mo	WILD
1013446243	1	chpl	108	1.489740336	0.001878508	40	0.001260963	26.85031682	4 mo	HOM
1013288951	2	chpl	108	1.489740336	0.00812899	52	0.005456649	34.90541187	4 mo	HOM
1013978665	1	AIp	111	2.508212517	0	0	0	0	2 mo	HOM
1013445609	1	AIp	111	2.508212517	0.000272192	22	0.00010852	8.771186593	4 mo	HOM
1013609015	1	AIp	111	2.508212517	0.000567996	28	0.000226455	11.16332839	4 mo	HOM
1013608106	2	AIp	111	2.508212517	0	0	0	0	4 mo	HOM
1011937543	1	AIp	111	2.508212517	0.002733588	73	0.001089855	29.10439188	8 mo	HOM
1010419538	2	AIp	111	2.508212517	3.90E-09	0	1.55E-09	0	4 mo	WILD
1010419187	1	AIp	111	2.508212517	0.003640995	140	0.001451629	55.81664195	8 mo	HOM
1013978366	1	AIp	111	2.508212517	0	0	0	0	2 mo	HOM
1014416155	2	AIp	111	2.508212517	0	0	0	0	2 mo	HOM
1013978065	2	AIp	111	2.508212517	0	0	0	0	2 mo	HOM
1009934102	2	AIp	111	2.508212517	0	0	0	0	4 mo	WILD
1009322937	2	AIp	111	2.508212517	0	0	0	0	8 mo	WILD
1011080637	2	AIp	111	2.508212517	0.001811166	100	0.000722094	39.86902997	8 mo	HOM
1013609713	2	AIp	111	2.508212517	0	0	0	0	2 mo	WILD
1010418842	1	AIp	111	2.508212517	0.00312457	132	0.001245736	52.62711956	8 mo	HOM
1013288213	2	AIp	111	2.508212517	0.000100464	12	4.01E-05	4.784283596	4 mo	HOM
1008976060	2	AIp	111	2.508212517	7.56E-06	2	3.01E-06	0.797380599	8 mo	WILD
1013446243	1	AIp	111	2.508212517	0.000313777	27	0.0001251	10.76463809	4 mo	HOM
1013288951	2	AIp	111	2.508212517	0.000670895	38	0.000267479	15.15023139	4 mo	HOM
1013978665	1	SSp-ll2/3	113	0.666114624	0	0	0	0	2 mo	HOM
1013445609	1	SSp-ll2/3	113	0.666114624	1.93E-05	1	2.89E-05	1.501243125	4 mo	HOM
1013609015	1	SSp-ll2/3	113	0.666114624	0.00022883	6	0.000343529	9.007458752	4 mo	HOM
1013608106	2	SSp-ll2/3	113	0.666114624	0	0	0	0	4 mo	HOM
1011937543	1	SSp-ll2/3	113	0.666114624	0.000640504	17	0.000961553	25.52113313	8 mo	HOM
1010419538	2	SSp-ll2/3	113	0.666114624	0	0	0	0	4 mo	WILD
1010419187	1	SSp-ll2/3	113	0.666114624	0.001449225	34	0.002175638	51.04226626	8 mo	HOM
1013978366	1	SSp-ll2/3	113	0.666114624	0	0	0	0	2 mo	HOM
1014416155	2	SSp-ll2/3	113	0.666114624	0	0	0	0	2 mo	HOM
1013978065	2	SSp-ll2/3	113	0.666114624	0	0	0	0	2 mo	HOM
1009934102	2	SSp-ll2/3	113	0.666114624	0	0	0	0	4 mo	WILD
1009322937	2	SSp-ll2/3	113	0.666114624	0	0	0	0	8 mo	WILD
1011080637	2	SSp-ll2/3	113	0.666114624	0.000386732	19	0.000580579	28.52361938	8 mo	HOM
1013609713	2	SSp-ll2/3	113	0.666114624	0	0	0	0	2 mo	WILD
1010418842	1	SSp-ll2/3	113	0.666114624	0.000674647	20	0.001012809	30.02486251	8 mo	HOM
1013288213	2	SSp-ll2/3	113	0.666114624	4.79E-05	3	7.19E-05	4.503729376	4 mo	HOM
1008976060	2	SSp-ll2/3	113	0.666114624	0	0	0	0	8 mo	WILD
1013446243	1	SSp-ll2/3	113	0.666114624	0.000116598	5	0.000175042	7.506215627	4 mo	HOM
1013288951	2	SSp-ll2/3	113	0.666114624	0.000109592	4	0.000164524	6.004972502	4 mo	HOM
1013978665	1	SOCl	114	0.347694749	0	0	0	0	2 mo	HOM
1013445609	1	SOCl	114	0.347694749	0	0	0	0	4 mo	HOM
1013609015	1	SOCl	114	0.347694749	0	0	0	0	4 mo	HOM
1013608106	2	SOCl	114	0.347694749	0	0	0	0	4 mo	HOM
1011937543	1	SOCl	114	0.347694749	0.000375573	1	0.001080181	2.876086002	8 mo	HOM
1010419538	2	SOCl	114	0.347694749	0	0	0	0	4 mo	WILD
1010419187	1	SOCl	114	0.347694749	0	0	0	0	8 mo	HOM
1013978366	1	SOCl	114	0.347694749	0	0	0	0	2 mo	HOM
1014416155	2	SOCl	114	0.347694749	0	0	0	0	2 mo	HOM
1013978065	2	SOCl	114	0.347694749	0	0	0	0	2 mo	HOM
1009934102	2	SOCl	114	0.347694749	0	0	0	0	4 mo	WILD
1009322937	2	SOCl	114	0.347694749	0	0	0	0	8 mo	WILD
1011080637	2	SOCl	114	0.347694749	0	0	0	0	8 mo	HOM
1013609713	2	SOCl	114	0.347694749	0	0	0	0	2 mo	WILD
1010418842	1	SOCl	114	0.347694749	6.00E-06	0	1.73E-05	0	8 mo	HOM
1013288213	2	SOCl	114	0.347694749	0	0	0	0	4 mo	HOM
1008976060	2	SOCl	114	0.347694749	0	0	0	0	8 mo	WILD
1013446243	1	SOCl	114	0.347694749	0	0	0	0	4 mo	HOM
1013288951	2	SOCl	114	0.347694749	0	0	0	0	4 mo	HOM
1013978665	1	IV	115	0.007477373	0	0	0	0	2 mo	HOM
1013445609	1	IV	115	0.007477373	0	0	0	0	4 mo	HOM
1013609015	1	IV	115	0.007477373	0	0	0	0	4 mo	HOM
1013608106	2	IV	115	0.007477373	0	0	0	0	4 mo	HOM
1011937543	1	IV	115	0.007477373	0	0	0	0	8 mo	HOM
1010419538	2	IV	115	0.007477373	0	0	0	0	4 mo	WILD
1010419187	1	IV	115	0.007477373	0	0	0	0	8 mo	HOM
1013978366	1	IV	115	0.007477373	0	0	0	0	2 mo	HOM
1014416155	2	IV	115	0.007477373	0	0	0	0	2 mo	HOM
1013978065	2	IV	115	0.007477373	0	0	0	0	2 mo	HOM
1009934102	2	IV	115	0.007477373	0	0	0	0	4 mo	WILD
1009322937	2	IV	115	0.007477373	0	0	0	0	8 mo	WILD
1011080637	2	IV	115	0.007477373	0	0	0	0	8 mo	HOM
1013609713	2	IV	115	0.007477373	0	0	0	0	2 mo	WILD
1010418842	1	IV	115	0.007477373	0	0	0	0	8 mo	HOM
1013288213	2	IV	115	0.007477373	0	0	0	0	4 mo	HOM
1008976060	2	IV	115	0.007477373	0	0	0	0	8 mo	WILD
1013446243	1	IV	115	0.007477373	0	0	0	0	4 mo	HOM
1013288951	2	IV	115	0.007477373	0	0	0	0	4 mo	HOM
1013978665	1	och	117	0.320474151	0	0	0	0	2 mo	HOM
1013445609	1	och	117	0.320474151	0	0	0	0	4 mo	HOM
1013609015	1	och	117	0.320474151	0	0	0	0	4 mo	HOM
1013608106	2	och	117	0.320474151	0	0	0	0	4 mo	HOM
1011937543	1	och	117	0.320474151	0.002031615	5	0.006339403	15.60188234	8 mo	HOM
1010419538	2	och	117	0.320474151	0	0	0	0	4 mo	WILD
1010419187	1	och	117	0.320474151	9.60E-05	2	0.000299681	6.240752936	8 mo	HOM
1013978366	1	och	117	0.320474151	3.75E-05	1	0.000116936	3.120376468	2 mo	HOM
1014416155	2	och	117	0.320474151	0	0	0	0	2 mo	HOM
1013978065	2	och	117	0.320474151	0	0	0	0	2 mo	HOM
1009934102	2	och	117	0.320474151	5.67E-06	1	1.77E-05	3.120376468	4 mo	WILD
1009322937	2	och	117	0.320474151	0	0	0	0	8 mo	WILD
1011080637	2	och	117	0.320474151	1.47E-06	0	4.58E-06	0	8 mo	HOM
1013609713	2	och	117	0.320474151	0	0	0	0	2 mo	WILD
1010418842	1	och	117	0.320474151	0.000140606	4	0.000438742	12.48150587	8 mo	HOM
1013288213	2	och	117	0.320474151	0	0	0	0	4 mo	HOM
1008976060	2	och	117	0.320474151	2.02E-05	1	6.30E-05	3.120376468	8 mo	WILD
1013446243	1	och	117	0.320474151	0	0	0	0	4 mo	HOM
1013288951	2	och	117	0.320474151	0	0	0	0	4 mo	HOM
1013978665	1	PVi	118	0.211233218	0	0	0	0	2 mo	HOM
1013445609	1	PVi	118	0.211233218	1.96E-06	1	9.30E-06	4.734103895	4 mo	HOM
1013609015	1	PVi	118	0.211233218	0	0	0	0	4 mo	HOM
1013608106	2	PVi	118	0.211233218	0	0	0	0	4 mo	HOM
1011937543	1	PVi	118	0.211233218	2.77E-11	0	1.31E-10	0	8 mo	HOM
1010419538	2	PVi	118	0.211233218	2.70E-06	1	1.28E-05	4.734103895	4 mo	WILD
1010419187	1	PVi	118	0.211233218	0	0	0	0	8 mo	HOM
1013978366	1	PVi	118	0.211233218	0	0	0	0	2 mo	HOM
1014416155	2	PVi	118	0.211233218	0	0	0	0	2 mo	HOM
1013978065	2	PVi	118	0.211233218	0	0	0	0	2 mo	HOM
1009934102	2	PVi	118	0.211233218	0	0	0	0	4 mo	WILD
1009322937	2	PVi	118	0.211233218	0	0	0	0	8 mo	WILD
1011080637	2	PVi	118	0.211233218	2.39E-05	0	0.000113351	0	8 mo	HOM
1013609713	2	PVi	118	0.211233218	0	0	0	0	2 mo	WILD
1010418842	1	PVi	118	0.211233218	0.000149048	9	0.000705607	42.60693505	8 mo	HOM
1013288213	2	PVi	118	0.211233218	1.30E-07	0	6.13E-07	0	4 mo	HOM
1008976060	2	PVi	118	0.211233218	0.000192232	10	0.000910047	47.34103895	8 mo	WILD
1013446243	1	PVi	118	0.211233218	1.49E-06	1	7.07E-06	4.734103895	4 mo	HOM
1013288951	2	PVi	118	0.211233218	0	0	0	0	4 mo	HOM
1013978665	1	AIv	119	1.787265283	0	0	0	0	2 mo	HOM
1013445609	1	AIv	119	1.787265283	5.82E-05	3	3.26E-05	1.678542088	4 mo	HOM
1013609015	1	AIv	119	1.787265283	9.96E-05	7	5.57E-05	3.916598205	4 mo	HOM
1013608106	2	AIv	119	1.787265283	2.26E-07	0	1.26E-07	0	4 mo	HOM
1011937543	1	AIv	119	1.787265283	0.001771679	38	0.000991279	21.26153311	8 mo	HOM
1010419538	2	AIv	119	1.787265283	0	0	0	0	4 mo	WILD
1010419187	1	AIv	119	1.787265283	0.002473327	86	0.001383861	48.11820652	8 mo	HOM
1013978366	1	AIv	119	1.787265283	5.71E-06	1	3.19E-06	0.559514029	2 mo	HOM
1014416155	2	AIv	119	1.787265283	0	0	0	0	2 mo	HOM
1013978065	2	AIv	119	1.787265283	0	0	0	0	2 mo	HOM
1009934102	2	AIv	119	1.787265283	0	0	0	0	4 mo	WILD
1009322937	2	AIv	119	1.787265283	6.85E-05	5	3.83E-05	2.797570146	8 mo	WILD
1011080637	2	AIv	119	1.787265283	0.001003034	53	0.000561212	29.65424355	8 mo	HOM
1013609713	2	AIv	119	1.787265283	0	0	0	0	2 mo	WILD
1010418842	1	AIv	119	1.787265283	0.001413552	62	0.000790902	34.68986981	8 mo	HOM
1013288213	2	AIv	119	1.787265283	9.38E-05	3	5.25E-05	1.678542088	4 mo	HOM
1008976060	2	AIv	119	1.787265283	0.000145476	6	8.14E-05	3.357084176	8 mo	WILD
1013446243	1	AIv	119	1.787265283	9.91E-05	11	5.55E-05	6.154654322	4 mo	HOM
1013288951	2	AIv	119	1.787265283	0.000199929	4	0.000111863	2.238056117	4 mo	HOM
1013978665	1	AIp1	120	0.434794091	0	0	0	0	2 mo	HOM
1013445609	1	AIp1	120	0.434794091	5.56E-05	3	0.000127988	6.899817777	4 mo	HOM
1013609015	1	AIp1	120	0.434794091	0.000122553	5	0.000281864	11.4996963	4 mo	HOM
1013608106	2	AIp1	120	0.434794091	0	0	0	0	4 mo	HOM
1011937543	1	AIp1	120	0.434794091	0.000470949	13	0.001083154	29.89921037	8 mo	HOM
1010419538	2	AIp1	120	0.434794091	3.90E-09	0	8.97E-09	0	4 mo	WILD
1010419187	1	AIp1	120	0.434794091	0.000852147	35	0.001959887	80.49787407	8 mo	HOM
1013978366	1	AIp1	120	0.434794091	0	0	0	0	2 mo	HOM
1014416155	2	AIp1	120	0.434794091	0	0	0	0	2 mo	HOM
1013978065	2	AIp1	120	0.434794091	0	0	0	0	2 mo	HOM
1009934102	2	AIp1	120	0.434794091	0	0	0	0	4 mo	WILD
1009322937	2	AIp1	120	0.434794091	0	0	0	0	8 mo	WILD
1011080637	2	AIp1	120	0.434794091	0.00035499	17	0.000816457	39.09896741	8 mo	HOM
1013609713	2	AIp1	120	0.434794091	0	0	0	0	2 mo	WILD
1010418842	1	AIp1	120	0.434794091	0.000644839	30	0.001483091	68.99817777	8 mo	HOM
1013288213	2	AIp1	120	0.434794091	2.19E-05	3	5.03E-05	6.899817777	4 mo	HOM
1008976060	2	AIp1	120	0.434794091	1.93E-07	0	4.44E-07	0	8 mo	WILD
1013446243	1	AIp1	120	0.434794091	0.000103137	9	0.000237208	20.69945333	4 mo	HOM
1013288951	2	AIp1	120	0.434794091	0.000182488	6	0.000419712	13.79963555	4 mo	HOM
1013978665	1	VISl6b	121	0.039395804	0	0	0	0	2 mo	HOM
1013445609	1	VISl6b	121	0.039395804	0	0	0	0	4 mo	HOM
1013609015	1	VISl6b	121	0.039395804	2.85E-05	2	0.000723363	50.76682786	4 mo	HOM
1013608106	2	VISl6b	121	0.039395804	0	0	0	0	4 mo	HOM
1011937543	1	VISl6b	121	0.039395804	2.94E-05	1	0.000746629	25.38341393	8 mo	HOM
1010419538	2	VISl6b	121	0.039395804	0	0	0	0	4 mo	WILD
1010419187	1	VISl6b	121	0.039395804	5.52E-05	3	0.001401618	76.15024179	8 mo	HOM
1013978366	1	VISl6b	121	0.039395804	0	0	0	0	2 mo	HOM
1014416155	2	VISl6b	121	0.039395804	0	0	0	0	2 mo	HOM
1013978065	2	VISl6b	121	0.039395804	0	0	0	0	2 mo	HOM
1009934102	2	VISl6b	121	0.039395804	0	0	0	0	4 mo	WILD
1009322937	2	VISl6b	121	0.039395804	0	0	0	0	8 mo	WILD
1011080637	2	VISl6b	121	0.039395804	1.27E-05	0	0.000321461	0	8 mo	HOM
1013609713	2	VISl6b	121	0.039395804	0	0	0	0	2 mo	WILD
1010418842	1	VISl6b	121	0.039395804	3.63E-05	3	0.000922388	76.15024179	8 mo	HOM
1013288213	2	VISl6b	121	0.039395804	6.97E-07	0	1.77E-05	0	4 mo	HOM
1008976060	2	VISl6b	121	0.039395804	0	0	0	0	8 mo	WILD
1013446243	1	VISl6b	121	0.039395804	9.73E-09	0	2.47E-07	0	4 mo	HOM
1013288951	2	VISl6b	121	0.039395804	8.97E-09	0	2.28E-07	0	4 mo	HOM
1013978665	1	POR	122	0.376994358	0	0	0	0	2 mo	HOM
1013445609	1	POR	122	0.376994358	0	0	0	0	4 mo	HOM
1013609015	1	POR	122	0.376994358	0	0	0	0	4 mo	HOM
1013608106	2	POR	122	0.376994358	0	0	0	0	4 mo	HOM
1011937543	1	POR	122	0.376994358	5.82E-06	0	1.54E-05	0	8 mo	HOM
1010419538	2	POR	122	0.376994358	0	0	0	0	4 mo	WILD
1010419187	1	POR	122	0.376994358	0	0	0	0	8 mo	HOM
1013978366	1	POR	122	0.376994358	0	0	0	0	2 mo	HOM
1014416155	2	POR	122	0.376994358	0	0	0	0	2 mo	HOM
1013978065	2	POR	122	0.376994358	0	0	0	0	2 mo	HOM
1009934102	2	POR	122	0.376994358	0	0	0	0	4 mo	WILD
1009322937	2	POR	122	0.376994358	0	0	0	0	8 mo	WILD
1011080637	2	POR	122	0.376994358	0	0	0	0	8 mo	HOM
1013609713	2	POR	122	0.376994358	0	0	0	0	2 mo	WILD
1010418842	1	POR	122	0.376994358	1.62E-05	1	4.30E-05	2.652559594	8 mo	HOM
1013288213	2	POR	122	0.376994358	0	0	0	0	4 mo	HOM
1008976060	2	POR	122	0.376994358	9.92E-06	2	2.63E-05	5.305119187	8 mo	WILD
1013446243	1	POR	122	0.376994358	0	0	0	0	4 mo	HOM
1013288951	2	POR	122	0.376994358	0	0	0	0	4 mo	HOM
1013978665	1	KF	123	0.180501594	0	0	0	0	2 mo	HOM
1013445609	1	KF	123	0.180501594	0	0	0	0	4 mo	HOM
1013609015	1	KF	123	0.180501594	0	0	0	0	4 mo	HOM
1013608106	2	KF	123	0.180501594	0	0	0	0	4 mo	HOM
1011937543	1	KF	123	0.180501594	4.77E-05	1	0.000264409	5.54011728	8 mo	HOM
1010419538	2	KF	123	0.180501594	0	0	0	0	4 mo	WILD
1010419187	1	KF	123	0.180501594	6.14E-06	1	3.40E-05	5.54011728	8 mo	HOM
1013978366	1	KF	123	0.180501594	0	0	0	0	2 mo	HOM
1014416155	2	KF	123	0.180501594	0	0	0	0	2 mo	HOM
1013978065	2	KF	123	0.180501594	0	0	0	0	2 mo	HOM
1009934102	2	KF	123	0.180501594	0	0	0	0	4 mo	WILD
1009322937	2	KF	123	0.180501594	0	0	0	0	8 mo	WILD
1011080637	2	KF	123	0.180501594	4.83E-06	1	2.67E-05	5.54011728	8 mo	HOM
1013609713	2	KF	123	0.180501594	0	0	0	0	2 mo	WILD
1010418842	1	KF	123	0.180501594	0	0	0	0	8 mo	HOM
1013288213	2	KF	123	0.180501594	0	0	0	0	4 mo	HOM
1008976060	2	KF	123	0.180501594	1.59E-05	1	8.81E-05	5.54011728	8 mo	WILD
1013446243	1	KF	123	0.180501594	0	0	0	0	4 mo	HOM
1013288951	2	KF	123	0.180501594	0	0	0	0	4 mo	HOM
1013978665	1	opt	125	0.718404758	0	0	0	0	2 mo	HOM
1013445609	1	opt	125	0.718404758	0	0	0	0	4 mo	HOM
1013609015	1	opt	125	0.718404758	0	0	0	0	4 mo	HOM
1013608106	2	opt	125	0.718404758	0	0	0	0	4 mo	HOM
1011937543	1	opt	125	0.718404758	0.001544581	7	0.002150015	9.743810739	8 mo	HOM
1010419538	2	opt	125	0.718404758	0	0	0	0	4 mo	WILD
1010419187	1	opt	125	0.718404758	2.74E-05	3	3.81E-05	4.175918888	8 mo	HOM
1013978366	1	opt	125	0.718404758	0	0	0	0	2 mo	HOM
1014416155	2	opt	125	0.718404758	0	0	0	0	2 mo	HOM
1013978065	2	opt	125	0.718404758	0	0	0	0	2 mo	HOM
1009934102	2	opt	125	0.718404758	0	0	0	0	4 mo	WILD
1009322937	2	opt	125	0.718404758	0	0	0	0	8 mo	WILD
1011080637	2	opt	125	0.718404758	2.22E-05	1	3.08E-05	1.391972963	8 mo	HOM
1013609713	2	opt	125	0.718404758	0	0	0	0	2 mo	WILD
1010418842	1	opt	125	0.718404758	1.99E-05	0	2.77E-05	0	8 mo	HOM
1013288213	2	opt	125	0.718404758	0	0	0	0	4 mo	HOM
1008976060	2	opt	125	0.718404758	5.32E-08	0	7.40E-08	0	8 mo	WILD
1013446243	1	opt	125	0.718404758	7.90E-22	0	1.10E-21	0	4 mo	HOM
1013288951	2	opt	125	0.718404758	0	0	0	0	4 mo	HOM
1013978665	1	PVp	126	0.128322768	0	0	0	0	2 mo	HOM
1013445609	1	PVp	126	0.128322768	0	0	0	0	4 mo	HOM
1013609015	1	PVp	126	0.128322768	3.63E-05	3	0.000282973	23.37854807	4 mo	HOM
1013608106	2	PVp	126	0.128322768	0	0	0	0	4 mo	HOM
1011937543	1	PVp	126	0.128322768	0.000378429	1	0.00294904	7.792849356	8 mo	HOM
1010419538	2	PVp	126	0.128322768	3.69E-08	0	2.87E-07	0	4 mo	WILD
1010419187	1	PVp	126	0.128322768	0.000776077	1	0.00604785	7.792849356	8 mo	HOM
1013978366	1	PVp	126	0.128322768	0	0	0	0	2 mo	HOM
1014416155	2	PVp	126	0.128322768	0	0	0	0	2 mo	HOM
1013978065	2	PVp	126	0.128322768	0	0	0	0	2 mo	HOM
1009934102	2	PVp	126	0.128322768	5.52E-06	0	4.30E-05	0	4 mo	WILD
1009322937	2	PVp	126	0.128322768	2.90E-06	1	2.26E-05	7.792849356	8 mo	WILD
1011080637	2	PVp	126	0.128322768	0	0	0	0	8 mo	HOM
1013609713	2	PVp	126	0.128322768	0	0	0	0	2 mo	WILD
1010418842	1	PVp	126	0.128322768	0	0	0	0	8 mo	HOM
1013288213	2	PVp	126	0.128322768	0	0	0	0	4 mo	HOM
1008976060	2	PVp	126	0.128322768	1.65E-07	0	1.29E-06	0	8 mo	WILD
1013446243	1	PVp	126	0.128322768	2.53E-06	1	1.97E-05	7.792849356	4 mo	HOM
1013288951	2	PVp	126	0.128322768	0	0	0	0	4 mo	HOM
1013978665	1	AM	127	0.423033052	0	0	0	0	2 mo	HOM
1013445609	1	AM	127	0.423033052	0	0	0	0	4 mo	HOM
1013609015	1	AM	127	0.423033052	0	0	0	0	4 mo	HOM
1013608106	2	AM	127	0.423033052	0	0	0	0	4 mo	HOM
1011937543	1	AM	127	0.423033052	0.000165286	5	0.000390716	11.81940742	8 mo	HOM
1010419538	2	AM	127	0.423033052	0	0	0	0	4 mo	WILD
1010419187	1	AM	127	0.423033052	0.000245201	9	0.000579626	21.27493336	8 mo	HOM
1013978366	1	AM	127	0.423033052	0	0	0	0	2 mo	HOM
1014416155	2	AM	127	0.423033052	0	0	0	0	2 mo	HOM
1013978065	2	AM	127	0.423033052	0	0	0	0	2 mo	HOM
1009934102	2	AM	127	0.423033052	0	0	0	0	4 mo	WILD
1009322937	2	AM	127	0.423033052	1.07E-05	1	2.52E-05	2.363881485	8 mo	WILD
1011080637	2	AM	127	0.423033052	0.000378054	8	0.000893675	18.91105188	8 mo	HOM
1013609713	2	AM	127	0.423033052	0	0	0	0	2 mo	WILD
1010418842	1	AM	127	0.423033052	0.00019595	10	0.000463202	23.63881485	8 mo	HOM
1013288213	2	AM	127	0.423033052	7.49E-06	1	1.77E-05	2.363881485	4 mo	HOM
1008976060	2	AM	127	0.423033052	4.72E-06	1	1.11E-05	2.363881485	8 mo	WILD
1013446243	1	AM	127	0.423033052	7.46E-05	1	0.000176249	2.363881485	4 mo	HOM
1013288951	2	AM	127	0.423033052	0	0	0	0	4 mo	HOM
1013978665	1	MRN	128	5.29871104	4.84E-09	0	9.13E-10	0	2 mo	HOM
1013445609	1	MRN	128	5.29871104	0	0	0	0	4 mo	HOM
1013609015	1	MRN	128	5.29871104	0	0	0	0	4 mo	HOM
1013608106	2	MRN	128	5.29871104	0	0	0	0	4 mo	HOM
1011937543	1	MRN	128	5.29871104	0.017345477	82	0.003273528	15.47546175	8 mo	HOM
1010419538	2	MRN	128	5.29871104	0	0	0	0	4 mo	WILD
1010419187	1	MRN	128	5.29871104	4.20E-05	3	7.94E-06	0.56617543	8 mo	HOM
1013978366	1	MRN	128	5.29871104	0	0	0	0	2 mo	HOM
1014416155	2	MRN	128	5.29871104	0	0	0	0	2 mo	HOM
1013978065	2	MRN	128	5.29871104	0	0	0	0	2 mo	HOM
1009934102	2	MRN	128	5.29871104	0	0	0	0	4 mo	WILD
1009322937	2	MRN	128	5.29871104	1.53E-10	0	2.89E-11	0	8 mo	WILD
1011080637	2	MRN	128	5.29871104	0.000129417	7	2.44E-05	1.321076003	8 mo	HOM
1013609713	2	MRN	128	5.29871104	0	0	0	0	2 mo	WILD
1010418842	1	MRN	128	5.29871104	0.000539394	17	0.000101797	3.208327435	8 mo	HOM
1013288213	2	MRN	128	5.29871104	0	0	0	0	4 mo	HOM
1008976060	2	MRN	128	5.29871104	0.000125816	12	2.37E-05	2.264701719	8 mo	WILD
1013446243	1	MRN	128	5.29871104	0	0	0	0	4 mo	HOM
1013288951	2	MRN	128	5.29871104	8.45E-06	1	1.59E-06	0.188725143	4 mo	HOM
1013978665	1	V3	129	0.918124133	0.000860475	15	0.00093721	16.33766009	2 mo	HOM
1013445609	1	V3	129	0.918124133	0.00062118	14	0.000676575	15.24848275	4 mo	HOM
1013609015	1	V3	129	0.918124133	0.003422693	11	0.003727919	11.98095073	4 mo	HOM
1013608106	2	V3	129	0.918124133	0	0	0	0	4 mo	HOM
1011937543	1	V3	129	0.918124133	0.000792455	10	0.000863124	10.89177339	8 mo	HOM
1010419538	2	V3	129	0.918124133	7.74E-05	7	8.43E-05	7.624241374	4 mo	WILD
1010419187	1	V3	129	0.918124133	0.005142682	18	0.005601293	19.60519211	8 mo	HOM
1013978366	1	V3	129	0.918124133	0.000503468	7	0.000548366	7.624241374	2 mo	HOM
1014416155	2	V3	129	0.918124133	0	0	0	0	2 mo	HOM
1013978065	2	V3	129	0.918124133	1.27E-05	2	1.39E-05	2.178354678	2 mo	HOM
1009934102	2	V3	129	0.918124133	7.72E-05	4	8.41E-05	4.356709357	4 mo	WILD
1009322937	2	V3	129	0.918124133	0.000318278	13	0.000346662	14.15930541	8 mo	WILD
1011080637	2	V3	129	0.918124133	0.00692635	18	0.007544023	19.60519211	8 mo	HOM
1013609713	2	V3	129	0.918124133	6.51E-05	3	7.09E-05	3.267532018	2 mo	WILD
1010418842	1	V3	129	0.918124133	0.009665919	21	0.0105279	22.87272412	8 mo	HOM
1013288213	2	V3	129	0.918124133	0.000225768	17	0.000245901	18.51601477	4 mo	HOM
1008976060	2	V3	129	0.918124133	0.005031314	20	0.005479993	21.78354678	8 mo	WILD
1013446243	1	V3	129	0.918124133	0.002748802	13	0.002993933	14.15930541	4 mo	HOM
1013288951	2	V3	129	0.918124133	0.005052254	8	0.0055028	8.713418713	4 mo	HOM
1013978665	1	LA	131	0.865685744	0	0	0	0	2 mo	HOM
1013445609	1	LA	131	0.865685744	0.000151375	10	0.000174862	11.55153596	4 mo	HOM
1013609015	1	LA	131	0.865685744	0.000328795	12	0.000379809	13.86184315	4 mo	HOM
1013608106	2	LA	131	0.865685744	0	0	0	0	4 mo	HOM
1011937543	1	LA	131	0.865685744	0.001303416	30	0.001505646	34.65460787	8 mo	HOM
1010419538	2	LA	131	0.865685744	0	0	0	0	4 mo	WILD
1010419187	1	LA	131	0.865685744	0.001943734	57	0.002245311	65.84375496	8 mo	HOM
1013978366	1	LA	131	0.865685744	0	0	0	0	2 mo	HOM
1014416155	2	LA	131	0.865685744	0	0	0	0	2 mo	HOM
1013978065	2	LA	131	0.865685744	0	0	0	0	2 mo	HOM
1009934102	2	LA	131	0.865685744	0	0	0	0	4 mo	WILD
1009322937	2	LA	131	0.865685744	0	0	0	0	8 mo	WILD
1011080637	2	LA	131	0.865685744	0.001343048	46	0.001551426	53.13706541	8 mo	HOM
1013609713	2	LA	131	0.865685744	0	0	0	0	2 mo	WILD
1010418842	1	LA	131	0.865685744	0.001924895	42	0.00222355	48.51645102	8 mo	HOM
1013288213	2	LA	131	0.865685744	2.80E-05	3	3.23E-05	3.465460787	4 mo	HOM
1008976060	2	LA	131	0.865685744	3.84E-07	0	4.44E-07	0	8 mo	WILD
1013446243	1	LA	131	0.865685744	0.000131677	8	0.000152107	9.241228766	4 mo	HOM
1013288951	2	LA	131	0.865685744	0.000287414	10	0.000332007	11.55153596	4 mo	HOM
1013978665	1	PL6b	132	0.022013848	0	0	0	0	2 mo	HOM
1013445609	1	PL6b	132	0.022013848	0	0	0	0	4 mo	HOM
1013609015	1	PL6b	132	0.022013848	0	0	0	0	4 mo	HOM
1013608106	2	PL6b	132	0.022013848	0	0	0	0	4 mo	HOM
1011937543	1	PL6b	132	0.022013848	0	0	0	0	8 mo	HOM
1010419538	2	PL6b	132	0.022013848	0	0	0	0	4 mo	WILD
1010419187	1	PL6b	132	0.022013848	1.95E-05	1	0.000885767	45.4259523	8 mo	HOM
1013978366	1	PL6b	132	0.022013848	0	0	0	0	2 mo	HOM
1014416155	2	PL6b	132	0.022013848	0	0	0	0	2 mo	HOM
1013978065	2	PL6b	132	0.022013848	0	0	0	0	2 mo	HOM
1009934102	2	PL6b	132	0.022013848	0	0	0	0	4 mo	WILD
1009322937	2	PL6b	132	0.022013848	0	0	0	0	8 mo	WILD
1011080637	2	PL6b	132	0.022013848	0	0	0	0	8 mo	HOM
1013609713	2	PL6b	132	0.022013848	0	0	0	0	2 mo	WILD
1010418842	1	PL6b	132	0.022013848	0	0	0	0	8 mo	HOM
1013288213	2	PL6b	132	0.022013848	0	0	0	0	4 mo	HOM
1008976060	2	PL6b	132	0.022013848	0	0	0	0	8 mo	WILD
1013446243	1	PL6b	132	0.022013848	0	0	0	0	4 mo	HOM
1013288951	2	PL6b	132	0.022013848	0	0	0	0	4 mo	HOM
1013978665	1	PVpo	133	0.152110661	0	0	0	0	2 mo	HOM
1013445609	1	PVpo	133	0.152110661	0	0	0	0	4 mo	HOM
1013609015	1	PVpo	133	0.152110661	9.51E-23	0	6.25E-22	0	4 mo	HOM
1013608106	2	PVpo	133	0.152110661	0	0	0	0	4 mo	HOM
1011937543	1	PVpo	133	0.152110661	2.45E-06	0	1.61E-05	0	8 mo	HOM
1010419538	2	PVpo	133	0.152110661	0	0	0	0	4 mo	WILD
1010419187	1	PVpo	133	0.152110661	0	0	0	0	8 mo	HOM
1013978366	1	PVpo	133	0.152110661	0	0	0	0	2 mo	HOM
1014416155	2	PVpo	133	0.152110661	0	0	0	0	2 mo	HOM
1013978065	2	PVpo	133	0.152110661	0	0	0	0	2 mo	HOM
1009934102	2	PVpo	133	0.152110661	0	0	0	0	4 mo	WILD
1009322937	2	PVpo	133	0.152110661	0	0	0	0	8 mo	WILD
1011080637	2	PVpo	133	0.152110661	7.62E-05	1	0.000501035	6.574161171	8 mo	HOM
1013609713	2	PVpo	133	0.152110661	0	0	0	0	2 mo	WILD
1010418842	1	PVpo	133	0.152110661	0.000738328	9	0.004853887	59.16745054	8 mo	HOM
1013288213	2	PVpo	133	0.152110661	4.88E-07	0	3.21E-06	0	4 mo	HOM
1008976060	2	PVpo	133	0.152110661	5.99E-05	5	0.000393674	32.87080586	8 mo	WILD
1013446243	1	PVpo	133	0.152110661	1.89E-07	0	1.24E-06	0	4 mo	HOM
1013288951	2	PVpo	133	0.152110661	7.11E-06	0	4.68E-05	0	4 mo	HOM
1013978665	1	AMB	135	0.044390335	0	0	0	0	2 mo	HOM
1013445609	1	AMB	135	0.044390335	0	0	0	0	4 mo	HOM
1013609015	1	AMB	135	0.044390335	0	0	0	0	4 mo	HOM
1013608106	2	AMB	135	0.044390335	0	0	0	0	4 mo	HOM
1011937543	1	AMB	135	0.044390335	0	0	0	0	8 mo	HOM
1010419538	2	AMB	135	0.044390335	0	0	0	0	4 mo	WILD
1010419187	1	AMB	135	0.044390335	0	0	0	0	8 mo	HOM
1013978366	1	AMB	135	0.044390335	0	0	0	0	2 mo	HOM
1014416155	2	AMB	135	0.044390335	0	0	0	0	2 mo	HOM
1013978065	2	AMB	135	0.044390335	0	0	0	0	2 mo	HOM
1009934102	2	AMB	135	0.044390335	0	0	0	0	4 mo	WILD
1009322937	2	AMB	135	0.044390335	0	0	0	0	8 mo	WILD
1011080637	2	AMB	135	0.044390335	0	0	0	0	8 mo	HOM
1013609713	2	AMB	135	0.044390335	0	0	0	0	2 mo	WILD
1010418842	1	AMB	135	0.044390335	0	0	0	0	8 mo	HOM
1013288213	2	AMB	135	0.044390335	0	0	0	0	4 mo	HOM
1008976060	2	AMB	135	0.044390335	0	0	0	0	8 mo	WILD
1013446243	1	AMB	135	0.044390335	0	0	0	0	4 mo	HOM
1013288951	2	AMB	135	0.044390335	0	0	0	0	4 mo	HOM
1013978665	1	IRN	136	2.861427206	0	0	0	0	2 mo	HOM
1013445609	1	IRN	136	2.861427206	0	0	0	0	4 mo	HOM
1013609015	1	IRN	136	2.861427206	0	0	0	0	4 mo	HOM
1013608106	2	IRN	136	2.861427206	0	0	0	0	4 mo	HOM
1011937543	1	IRN	136	2.861427206	0	0	0	0	8 mo	HOM
1010419538	2	IRN	136	2.861427206	0	0	0	0	4 mo	WILD
1010419187	1	IRN	136	2.861427206	1.04E-05	1	3.65E-06	0.349475953	8 mo	HOM
1013978366	1	IRN	136	2.861427206	0	0	0	0	2 mo	HOM
1014416155	2	IRN	136	2.861427206	0	0	0	0	2 mo	HOM
1013978065	2	IRN	136	2.861427206	0	0	0	0	2 mo	HOM
1009934102	2	IRN	136	2.861427206	0	0	0	0	4 mo	WILD
1009322937	2	IRN	136	2.861427206	0	0	0	0	8 mo	WILD
1011080637	2	IRN	136	2.861427206	8.80E-06	1	3.08E-06	0.349475953	8 mo	HOM
1013609713	2	IRN	136	2.861427206	0	0	0	0	2 mo	WILD
1010418842	1	IRN	136	2.861427206	0.000181235	13	6.33E-05	4.543187389	8 mo	HOM
1013288213	2	IRN	136	2.861427206	0	0	0	0	4 mo	HOM
1008976060	2	IRN	136	2.861427206	1.12E-05	2	3.93E-06	0.698951906	8 mo	WILD
1013446243	1	IRN	136	2.861427206	0	0	0	0	4 mo	HOM
1013288951	2	IRN	136	2.861427206	0	0	0	0	4 mo	HOM
1013978665	1	LAT	138	3.168351838	0	0	0	0	2 mo	HOM
1013445609	1	LAT	138	3.168351838	8.75E-06	1	2.76E-06	0.315621513	4 mo	HOM
1013609015	1	LAT	138	3.168351838	4.46E-05	3	1.41E-05	0.946864538	4 mo	HOM
1013608106	2	LAT	138	3.168351838	0	0	0	0	4 mo	HOM
1011937543	1	LAT	138	3.168351838	0.004078835	65	0.001287368	20.51539833	8 mo	HOM
1010419538	2	LAT	138	3.168351838	0	0	0	0	4 mo	WILD
1010419187	1	LAT	138	3.168351838	0.001991359	57	0.000628516	17.99042622	8 mo	HOM
1013978366	1	LAT	138	3.168351838	0	0	0	0	2 mo	HOM
1014416155	2	LAT	138	3.168351838	0	0	0	0	2 mo	HOM
1013978065	2	LAT	138	3.168351838	0	0	0	0	2 mo	HOM
1009934102	2	LAT	138	3.168351838	7.75E-09	0	2.45E-09	0	4 mo	WILD
1009322937	2	LAT	138	3.168351838	1.69E-05	3	5.34E-06	0.946864538	8 mo	WILD
1011080637	2	LAT	138	3.168351838	0.002049359	65	0.000646822	20.51539833	8 mo	HOM
1013609713	2	LAT	138	3.168351838	0	0	0	0	2 mo	WILD
1010418842	1	LAT	138	3.168351838	0.004337667	84	0.001369061	26.51220707	8 mo	HOM
1013288213	2	LAT	138	3.168351838	4.63E-05	3	1.46E-05	0.946864538	4 mo	HOM
1008976060	2	LAT	138	3.168351838	8.85E-05	11	2.79E-05	3.47183664	8 mo	WILD
1013446243	1	LAT	138	3.168351838	3.42E-05	2	1.08E-05	0.631243025	4 mo	HOM
1013288951	2	LAT	138	3.168351838	2.81E-05	2	8.87E-06	0.631243025	4 mo	HOM
1013978665	1	ENTl5	139	1.471958746	0	0	0	0	2 mo	HOM
1013445609	1	ENTl5	139	1.471958746	7.11E-05	7	4.83E-05	4.755568063	4 mo	HOM
1013609015	1	ENTl5	139	1.471958746	0.000250689	12	0.00017031	8.152402393	4 mo	HOM
1013608106	2	ENTl5	139	1.471958746	0	0	0	0	4 mo	HOM
1011937543	1	ENTl5	139	1.471958746	0.002029514	58	0.001378785	39.40327823	8 mo	HOM
1010419538	2	ENTl5	139	1.471958746	0	0	0	0	4 mo	WILD
1010419187	1	ENTl5	139	1.471958746	0.002030638	90	0.001379548	61.14301795	8 mo	HOM
1013978366	1	ENTl5	139	1.471958746	0	0	0	0	2 mo	HOM
1014416155	2	ENTl5	139	1.471958746	0	0	0	0	2 mo	HOM
1013978065	2	ENTl5	139	1.471958746	0	0	0	0	2 mo	HOM
1009934102	2	ENTl5	139	1.471958746	0	0	0	0	4 mo	WILD
1009322937	2	ENTl5	139	1.471958746	0	0	0	0	8 mo	WILD
1011080637	2	ENTl5	139	1.471958746	0.001063682	53	0.00072263	36.0064439	8 mo	HOM
1013609713	2	ENTl5	139	1.471958746	0	0	0	0	2 mo	WILD
1010418842	1	ENTl5	139	1.471958746	0.002013163	70	0.001367676	47.55568063	8 mo	HOM
1013288213	2	ENTl5	139	1.471958746	0.00013219	11	8.98E-05	7.473035527	4 mo	HOM
1008976060	2	ENTl5	139	1.471958746	1.12E-05	3	7.61E-06	2.038100598	8 mo	WILD
1013446243	1	ENTl5	139	1.471958746	0.000102193	4	6.94E-05	2.717467464	4 mo	HOM
1013288951	2	ENTl5	139	1.471958746	0.000129286	11	8.78E-05	7.473035527	4 mo	HOM
1013978665	1	AQ	140	0.417504853	5.45E-05	5	0.000130654	11.9759087	2 mo	HOM
1013445609	1	AQ	140	0.417504853	0.000395292	18	0.000946797	43.11327133	4 mo	HOM
1013609015	1	AQ	140	0.417504853	0.012584118	3	0.030141249	7.185545222	4 mo	HOM
1013608106	2	AQ	140	0.417504853	0	0	0	0	4 mo	HOM
1011937543	1	AQ	140	0.417504853	0.003394724	9	0.00813098	21.55663566	8 mo	HOM
1010419538	2	AQ	140	0.417504853	0.000145735	4	0.000349063	9.580726962	4 mo	WILD
1010419187	1	AQ	140	0.417504853	0.007073694	5	0.016942782	11.9759087	8 mo	HOM
1013978366	1	AQ	140	0.417504853	0.000313988	9	0.000752058	21.55663566	2 mo	HOM
1014416155	2	AQ	140	0.417504853	0	0	0	0	2 mo	HOM
1013978065	2	AQ	140	0.417504853	0	0	0	0	2 mo	HOM
1009934102	2	AQ	140	0.417504853	7.91E-06	1	1.89E-05	2.395181741	4 mo	WILD
1009322937	2	AQ	140	0.417504853	0.000237386	6	0.000568582	14.37109044	8 mo	WILD
1011080637	2	AQ	140	0.417504853	0.004593124	5	0.011001367	11.9759087	8 mo	HOM
1013609713	2	AQ	140	0.417504853	4.55E-05	0	0.00010897	0	2 mo	WILD
1010418842	1	AQ	140	0.417504853	0.011306069	6	0.027080091	14.37109044	8 mo	HOM
1013288213	2	AQ	140	0.417504853	4.84E-05	3	0.000115997	7.185545222	4 mo	HOM
1008976060	2	AQ	140	0.417504853	0.001608106	4	0.003851705	9.580726962	8 mo	WILD
1013446243	1	AQ	140	0.417504853	0.003880682	12	0.009294939	28.74218089	4 mo	HOM
1013288951	2	AQ	140	0.417504853	0.001784419	7	0.004274008	16.76627218	4 mo	HOM
1013978665	1	PVR	141	2.107607514	3.71E-05	1	1.76E-05	0.474471643	2 mo	HOM
1013445609	1	PVR	141	2.107607514	0.000197628	6	9.38E-05	2.846829858	4 mo	HOM
1013609015	1	PVR	141	2.107607514	0.000724826	7	0.000343909	3.321301501	4 mo	HOM
1013608106	2	PVR	141	2.107607514	0	0	0	0	4 mo	HOM
1011937543	1	PVR	141	2.107607514	0.001311328	13	0.000622188	6.168131358	8 mo	HOM
1010419538	2	PVR	141	2.107607514	3.69E-08	0	1.75E-08	0	4 mo	WILD
1010419187	1	PVR	141	2.107607514	0.00199403	21	0.000946111	9.963904502	8 mo	HOM
1013978366	1	PVR	141	2.107607514	0.000252838	2	0.000119965	0.948943286	2 mo	HOM
1014416155	2	PVR	141	2.107607514	0	0	0	0	2 mo	HOM
1013978065	2	PVR	141	2.107607514	5.25E-06	1	2.49E-06	0.474471643	2 mo	HOM
1009934102	2	PVR	141	2.107607514	1.58E-05	2	7.50E-06	0.948943286	4 mo	WILD
1009322937	2	PVR	141	2.107607514	4.82E-05	4	2.29E-05	1.897886572	8 mo	WILD
1011080637	2	PVR	141	2.107607514	0.001066222	19	0.000505892	9.014961216	8 mo	HOM
1013609713	2	PVR	141	2.107607514	0	0	0	0	2 mo	WILD
1010418842	1	PVR	141	2.107607514	0.002955328	32	0.001402219	15.18309257	8 mo	HOM
1013288213	2	PVR	141	2.107607514	3.39E-05	3	1.61E-05	1.423414929	4 mo	HOM
1008976060	2	PVR	141	2.107607514	0.00025337	8	0.000120217	3.795773144	8 mo	WILD
1013446243	1	PVR	141	2.107607514	0.000931913	2	0.000442166	0.948943286	4 mo	HOM
1013288951	2	PVR	141	2.107607514	0.000433468	4	0.000205668	1.897886572	4 mo	HOM
1013978665	1	AMBv	143	0.022541323	0	0	0	0	2 mo	HOM
1013445609	1	AMBv	143	0.022541323	0	0	0	0	4 mo	HOM
1013609015	1	AMBv	143	0.022541323	0	0	0	0	4 mo	HOM
1013608106	2	AMBv	143	0.022541323	0	0	0	0	4 mo	HOM
1011937543	1	AMBv	143	0.022541323	0	0	0	0	8 mo	HOM
1010419538	2	AMBv	143	0.022541323	0	0	0	0	4 mo	WILD
1010419187	1	AMBv	143	0.022541323	0	0	0	0	8 mo	HOM
1013978366	1	AMBv	143	0.022541323	0	0	0	0	2 mo	HOM
1014416155	2	AMBv	143	0.022541323	0	0	0	0	2 mo	HOM
1013978065	2	AMBv	143	0.022541323	0	0	0	0	2 mo	HOM
1009934102	2	AMBv	143	0.022541323	0	0	0	0	4 mo	WILD
1009322937	2	AMBv	143	0.022541323	0	0	0	0	8 mo	WILD
1011080637	2	AMBv	143	0.022541323	0	0	0	0	8 mo	HOM
1013609713	2	AMBv	143	0.022541323	0	0	0	0	2 mo	WILD
1010418842	1	AMBv	143	0.022541323	0	0	0	0	8 mo	HOM
1013288213	2	AMBv	143	0.022541323	0	0	0	0	4 mo	HOM
1008976060	2	AMBv	143	0.022541323	0	0	0	0	8 mo	WILD
1013446243	1	AMBv	143	0.022541323	0	0	0	0	4 mo	HOM
1013288951	2	AMBv	143	0.022541323	0	0	0	0	4 mo	HOM
1013978665	1	V4	145	0.990299722	0.000307832	8	0.000310847	8.078362364	2 mo	HOM
1013445609	1	V4	145	0.990299722	7.06E-05	4	7.13E-05	4.039181182	4 mo	HOM
1013609015	1	V4	145	0.990299722	0.003833498	7	0.003871048	7.068567068	4 mo	HOM
1013608106	2	V4	145	0.990299722	0	0	0	0	4 mo	HOM
1011937543	1	V4	145	0.990299722	0.001234212	3	0.001246302	3.029385886	8 mo	HOM
1010419538	2	V4	145	0.990299722	1.86E-05	0	1.88E-05	0	4 mo	WILD
1010419187	1	V4	145	0.990299722	0.001289189	7	0.001301817	7.068567068	8 mo	HOM
1013978366	1	V4	145	0.990299722	0.000296701	9	0.000299608	9.088157659	2 mo	HOM
1014416155	2	V4	145	0.990299722	0	0	0	0	2 mo	HOM
1013978065	2	V4	145	0.990299722	0.000284039	11	0.000286821	11.10774825	2 mo	HOM
1009934102	2	V4	145	0.990299722	6.69E-05	0	6.76E-05	0	4 mo	WILD
1009322937	2	V4	145	0.990299722	0.000487825	12	0.000492603	12.11754355	8 mo	WILD
1011080637	2	V4	145	0.990299722	0.003724289	12	0.003760769	12.11754355	8 mo	HOM
1013609713	2	V4	145	0.990299722	3.30E-05	1	3.33E-05	1.009795295	2 mo	WILD
1010418842	1	V4	145	0.990299722	0.003660008	14	0.003695858	14.13713414	8 mo	HOM
1013288213	2	V4	145	0.990299722	0.00025068	11	0.000253135	11.10774825	4 mo	HOM
1008976060	2	V4	145	0.990299722	0.002690399	18	0.002716752	18.17631532	8 mo	WILD
1013446243	1	V4	145	0.990299722	0.000349424	6	0.000352847	6.058771773	4 mo	HOM
1013288951	2	V4	145	0.990299722	0.000897904	4	0.0009067	4.039181182	4 mo	HOM
1013978665	1	PRNr	146	2.43447727	0	0	0	0	2 mo	HOM
1013445609	1	PRNr	146	2.43447727	0	0	0	0	4 mo	HOM
1013609015	1	PRNr	146	2.43447727	0	0	0	0	4 mo	HOM
1013608106	2	PRNr	146	2.43447727	0	0	0	0	4 mo	HOM
1011937543	1	PRNr	146	2.43447727	0.007526238	14	0.003091521	5.75072118	8 mo	HOM
1010419538	2	PRNr	146	2.43447727	0	0	0	0	4 mo	WILD
1010419187	1	PRNr	146	2.43447727	0	0	0	0	8 mo	HOM
1013978366	1	PRNr	146	2.43447727	0	0	0	0	2 mo	HOM
1014416155	2	PRNr	146	2.43447727	0	0	0	0	2 mo	HOM
1013978065	2	PRNr	146	2.43447727	0	0	0	0	2 mo	HOM
1009934102	2	PRNr	146	2.43447727	0	0	0	0	4 mo	WILD
1009322937	2	PRNr	146	2.43447727	7.05E-06	1	2.89E-06	0.410765799	8 mo	WILD
1011080637	2	PRNr	146	2.43447727	1.46E-05	1	6.00E-06	0.410765799	8 mo	HOM
1013609713	2	PRNr	146	2.43447727	0	0	0	0	2 mo	WILD
1010418842	1	PRNr	146	2.43447727	0.000194347	14	7.98E-05	5.75072118	8 mo	HOM
1013288213	2	PRNr	146	2.43447727	0	0	0	0	4 mo	HOM
1008976060	2	PRNr	146	2.43447727	0.000231205	16	9.50E-05	6.572252777	8 mo	WILD
1013446243	1	PRNr	146	2.43447727	0	0	0	0	4 mo	HOM
1013288951	2	PRNr	146	2.43447727	0	0	0	0	4 mo	HOM
1013978665	1	LC	147	0.014923839	0	0	0	0	2 mo	HOM
1013445609	1	LC	147	0.014923839	0	0	0	0	4 mo	HOM
1013609015	1	LC	147	0.014923839	8.85E-06	0	0.000593078	0	4 mo	HOM
1013608106	2	LC	147	0.014923839	0	0	0	0	4 mo	HOM
1011937543	1	LC	147	0.014923839	0	0	0	0	8 mo	HOM
1010419538	2	LC	147	0.014923839	0	0	0	0	4 mo	WILD
1010419187	1	LC	147	0.014923839	9.63E-07	0	6.45E-05	0	8 mo	HOM
1013978366	1	LC	147	0.014923839	1.92E-06	0	0.00012865	0	2 mo	HOM
1014416155	2	LC	147	0.014923839	0	0	0	0	2 mo	HOM
1013978065	2	LC	147	0.014923839	0	0	0	0	2 mo	HOM
1009934102	2	LC	147	0.014923839	0	0	0	0	4 mo	WILD
1009322937	2	LC	147	0.014923839	0	0	0	0	8 mo	WILD
1011080637	2	LC	147	0.014923839	0	0	0	0	8 mo	HOM
1013609713	2	LC	147	0.014923839	0	0	0	0	2 mo	WILD
1010418842	1	LC	147	0.014923839	5.09E-06	0	0.000340951	0	8 mo	HOM
1013288213	2	LC	147	0.014923839	0	0	0	0	4 mo	HOM
1008976060	2	LC	147	0.014923839	5.35E-06	1	0.000358462	67.00688587	8 mo	WILD
1013446243	1	LC	147	0.014923839	1.02E-08	0	6.81E-07	0	4 mo	HOM
1013288951	2	LC	147	0.014923839	3.34E-07	0	2.24E-05	0	4 mo	HOM
1013978665	1	GU4	148	0.151061894	0	0	0	0	2 mo	HOM
1013445609	1	GU4	148	0.151061894	0	0	0	0	4 mo	HOM
1013609015	1	GU4	148	0.151061894	1.49E-05	0	9.87E-05	0	4 mo	HOM
1013608106	2	GU4	148	0.151061894	0	0	0	0	4 mo	HOM
1011937543	1	GU4	148	0.151061894	9.81E-05	4	0.000649157	26.47921252	8 mo	HOM
1010419538	2	GU4	148	0.151061894	0	0	0	0	4 mo	WILD
1010419187	1	GU4	148	0.151061894	0.00017763	9	0.001175873	59.57822817	8 mo	HOM
1013978366	1	GU4	148	0.151061894	0	0	0	0	2 mo	HOM
1014416155	2	GU4	148	0.151061894	0	0	0	0	2 mo	HOM
1013978065	2	GU4	148	0.151061894	0	0	0	0	2 mo	HOM
1009934102	2	GU4	148	0.151061894	0	0	0	0	4 mo	WILD
1009322937	2	GU4	148	0.151061894	0	0	0	0	8 mo	WILD
1011080637	2	GU4	148	0.151061894	0.00011691	5	0.000773921	33.09901565	8 mo	HOM
1013609713	2	GU4	148	0.151061894	0	0	0	0	2 mo	WILD
1010418842	1	GU4	148	0.151061894	9.79E-05	6	0.000648105	39.71881878	8 mo	HOM
1013288213	2	GU4	148	0.151061894	0	0	0	0	4 mo	HOM
1008976060	2	GU4	148	0.151061894	8.10E-06	1	5.36E-05	6.61980313	8 mo	WILD
1013446243	1	GU4	148	0.151061894	0	0	0	0	4 mo	HOM
1013288951	2	GU4	148	0.151061894	1.36E-05	1	8.98E-05	6.61980313	4 mo	HOM
1013978665	1	PVT	149	0.457918524	6.06E-09	0	1.32E-08	0	2 mo	HOM
1013445609	1	PVT	149	0.457918524	0	0	0	0	4 mo	HOM
1013609015	1	PVT	149	0.457918524	0.000354894	12	0.000775015	26.2055352	4 mo	HOM
1013608106	2	PVT	149	0.457918524	0	0	0	0	4 mo	HOM
1011937543	1	PVT	149	0.457918524	0.000333711	5	0.000728756	10.918973	8 mo	HOM
1010419538	2	PVT	149	0.457918524	0	0	0	0	4 mo	WILD
1010419187	1	PVT	149	0.457918524	0.000342581	13	0.000748126	28.3893298	8 mo	HOM
1013978366	1	PVT	149	0.457918524	1.41E-07	0	3.08E-07	0	2 mo	HOM
1014416155	2	PVT	149	0.457918524	0	0	0	0	2 mo	HOM
1013978065	2	PVT	149	0.457918524	9.78E-07	0	2.14E-06	0	2 mo	HOM
1009934102	2	PVT	149	0.457918524	0	0	0	0	4 mo	WILD
1009322937	2	PVT	149	0.457918524	1.11E-05	1	2.43E-05	2.1837946	8 mo	WILD
1011080637	2	PVT	149	0.457918524	1.94E-05	2	4.25E-05	4.3675892	8 mo	HOM
1013609713	2	PVT	149	0.457918524	0	0	0	0	2 mo	WILD
1010418842	1	PVT	149	0.457918524	1.14E-06	0	2.49E-06	0	8 mo	HOM
1013288213	2	PVT	149	0.457918524	0	0	0	0	4 mo	HOM
1008976060	2	PVT	149	0.457918524	2.28E-05	2	4.98E-05	4.3675892	8 mo	WILD
1013446243	1	PVT	149	0.457918524	3.21E-05	2	7.00E-05	4.3675892	4 mo	HOM
1013288951	2	PVT	149	0.457918524	0	0	0	0	4 mo	HOM
1013978665	1	AOB	151	0.671739677	0	0	0	0	2 mo	HOM
1013445609	1	AOB	151	0.671739677	0	0	0	0	4 mo	HOM
1013609015	1	AOB	151	0.671739677	2.22E-05	1	3.30E-05	1.488671928	4 mo	HOM
1013608106	2	AOB	151	0.671739677	0	0	0	0	4 mo	HOM
1011937543	1	AOB	151	0.671739677	0.001849396	6	0.002753144	8.932031567	8 mo	HOM
1010419538	2	AOB	151	0.671739677	0	0	0	0	4 mo	WILD
1010419187	1	AOB	151	0.671739677	0.00060703	21	0.000903668	31.26211049	8 mo	HOM
1013978366	1	AOB	151	0.671739677	1.38E-07	0	2.05E-07	0	2 mo	HOM
1014416155	2	AOB	151	0.671739677	0	0	0	0	2 mo	HOM
1013978065	2	AOB	151	0.671739677	0	0	0	0	2 mo	HOM
1009934102	2	AOB	151	0.671739677	5.81E-06	0	8.64E-06	0	4 mo	WILD
1009322937	2	AOB	151	0.671739677	2.37E-05	4	3.53E-05	5.954687712	8 mo	WILD
1011080637	2	AOB	151	0.671739677	0.000163674	13	0.000243657	19.35273506	8 mo	HOM
1013609713	2	AOB	151	0.671739677	4.37E-06	0	6.50E-06	0	2 mo	WILD
1010418842	1	AOB	151	0.671739677	0.000181021	15	0.000269481	22.33007892	8 mo	HOM
1013288213	2	AOB	151	0.671739677	0.000837092	5	0.001246156	7.443359639	4 mo	HOM
1008976060	2	AOB	151	0.671739677	8.29E-07	0	1.23E-06	0	8 mo	WILD
1013446243	1	AOB	151	0.671739677	2.18E-05	2	3.25E-05	2.977343856	4 mo	HOM
1013288951	2	AOB	151	0.671739677	0.000289505	14	0.000430977	20.84140699	4 mo	HOM
1013978665	1	V4r	153	0.475634298	7.27E-06	1	1.53E-05	2.102455616	2 mo	HOM
1013445609	1	V4r	153	0.475634298	2.83E-05	1	5.95E-05	2.102455616	4 mo	HOM
1013609015	1	V4r	153	0.475634298	0.000646474	3	0.001359183	6.307366847	4 mo	HOM
1013608106	2	V4r	153	0.475634298	0	0	0	0	4 mo	HOM
1011937543	1	V4r	153	0.475634298	0.000982626	1	0.002065927	2.102455616	8 mo	HOM
1010419538	2	V4r	153	0.475634298	1.29E-05	0	2.72E-05	0	4 mo	WILD
1010419187	1	V4r	153	0.475634298	0.000414322	5	0.000871094	10.51227808	8 mo	HOM
1013978366	1	V4r	153	0.475634298	0.000110346	3	0.000231999	6.307366847	2 mo	HOM
1014416155	2	V4r	153	0.475634298	0	0	0	0	2 mo	HOM
1013978065	2	V4r	153	0.475634298	6.00E-05	3	0.000126225	6.307366847	2 mo	HOM
1009934102	2	V4r	153	0.475634298	2.19E-06	0	4.61E-06	0	4 mo	WILD
1009322937	2	V4r	153	0.475634298	4.54E-05	2	9.55E-05	4.204911231	8 mo	WILD
1011080637	2	V4r	153	0.475634298	0.000560175	8	0.001177743	16.81964493	8 mo	HOM
1013609713	2	V4r	153	0.475634298	2.93E-06	0	6.17E-06	0	2 mo	WILD
1010418842	1	V4r	153	0.475634298	0.000282663	5	0.000594286	10.51227808	8 mo	HOM
1013288213	2	V4r	153	0.475634298	1.01E-05	1	2.13E-05	2.102455616	4 mo	HOM
1008976060	2	V4r	153	0.475634298	0.000952811	10	0.002003244	21.02455616	8 mo	WILD
1013446243	1	V4r	153	0.475634298	2.89E-06	0	6.08E-06	0	4 mo	HOM
1013288951	2	V4r	153	0.475634298	0.000122488	0	0.000257526	0	4 mo	HOM
1013978665	1	PHY	154	0.282312549	1.24E-06	0	4.39E-06	0	2 mo	HOM
1013445609	1	PHY	154	0.282312549	0	0	0	0	4 mo	HOM
1013609015	1	PHY	154	0.282312549	8.19E-05	0	0.000290114	0	4 mo	HOM
1013608106	2	PHY	154	0.282312549	0	0	0	0	4 mo	HOM
1011937543	1	PHY	154	0.282312549	0	0	0	0	8 mo	HOM
1010419538	2	PHY	154	0.282312549	0	0	0	0	4 mo	WILD
1010419187	1	PHY	154	0.282312549	3.58E-10	0	1.27E-09	0	8 mo	HOM
1013978366	1	PHY	154	0.282312549	7.67E-08	0	2.72E-07	0	2 mo	HOM
1014416155	2	PHY	154	0.282312549	0	0	0	0	2 mo	HOM
1013978065	2	PHY	154	0.282312549	0	0	0	0	2 mo	HOM
1009934102	2	PHY	154	0.282312549	0	0	0	0	4 mo	WILD
1009322937	2	PHY	154	0.282312549	0	0	0	0	8 mo	WILD
1011080637	2	PHY	154	0.282312549	0.000270426	2	0.000957896	7.084346779	8 mo	HOM
1013609713	2	PHY	154	0.282312549	0	0	0	0	2 mo	WILD
1010418842	1	PHY	154	0.282312549	3.13E-05	4	0.000111014	14.16869356	8 mo	HOM
1013288213	2	PHY	154	0.282312549	0	0	0	0	4 mo	HOM
1008976060	2	PHY	154	0.282312549	0.000156133	6	0.00055305	21.25304034	8 mo	WILD
1013446243	1	PHY	154	0.282312549	0	0	0	0	4 mo	HOM
1013288951	2	PHY	154	0.282312549	6.29E-06	0	2.23E-05	0	4 mo	HOM
1013978665	1	LD	155	1.047207224	0	0	0	0	2 mo	HOM
1013445609	1	LD	155	1.047207224	5.92E-05	3	5.65E-05	2.864762514	4 mo	HOM
1013609015	1	LD	155	1.047207224	0.000263782	9	0.00025189	8.594287543	4 mo	HOM
1013608106	2	LD	155	1.047207224	0	0	0	0	4 mo	HOM
1011937543	1	LD	155	1.047207224	0.003178522	16	0.003035236	15.27873341	8 mo	HOM
1010419538	2	LD	155	1.047207224	0	0	0	0	4 mo	WILD
1010419187	1	LD	155	1.047207224	0.002802559	49	0.002676222	46.79112107	8 mo	HOM
1013978366	1	LD	155	1.047207224	3.02E-06	1	2.88E-06	0.954920838	2 mo	HOM
1014416155	2	LD	155	1.047207224	0	0	0	0	2 mo	HOM
1013978065	2	LD	155	1.047207224	0	0	0	0	2 mo	HOM
1009934102	2	LD	155	1.047207224	5.01E-06	1	4.78E-06	0.954920838	4 mo	WILD
1009322937	2	LD	155	1.047207224	5.98E-06	1	5.71E-06	0.954920838	8 mo	WILD
1011080637	2	LD	155	1.047207224	0.00088498	29	0.000845086	27.6927043	8 mo	HOM
1013609713	2	LD	155	1.047207224	0	0	0	0	2 mo	WILD
1010418842	1	LD	155	1.047207224	0.002655499	44	0.002535792	42.01651688	8 mo	HOM
1013288213	2	LD	155	1.047207224	1.12E-05	1	1.07E-05	0.954920838	4 mo	HOM
1008976060	2	LD	155	1.047207224	9.81E-05	9	9.37E-05	8.594287543	8 mo	WILD
1013446243	1	LD	155	1.047207224	0.000148774	7	0.000142067	6.684445867	4 mo	HOM
1013288951	2	LD	155	1.047207224	9.12E-05	4	8.71E-05	3.819683352	4 mo	HOM
1013978665	1	AUDd6a	156	0.190115668	0	0	0	0	2 mo	HOM
1013445609	1	AUDd6a	156	0.190115668	5.73E-06	1	3.02E-05	5.259955733	4 mo	HOM
1013609015	1	AUDd6a	156	0.190115668	5.99E-05	4	0.000315144	21.03982293	4 mo	HOM
1013608106	2	AUDd6a	156	0.190115668	0	0	0	0	4 mo	HOM
1011937543	1	AUDd6a	156	0.190115668	0.000259408	5	0.001364474	26.29977867	8 mo	HOM
1010419538	2	AUDd6a	156	0.190115668	0	0	0	0	4 mo	WILD
1010419187	1	AUDd6a	156	0.190115668	0.000214679	13	0.001129201	68.37942453	8 mo	HOM
1013978366	1	AUDd6a	156	0.190115668	0	0	0	0	2 mo	HOM
1014416155	2	AUDd6a	156	0.190115668	0	0	0	0	2 mo	HOM
1013978065	2	AUDd6a	156	0.190115668	0	0	0	0	2 mo	HOM
1009934102	2	AUDd6a	156	0.190115668	0	0	0	0	4 mo	WILD
1009322937	2	AUDd6a	156	0.190115668	0	0	0	0	8 mo	WILD
1011080637	2	AUDd6a	156	0.190115668	0.000165093	4	0.000868381	21.03982293	8 mo	HOM
1013609713	2	AUDd6a	156	0.190115668	0	0	0	0	2 mo	WILD
1010418842	1	AUDd6a	156	0.190115668	0.000253307	8	0.001332384	42.07964587	8 mo	HOM
1013288213	2	AUDd6a	156	0.190115668	0	0	0	0	4 mo	HOM
1008976060	2	AUDd6a	156	0.190115668	0	0	0	0	8 mo	WILD
1013446243	1	AUDd6a	156	0.190115668	5.67E-05	2	0.000298446	10.51991147	4 mo	HOM
1013288951	2	AUDd6a	156	0.190115668	3.99E-05	1	0.00020986	5.259955733	4 mo	HOM
1013978665	1	PVZ	157	0.806320017	0	0	0	0	2 mo	HOM
1013445609	1	PVZ	157	0.806320017	4.44E-06	1	5.50E-06	1.240202375	4 mo	HOM
1013609015	1	PVZ	157	0.806320017	0	0	0	0	4 mo	HOM
1013608106	2	PVZ	157	0.806320017	0	0	0	0	4 mo	HOM
1011937543	1	PVZ	157	0.806320017	0.001356795	6	0.0016827	7.44121425	8 mo	HOM
1010419538	2	PVZ	157	0.806320017	1.20E-05	3	1.49E-05	3.720607125	4 mo	WILD
1010419187	1	PVZ	157	0.806320017	2.78E-05	1	3.45E-05	1.240202375	8 mo	HOM
1013978366	1	PVZ	157	0.806320017	0	0	0	0	2 mo	HOM
1014416155	2	PVZ	157	0.806320017	0	0	0	0	2 mo	HOM
1013978065	2	PVZ	157	0.806320017	0	0	0	0	2 mo	HOM
1009934102	2	PVZ	157	0.806320017	0	0	0	0	4 mo	WILD
1009322937	2	PVZ	157	0.806320017	0	0	0	0	8 mo	WILD
1011080637	2	PVZ	157	0.806320017	8.48E-05	1	0.00010519	1.240202375	8 mo	HOM
1013609713	2	PVZ	157	0.806320017	0	0	0	0	2 mo	WILD
1010418842	1	PVZ	157	0.806320017	0.000348596	18	0.00043233	22.32364275	8 mo	HOM
1013288213	2	PVZ	157	0.806320017	1.30E-07	0	1.61E-07	0	4 mo	HOM
1008976060	2	PVZ	157	0.806320017	0.000229705	17	0.00028488	21.08344037	8 mo	WILD
1013446243	1	PVZ	157	0.806320017	2.72E-06	1	3.37E-06	1.240202375	4 mo	HOM
1013288951	2	PVZ	157	0.806320017	5.20E-08	0	6.45E-08	0	4 mo	HOM
1013978665	1	pc	158	0.054045603	0	0	0	0	2 mo	HOM
1013445609	1	pc	158	0.054045603	0	0	0	0	4 mo	HOM
1013609015	1	pc	158	0.054045603	0	0	0	0	4 mo	HOM
1013608106	2	pc	158	0.054045603	0	0	0	0	4 mo	HOM
1011937543	1	pc	158	0.054045603	1.40E-05	0	0.000258135	0	8 mo	HOM
1010419538	2	pc	158	0.054045603	0	0	0	0	4 mo	WILD
1010419187	1	pc	158	0.054045603	0	0	0	0	8 mo	HOM
1013978366	1	pc	158	0.054045603	0	0	0	0	2 mo	HOM
1014416155	2	pc	158	0.054045603	0	0	0	0	2 mo	HOM
1013978065	2	pc	158	0.054045603	0	0	0	0	2 mo	HOM
1009934102	2	pc	158	0.054045603	0	0	0	0	4 mo	WILD
1009322937	2	pc	158	0.054045603	0	0	0	0	8 mo	WILD
1011080637	2	pc	158	0.054045603	0	0	0	0	8 mo	HOM
1013609713	2	pc	158	0.054045603	0	0	0	0	2 mo	WILD
1010418842	1	pc	158	0.054045603	0	0	0	0	8 mo	HOM
1013288213	2	pc	158	0.054045603	3.01E-09	0	5.57E-08	0	4 mo	HOM
1008976060	2	pc	158	0.054045603	0	0	0	0	8 mo	WILD
1013446243	1	pc	158	0.054045603	0	0	0	0	4 mo	HOM
1013288951	2	pc	158	0.054045603	0	0	0	0	4 mo	HOM
1013978665	1	AON	159	5.017900429	9.39E-08	0	1.87E-08	0	2 mo	HOM
1013445609	1	AON	159	5.017900429	2.42E-05	2	4.83E-06	0.398573074	4 mo	HOM
1013609015	1	AON	159	5.017900429	8.71E-05	7	1.74E-05	1.39500576	4 mo	HOM
1013608106	2	AON	159	5.017900429	0	0	0	0	4 mo	HOM
1011937543	1	AON	159	5.017900429	0.002502338	52	0.000498682	10.36289993	8 mo	HOM
1010419538	2	AON	159	5.017900429	0	0	0	0	4 mo	WILD
1010419187	1	AON	159	5.017900429	0.001891152	91	0.000376881	18.13507488	8 mo	HOM
1013978366	1	AON	159	5.017900429	0	0	0	0	2 mo	HOM
1014416155	2	AON	159	5.017900429	2.17E-06	0	4.32E-07	0	2 mo	HOM
1013978065	2	AON	159	5.017900429	0	0	0	0	2 mo	HOM
1009934102	2	AON	159	5.017900429	0	0	0	0	4 mo	WILD
1009322937	2	AON	159	5.017900429	8.31E-05	5	1.66E-05	0.996432686	8 mo	WILD
1011080637	2	AON	159	5.017900429	0.001542293	76	0.000307358	15.14577682	8 mo	HOM
1013609713	2	AON	159	5.017900429	0	0	0	0	2 mo	WILD
1010418842	1	AON	159	5.017900429	0.00348619	118	0.000694751	23.51581138	8 mo	HOM
1013288213	2	AON	159	5.017900429	0.001723784	16	0.000343527	3.188584594	4 mo	HOM
1008976060	2	AON	159	5.017900429	0.000731327	30	0.000145744	5.978596113	8 mo	WILD
1013446243	1	AON	159	5.017900429	7.71E-05	6	1.54E-05	1.195719223	4 mo	HOM
1013288951	2	AON	159	5.017900429	0.000467633	16	9.32E-05	3.188584594	4 mo	HOM
1013978665	1	LDT	162	0.209626057	0	0	0	0	2 mo	HOM
1013445609	1	LDT	162	0.209626057	0	0	0	0	4 mo	HOM
1013609015	1	LDT	162	0.209626057	0	0	0	0	4 mo	HOM
1013608106	2	LDT	162	0.209626057	0	0	0	0	4 mo	HOM
[truncated: 13,961 more rows]
