# Supplementary material for: Novel App knock-in mouse model shows key features of amyloid pathology and reveals profound metabolic dysregulation of microglia
Source: Mol Neurodegener. 2022 Jun 11;17:41. doi: 10.1186/s13024-022-00547-7 (PMC9188195; doi:10.1186/s13024-022-00547-7)
Supplement: Supplementary file 12 — Additional file 12: Table s4. Gene Sets in Figure 3 and Figure 4. [file 13024_2022_547_MOESM12_ESM.xlsx]

## Sheet: Figiure 3 Gene Sets
collection	name	label	direction	group
ChenColonna2021	Homeostatic	Homeostatic	down	DAM
ChenColonna2021	DAM-like	DAM	up	DAM
KEGG	Cholesterol metabolism	Cholesterol metabolism	up	immunometabolism
KEGG	Glycolysis / Gluconeogenesis	Glycolysis	up	immunometabolism
KEGG	Phagosome	Phagosome	up	DAM
KEGG	Lysosome	Lysosome	up	DAM

## Sheet: Figure 4 Gene Sets
from	direction	collection	name	group	label	MeX04pos_gsea_score	MeX04pos_gsea_pval	MeX04pos_gsea_fdr	MeX04neg_gsea_score	MeX04neg_gsea_pval	MeX04neg_gsea_fdr	note
mpos	up	KEGG	HIF-1 signaling pathway	DAM	HIF-1 signaling pathway	8.16099	0.00296384	0.019379	3.75058	0.00054617	0.00886877
mpos	up	KEGG	Lysosome	DAM	Lysosome	8.64036	4.39928e-11	1.8697e-09	2.62926	3.4795e-06	0.000131448
mpos	up	KEGG	Phagosome	DAM	Phagosome	5.39521	1.59835e-07	3.62293e-06	1.91682	1.73674e-05	0.000454225
mpos	up	ChenColonna2021	DAM-like	DAM	DAM	15.9574	1.05785e-10	1.48585e-09	8.616	7.66308e-07	1.07283e-05
mpos	down	ChenColonna2021	Homeostatic	DAM	Homeostatic	-7.20788	5.40925e-05	0.000151459	-1.75513	0.0155236	0.0434661
mpos	down	GO_BP	GOBP_RESPONSE_TO_BMP	DAM	Response to BMP	8.05066	2.78687e-06	9.75405e-06	3.05143	8.9723e-05	0.000628061
mpos	up	mathys2019	Mic1	Human AD	Mic1	-4.61716	4.16516e-07	1.94374e-06	-0.977898	0.057306	0.0943863
mpos	down	mathys2019	Mic0	Human AD	Mic0	-0.707332	0.204082	0.238095	0.445632	0.634731	0.772715
mpos	down	mathys2019	Mic2	Human AD	Mic2	-1.16267	0.129095	0.164303	0.136085	0.709257	0.794368
mpos	down	mathys2019	Mic3	Human AD	Mic3	7.24942	0.00535206	0.00999051	1.73138	0.000661285	0.00264514
mpos	up	Chen 2020 PIG	PIG (PIGs)	Abeta	Plaque induced genes	13.3701	0.00625051	0.091181	5.95311	0.0103992	0.201073
mpos	up	C5	GOBP_REGULATION_OF_AMYLOID_BETA_CLEARANCE	Abeta	Regulation of Abeta clearance	7.33103	3.94077e-17	2.38811e-14	2.74287	9.86403e-13	1.79045e-09
mpos	up	C5	GOBP_MYELOID_LEUKOCYTE_MEDIATED_IMMUNITY	immune response	Myeloid leukocyte mediated immunity	3.3576	0.00226133	0.0489416	2.03695	1.91768e-05	0.00320077
mpos	up	C5	GOBP_RESPONSE_TO_TYPE_I_INTERFERON	immune response	Response to type I interferon	6.69206	0.00327652	0.0624556	3.13217	0.000514144	0.0333298
mpos	up	C5	GOBP_POSITIVE_REGULATION_OF_CYTOKINE_PRODUCTION	immune response	Pos reg of cytokine secretion	-6.13597	0.000317516	0.0114306	-1.67381	0.0943953	0.484549	The name of this geneset changed (secretion -> production) in recent msigdb / GO update
mpos	down	C5	GOBP_CEREBRAL_CORTEX_RADIALLY_ORIENTED_CELL_MIGRATION	immune response	Cerebral cortex radially oriented cell migration	7.98046	0.0468498	0.298689	4.33141	0.000219367	0.0191893
mneg	up	C5	GOBP_POSITIVE_CHEMOTAXIS	immune response	Positive chemotaxis	4.92673	4.12123e-07	4.54085e-05	1.54412	4.91594e-05	0.00659687
mpos	up	C5	GOBP_ANTIGEN_PROCESSING_AND_PRESENTATION	immune response	Antigen processing and presentation	4.31244	2.12353e-15	7.91914e-13	1.10161	2.32574e-06	0.000582278
mpos	up	C5	GOBP_OXIDATIVE_PHOSPHORYLATION	immunometabolism	Oxidative phosphorylation	4.25768	4.57886e-17	5.18938e-15	1.01906	1.58189e-08	2.68922e-06
mpos	up	KEGG	Oxidative phosphorylation	immunometabolism	Oxidative phosphorylation	10.0656	0.00126432	0.0323737	4.94049	0.00136722	0.0626292
mpos	up	H	HALLMARK_GLYCOLYSIS	immunometabolism	Glycolysis	9.63177	0.0329565	0.243804	4.45257	0.200997	0.623224
mpos	up	C5	GOBP_POSITIVE_REGULATION_OF_LIPID_TRANSPORT	immunometabolism	Pos reg of lipid transport	10.3527	0.000126362	0.00148149	5.50678	0.000669061	0.00989046
mpos	up	C5	GOBP_POSITIVE_REGULATION_OF_STEROID_METABOLIC_PROCESS	immunometabolism	Pos reg of steroid metabolic process	10.3271	5.88069e-07	1.24965e-05	3.45045	5.411e-05	0.00114984
mpos	up	KEGG	Cholesterol metabolism	immunometabolism	Cholesterol metabolism	3.35272	4.05759e-08	5.78565e-06	0.728884	0.00123067	0.0591404
mpos	up	KEGG	Glycolysis / Gluconeogenesis	immunometabolism	Glycolysis / Gluconeogenesis	12.5882	0.00602065	0.0886965	8.42903	0.0013752	0.0627836
mpos	up	C5	GOBP_MITOCHONDRIAL_RESPIRATORY_CHAIN_COMPLEX_ASSEMBLY	immunometabolism	Mitochondrial respiratory chain complex assembly	6.61601	8.23193e-08	1.08841e-05	2.81383	1.12793e-06	0.000309032
mneg	up	C5	GOBP_TRIGLYCERIDE_CATABOLIC_PROCESS	immunometabolism	Triglyceride catabolic process	7.76593	0.00117115	0.0305803	3.51868	0.000380126	0.0280193
mpos	up	C5	GOBP_LIPID_CATABOLIC_PROCESS	immunometabolism	Lipid catabolic process	4.79468	4.62394e-17	2.69003e-14	1.40602	1.87939e-08	9.74665e-06
mneg	up	C5	GOBP_PLASMA_LIPOPROTEIN_PARTICLE_CLEARANCE	immunometabolism	Plasma lipoprotein particle clearance	-2.76052	7.06413e-06	0.00012009	-0.819538	0.00513964	0.0485411
impos	up	C5	GOBP_ELECTRON_TRANSPORT_CHAIN	immunometabolism	Electron transport chain	-3.67652	4.97941e-06	0.000389358	-1.24822	0.016408	0.252812
impos	down	KEGG	Axon guidance	neuronal impact	Axon guidance	-2.51044	2.6218e-07	3.07512e-05	-0.730394	NA	NA
mpos	down	C5	GOBP_DENDRITIC_SPINE_MORPHOGENESIS	neuronal impact	Dendritic spine morphogenesis
mpos	down	C5	GOBP_NEURON_DEVELOPMENT	neuronal impact	Neuron development

## Sheet: geneset definitions
collection	name	feature_id	symbol
ChenColonna2021	DAM-like	ENSMUSG00000002985	Apoe
ChenColonna2021	DAM-like	ENSMUSG00000002602	Axl
ChenColonna2021	DAM-like	ENSMUSG00000060802	B2m
ChenColonna2021	DAM-like	ENSMUSG00000000982	Ccl3
ChenColonna2021	DAM-like	ENSMUSG00000018927	Ccl6
ChenColonna2021	DAM-like	ENSMUSG00000025351	Cd63
ChenColonna2021	DAM-like	ENSMUSG00000030342	Cd9
ChenColonna2021	DAM-like	ENSMUSG00000014599	Csf1
ChenColonna2021	DAM-like	ENSMUSG00000068129	Cst7
ChenColonna2021	DAM-like	ENSMUSG00000005054	Cstb
ChenColonna2021	DAM-like	ENSMUSG00000007891	Ctsd
ChenColonna2021	DAM-like	ENSMUSG00000016256	Ctsz
ChenColonna2021	DAM-like	ENSMUSG00000024661	Fth1
ChenColonna2021	DAM-like	ENSMUSG00000020053	Igf1
ChenColonna2021	DAM-like	ENSMUSG00000030789	Itgax
ChenColonna2021	DAM-like	ENSMUSG00000050335	Lgals3
ChenColonna2021	DAM-like	ENSMUSG00000112148	Lilrb4a
ChenColonna2021	DAM-like	ENSMUSG00000015568	Lpl
ChenColonna2021	DAM-like	ENSMUSG00000069516	Lyz2
ChenColonna2021	DAM-like	ENSMUSG00000029304	Spp1
ChenColonna2021	DAM-like	ENSMUSG00000017466	Timp2
ChenColonna2021	DAM-like	ENSMUSG00000023992	Trem2
ChenColonna2021	DAM-like	ENSMUSG00000030579	Tyrobp
KEGG	HIF-1 signaling pathway	ENSMUSG00000019699	Akt3
KEGG	HIF-1 signaling pathway	ENSMUSG00000030695	Aldoa
KEGG	HIF-1 signaling pathway	ENSMUSG00000057329	Bcl2
KEGG	HIF-1 signaling pathway	ENSMUSG00000023067	Cdkn1a
KEGG	HIF-1 signaling pathway	ENSMUSG00000015340	Cybb
KEGG	HIF-1 signaling pathway	ENSMUSG00000035105	Egln3
KEGG	HIF-1 signaling pathway	ENSMUSG00000031490	Eif4ebp1
KEGG	HIF-1 signaling pathway	ENSMUSG00000055839	Elob
KEGG	HIF-1 signaling pathway	ENSMUSG00000063524	Eno1
KEGG	HIF-1 signaling pathway	ENSMUSG00000059040	Eno1b
KEGG	HIF-1 signaling pathway	ENSMUSG00000029648	Flt1
KEGG	HIF-1 signaling pathway	ENSMUSG00000057666	Gapdh
KEGG	HIF-1 signaling pathway	ENSMUSG00000021109	Hif1a
KEGG	HIF-1 signaling pathway	ENSMUSG00000005413	Hmox1
KEGG	HIF-1 signaling pathway	ENSMUSG00000020053	Igf1
KEGG	HIF-1 signaling pathway	ENSMUSG00000063229	Ldha
KEGG	HIF-1 signaling pathway	ENSMUSG00000020277	Pfkl
KEGG	HIF-1 signaling pathway	ENSMUSG00000062070	Pgk1
KEGG	HIF-1 signaling pathway	ENSMUSG00000028495	Rps6
KEGG	HIF-1 signaling pathway	ENSMUSG00000037411	Serpine1
KEGG	HIF-1 signaling pathway	ENSMUSG00000028645	Slc2a1
KEGG	HIF-1 signaling pathway	ENSMUSG00000032554	Trf
KEGG	HIF-1 signaling pathway	ENSMUSG00000023951	Vegfa
KEGG	Lysosome	ENSMUSG00000004849	Ap1s1
KEGG	Lysosome	ENSMUSG00000019087	Atp6ap1
KEGG	Lysosome	ENSMUSG00000013160	Atp6v0d1
KEGG	Lysosome	ENSMUSG00000028238	Atp6v0d2
KEGG	Lysosome	ENSMUSG00000025351	Cd63
KEGG	Lysosome	ENSMUSG00000018774	Cd68
KEGG	Lysosome	ENSMUSG00000030720	Cln3
KEGG	Lysosome	ENSMUSG00000028478	Clta
KEGG	Lysosome	ENSMUSG00000017760	Ctsa
KEGG	Lysosome	ENSMUSG00000021939	Ctsb
KEGG	Lysosome	ENSMUSG00000007891	Ctsd
KEGG	Lysosome	ENSMUSG00000004552	Ctse
KEGG	Lysosome	ENSMUSG00000032359	Ctsh
KEGG	Lysosome	ENSMUSG00000021477	Ctsl
KEGG	Lysosome	ENSMUSG00000016256	Ctsz
KEGG	Lysosome	ENSMUSG00000028673	Fuca1
KEGG	Lysosome	ENSMUSG00000019810	Fuca2
KEGG	Lysosome	ENSMUSG00000025579	Gaa
KEGG	Lysosome	ENSMUSG00000021003	Galc
KEGG	Lysosome	ENSMUSG00000015027	Galns
KEGG	Lysosome	ENSMUSG00000028048	Gba
KEGG	Lysosome	ENSMUSG00000030872	Gga2
KEGG	Lysosome	ENSMUSG00000031266	Gla
KEGG	Lysosome	ENSMUSG00000045594	Glb1
KEGG	Lysosome	ENSMUSG00000000594	Gm2a
KEGG	Lysosome	ENSMUSG00000035521	Gnptg
KEGG	Lysosome	ENSMUSG00000025534	Gusb
KEGG	Lysosome	ENSMUSG00000025232	Hexa
KEGG	Lysosome	ENSMUSG00000031447	Lamp1
KEGG	Lysosome	ENSMUSG00000016534	Lamp2
KEGG	Lysosome	ENSMUSG00000020585	Laptm4a
KEGG	Lysosome	ENSMUSG00000024781	Lipa
KEGG	Lysosome	ENSMUSG00000022500	Litaf
KEGG	Lysosome	ENSMUSG00000007458	M6pr
KEGG	Lysosome	ENSMUSG00000004567	Mcoln1
KEGG	Lysosome	ENSMUSG00000022453	Naga
KEGG	Lysosome	ENSMUSG00000001751	Naglu
KEGG	Lysosome	ENSMUSG00000007038	Neu1
KEGG	Lysosome	ENSMUSG00000021242	Npc2
KEGG	Lysosome	ENSMUSG00000028657	Ppt1
KEGG	Lysosome	ENSMUSG00000029426	Scarb2
KEGG	Lysosome	ENSMUSG00000026177	Slc11a1
KEGG	Lysosome	ENSMUSG00000023030	Slc11a2
KEGG	Lysosome	ENSMUSG00000030894	Tpp1
KEGG	Phagosome	ENSMUSG00000019087	Atp6ap1
KEGG	Phagosome	ENSMUSG00000013160	Atp6v0d1
KEGG	Phagosome	ENSMUSG00000028238	Atp6v0d2
KEGG	Phagosome	ENSMUSG00000015575	Atp6v0e
KEGG	Phagosome	ENSMUSG00000052459	Atp6v1a
KEGG	Phagosome	ENSMUSG00000006273	Atp6v1b2
KEGG	Phagosome	ENSMUSG00000022295	Atp6v1c1
KEGG	Phagosome	ENSMUSG00000021114	Atp6v1d
KEGG	Phagosome	ENSMUSG00000019210	Atp6v1e1
KEGG	Phagosome	ENSMUSG00000004285	Atp6v1f
KEGG	Phagosome	ENSMUSG00000039105	Atp6v1g1
KEGG	Phagosome	ENSMUSG00000024164	C3
KEGG	Phagosome	ENSMUSG00000003814	Calr
KEGG	Phagosome	ENSMUSG00000051439	Cd14
KEGG	Phagosome	ENSMUSG00000036103	Colec12
KEGG	Phagosome	ENSMUSG00000021477	Ctsl
KEGG	Phagosome	ENSMUSG00000006519	Cyba
KEGG	Phagosome	ENSMUSG00000015340	Cybb
KEGG	Phagosome	ENSMUSG00000032435	Dync1li1
KEGG	Phagosome	ENSMUSG00000036499	Eea1
KEGG	Phagosome	ENSMUSG00000059089	Fcgr4
KEGG	Phagosome	ENSMUSG00000036594	H2-Aa
KEGG	Phagosome	ENSMUSG00000073421	H2-Ab1
KEGG	Phagosome	ENSMUSG00000073411	H2-D1
KEGG	Phagosome	ENSMUSG00000037649	H2-DMa
KEGG	Phagosome	ENSMUSG00000060586	H2-Eb1
KEGG	Phagosome	ENSMUSG00000061232	H2-K1
KEGG	Phagosome	ENSMUSG00000016206	H2-M3
KEGG	Phagosome	ENSMUSG00000024334	H2-Oa
KEGG	Phagosome	ENSMUSG00000041538	H2-Ob
KEGG	Phagosome	ENSMUSG00000073409	H2-Q6
KEGG	Phagosome	ENSMUSG00000060550	H2-Q7
KEGG	Phagosome	ENSMUSG00000067212	H2-T23
KEGG	Phagosome	ENSMUSG00000031447	Lamp1
KEGG	Phagosome	ENSMUSG00000016534	Lamp2
KEGG	Phagosome	ENSMUSG00000007458	M6pr
KEGG	Phagosome	ENSMUSG00000026480	Ncf2
KEGG	Phagosome	ENSMUSG00000030162	Olr1
KEGG	Phagosome	ENSMUSG00000079477	Rab7
KEGG	Phagosome	ENSMUSG00000052688	Rab7b
KEGG	Phagosome	ENSMUSG00000001847	Rac1
KEGG	Phagosome	ENSMUSG00000037936	Scarb1
KEGG	Phagosome	ENSMUSG00000053317	Sec61b
KEGG	Phagosome	ENSMUSG00000078974	Sec61g
KEGG	Phagosome	ENSMUSG00000027995	Tlr2
KEGG	Phagosome	ENSMUSG00000043091	Tuba1c
KEGG	Phagosome	ENSMUSG00000026202	Tuba4a
KEGG	Phagosome	ENSMUSG00000001473	Tubb6
ChenColonna2021	Homeostatic	ENSMUSG00000024621	Csf1r
ChenColonna2021	Homeostatic	ENSMUSG00000052336	Cx3cr1
ChenColonna2021	Homeostatic	ENSMUSG00000052684	Jun
ChenColonna2021	Homeostatic	ENSMUSG00000030557	Mef2a
ChenColonna2021	Homeostatic	ENSMUSG00000036353	P2ry12
ChenColonna2021	Homeostatic	ENSMUSG00000036362	P2ry13
ChenColonna2021	Homeostatic	ENSMUSG00000031665	Sall1
ChenColonna2021	Homeostatic	ENSMUSG00000007613	Tgfbr1
ChenColonna2021	Homeostatic	ENSMUSG00000054675	Tmem119
C5	GOBP_TRIGLYCERIDE_CATABOLIC_PROCESS	ENSMUSG00000028773	Fabp3
C5	GOBP_TRIGLYCERIDE_CATABOLIC_PROCESS	ENSMUSG00000027533	Fabp5
C5	GOBP_TRIGLYCERIDE_CATABOLIC_PROCESS	ENSMUSG00000032207	Lipc
C5	GOBP_TRIGLYCERIDE_CATABOLIC_PROCESS	ENSMUSG00000015568	Lpl
KEGG	Cholesterol metabolism	ENSMUSG00000002289	Angptl4
KEGG	Cholesterol metabolism	ENSMUSG00000040564	Apoc1
KEGG	Cholesterol metabolism	ENSMUSG00000002985	Apoe
KEGG	Cholesterol metabolism	ENSMUSG00000032193	Ldlr
KEGG	Cholesterol metabolism	ENSMUSG00000024781	Lipa
KEGG	Cholesterol metabolism	ENSMUSG00000015568	Lpl
KEGG	Cholesterol metabolism	ENSMUSG00000029103	Lrpap1
KEGG	Cholesterol metabolism	ENSMUSG00000027698	Nceh1
KEGG	Cholesterol metabolism	ENSMUSG00000021242	Npc2
KEGG	Cholesterol metabolism	ENSMUSG00000037936	Scarb1
KEGG	Cholesterol metabolism	ENSMUSG00000026600	Soat1
KEGG	Cholesterol metabolism	ENSMUSG00000023045	Soat2
KEGG	Cholesterol metabolism	ENSMUSG00000041736	Tspo
C5	GOBP_POSITIVE_REGULATION_OF_LIPID_TRANSPORT	ENSMUSG00000032231	Anxa2
C5	GOBP_POSITIVE_REGULATION_OF_LIPID_TRANSPORT	ENSMUSG00000002985	Apoe
C5	GOBP_POSITIVE_REGULATION_OF_LIPID_TRANSPORT	ENSMUSG00000032532	Cck
C5	GOBP_POSITIVE_REGULATION_OF_LIPID_TRANSPORT	ENSMUSG00000026385	Dbi
C5	GOBP_POSITIVE_REGULATION_OF_LIPID_TRANSPORT	ENSMUSG00000036611	Eepd1
C5	GOBP_POSITIVE_REGULATION_OF_LIPID_TRANSPORT	ENSMUSG00000028773	Fabp3
C5	GOBP_POSITIVE_REGULATION_OF_LIPID_TRANSPORT	ENSMUSG00000027398	Il1b
C5	GOBP_POSITIVE_REGULATION_OF_LIPID_TRANSPORT	ENSMUSG00000029470	P2rx4
C5	GOBP_POSITIVE_REGULATION_OF_LIPID_TRANSPORT	ENSMUSG00000021486	Prelid1
C5	GOBP_POSITIVE_REGULATION_OF_LIPID_TRANSPORT	ENSMUSG00000029304	Spp1
C5	GOBP_POSITIVE_REGULATION_OF_STEROID_METABOLIC_PROCESS	ENSMUSG00000040564	Apoc1
C5	GOBP_POSITIVE_REGULATION_OF_STEROID_METABOLIC_PROCESS	ENSMUSG00000002985	Apoe
C5	GOBP_POSITIVE_REGULATION_OF_STEROID_METABOLIC_PROCESS	ENSMUSG00000036585	Fgf1
C5	GOBP_POSITIVE_REGULATION_OF_STEROID_METABOLIC_PROCESS	ENSMUSG00000024378	Stard4
C5	GOBP_POSITIVE_REGULATION_OF_STEROID_METABOLIC_PROCESS	ENSMUSG00000024401	Tnf
C5	GOBP_PLASMA_LIPOPROTEIN_PARTICLE_CLEARANCE	ENSMUSG00000032231	Anxa2
C5	GOBP_PLASMA_LIPOPROTEIN_PARTICLE_CLEARANCE	ENSMUSG00000008036	Ap2s1
C5	GOBP_PLASMA_LIPOPROTEIN_PARTICLE_CLEARANCE	ENSMUSG00000040564	Apoc1
C5	GOBP_PLASMA_LIPOPROTEIN_PARTICLE_CLEARANCE	ENSMUSG00000074336	Apoc4
C5	GOBP_PLASMA_LIPOPROTEIN_PARTICLE_CLEARANCE	ENSMUSG00000002985	Apoe
C5	GOBP_PLASMA_LIPOPROTEIN_PARTICLE_CLEARANCE	ENSMUSG00000028478	Clta
C5	GOBP_PLASMA_LIPOPROTEIN_PARTICLE_CLEARANCE	ENSMUSG00000025381	Cnpy2
C5	GOBP_PLASMA_LIPOPROTEIN_PARTICLE_CLEARANCE	ENSMUSG00000030747	Dgat2
C5	GOBP_PLASMA_LIPOPROTEIN_PARTICLE_CLEARANCE	ENSMUSG00000005413	Hmox1
C5	GOBP_PLASMA_LIPOPROTEIN_PARTICLE_CLEARANCE	ENSMUSG00000032193	Ldlr
C5	GOBP_PLASMA_LIPOPROTEIN_PARTICLE_CLEARANCE	ENSMUSG00000024781	Lipa
C5	GOBP_PLASMA_LIPOPROTEIN_PARTICLE_CLEARANCE	ENSMUSG00000029103	Lrpap1
C5	GOBP_PLASMA_LIPOPROTEIN_PARTICLE_CLEARANCE	ENSMUSG00000027698	Nceh1
C5	GOBP_PLASMA_LIPOPROTEIN_PARTICLE_CLEARANCE	ENSMUSG00000021242	Npc2
C5	GOBP_PLASMA_LIPOPROTEIN_PARTICLE_CLEARANCE	ENSMUSG00000037936	Scarb1
C5	GOBP_PLASMA_LIPOPROTEIN_PARTICLE_CLEARANCE	ENSMUSG00000026600	Soat1
C5	GOBP_PLASMA_LIPOPROTEIN_PARTICLE_CLEARANCE	ENSMUSG00000023045	Soat2
KEGG	Glycolysis / Gluconeogenesis	ENSMUSG00000028692	Akr1a1
KEGG	Glycolysis / Gluconeogenesis	ENSMUSG00000035561	Aldh1b1
KEGG	Glycolysis / Gluconeogenesis	ENSMUSG00000029455	Aldh2
KEGG	Glycolysis / Gluconeogenesis	ENSMUSG00000030695	Aldoa
KEGG	Glycolysis / Gluconeogenesis	ENSMUSG00000063524	Eno1
KEGG	Glycolysis / Gluconeogenesis	ENSMUSG00000059040	Eno1b
KEGG	Glycolysis / Gluconeogenesis	ENSMUSG00000057666	Gapdh
KEGG	Glycolysis / Gluconeogenesis	ENSMUSG00000036427	Gpi1
KEGG	Glycolysis / Gluconeogenesis	ENSMUSG00000063229	Ldha
KEGG	Glycolysis / Gluconeogenesis	ENSMUSG00000020277	Pfkl
KEGG	Glycolysis / Gluconeogenesis	ENSMUSG00000011752	Pgam1
KEGG	Glycolysis / Gluconeogenesis	ENSMUSG00000062070	Pgk1
KEGG	Glycolysis / Gluconeogenesis	ENSMUSG00000025791	Pgm2
KEGG	Glycolysis / Gluconeogenesis	ENSMUSG00000032294	Pkm
KEGG	Glycolysis / Gluconeogenesis	ENSMUSG00000023456	Tpi1
C5	GOBP_LIPID_CATABOLIC_PROCESS	ENSMUSG00000032046	Abhd12
C5	GOBP_LIPID_CATABOLIC_PROCESS	ENSMUSG00000042429	Adora1
C5	GOBP_LIPID_CATABOLIC_PROCESS	ENSMUSG00000019806	Aig1
C5	GOBP_LIPID_CATABOLIC_PROCESS	ENSMUSG00000040564	Apoc1
C5	GOBP_LIPID_CATABOLIC_PROCESS	ENSMUSG00000002985	Apoe
C5	GOBP_LIPID_CATABOLIC_PROCESS	ENSMUSG00000071657	Bscl2
C5	GOBP_LIPID_CATABOLIC_PROCESS	ENSMUSG00000024900	Cpt1a
C5	GOBP_LIPID_CATABOLIC_PROCESS	ENSMUSG00000003484	Cyp4f18
C5	GOBP_LIPID_CATABOLIC_PROCESS	ENSMUSG00000025465	Echs1
C5	GOBP_LIPID_CATABOLIC_PROCESS	ENSMUSG00000022425	Enpp2
C5	GOBP_LIPID_CATABOLIC_PROCESS	ENSMUSG00000028773	Fabp3
C5	GOBP_LIPID_CATABOLIC_PROCESS	ENSMUSG00000027533	Fabp5
C5	GOBP_LIPID_CATABOLIC_PROCESS	ENSMUSG00000028673	Fuca1
C5	GOBP_LIPID_CATABOLIC_PROCESS	ENSMUSG00000021003	Galc
C5	GOBP_LIPID_CATABOLIC_PROCESS	ENSMUSG00000028048	Gba
C5	GOBP_LIPID_CATABOLIC_PROCESS	ENSMUSG00000033917	Gde1
C5	GOBP_LIPID_CATABOLIC_PROCESS	ENSMUSG00000030703	Gdpd3
C5	GOBP_LIPID_CATABOLIC_PROCESS	ENSMUSG00000031266	Gla
C5	GOBP_LIPID_CATABOLIC_PROCESS	ENSMUSG00000000594	Gm2a
C5	GOBP_LIPID_CATABOLIC_PROCESS	ENSMUSG00000045502	Hcar2
C5	GOBP_LIPID_CATABOLIC_PROCESS	ENSMUSG00000025232	Hexa
C5	GOBP_LIPID_CATABOLIC_PROCESS	ENSMUSG00000025260	Hsd17b10
C5	GOBP_LIPID_CATABOLIC_PROCESS	ENSMUSG00000062054	Iah1
C5	GOBP_LIPID_CATABOLIC_PROCESS	ENSMUSG00000027398	Il1b
C5	GOBP_LIPID_CATABOLIC_PROCESS	ENSMUSG00000032193	Ldlr
C5	GOBP_LIPID_CATABOLIC_PROCESS	ENSMUSG00000024781	Lipa
C5	GOBP_LIPID_CATABOLIC_PROCESS	ENSMUSG00000015568	Lpl
C5	GOBP_LIPID_CATABOLIC_PROCESS	ENSMUSG00000033429	Mcee
C5	GOBP_LIPID_CATABOLIC_PROCESS	ENSMUSG00000074064	Mlycd
C5	GOBP_LIPID_CATABOLIC_PROCESS	ENSMUSG00000022453	Naga
C5	GOBP_LIPID_CATABOLIC_PROCESS	ENSMUSG00000027698	Nceh1
C5	GOBP_LIPID_CATABOLIC_PROCESS	ENSMUSG00000007038	Neu1
C5	GOBP_LIPID_CATABOLIC_PROCESS	ENSMUSG00000034875	Nudt19
C5	GOBP_LIPID_CATABOLIC_PROCESS	ENSMUSG00000005447	Pafah1b3
C5	GOBP_LIPID_CATABOLIC_PROCESS	ENSMUSG00000037366	Pafah2
C5	GOBP_LIPID_CATABOLIC_PROCESS	ENSMUSG00000027999	Pla2g12a
C5	GOBP_LIPID_CATABOLIC_PROCESS	ENSMUSG00000029598	Plbd2
C5	GOBP_LIPID_CATABOLIC_PROCESS	ENSMUSG00000039943	Plcb4
C5	GOBP_LIPID_CATABOLIC_PROCESS	ENSMUSG00000002250	Ppard
C5	GOBP_LIPID_CATABOLIC_PROCESS	ENSMUSG00000028657	Ppt1
C5	GOBP_LIPID_CATABOLIC_PROCESS	ENSMUSG00000026701	Prdx6
C5	GOBP_LIPID_CATABOLIC_PROCESS	ENSMUSG00000079477	Rab7
C5	GOBP_LIPID_CATABOLIC_PROCESS	ENSMUSG00000019689	RP23-155A10.1
C5	GOBP_LIPID_CATABOLIC_PROCESS	ENSMUSG00000037936	Scarb1
C5	GOBP_LIPID_CATABOLIC_PROCESS	ENSMUSG00000015149	Sirt2
C5	GOBP_LIPID_CATABOLIC_PROCESS	ENSMUSG00000029304	Spp1
C5	GOBP_LIPID_CATABOLIC_PROCESS	ENSMUSG00000024401	Tnf
C5	GOBP_LIPID_CATABOLIC_PROCESS	ENSMUSG00000018965	Ywhah
C5	GOBP_ELECTRON_TRANSPORT_CHAIN	ENSMUSG00000028692	Akr1a1
C5	GOBP_ELECTRON_TRANSPORT_CHAIN	ENSMUSG00000001642	Akr1b3
C5	GOBP_ELECTRON_TRANSPORT_CHAIN	ENSMUSG00000028743	Akr7a5
C5	GOBP_ELECTRON_TRANSPORT_CHAIN	ENSMUSG00000029455	Aldh2
C5	GOBP_ELECTRON_TRANSPORT_CHAIN	ENSMUSG00000028207	Asph
C5	GOBP_ELECTRON_TRANSPORT_CHAIN	ENSMUSG00000041431	Ccnb1
C5	GOBP_ELECTRON_TRANSPORT_CHAIN	ENSMUSG00000019942	Cdk1
C5	GOBP_ELECTRON_TRANSPORT_CHAIN	ENSMUSG00000070493	Chchd2
C5	GOBP_ELECTRON_TRANSPORT_CHAIN	ENSMUSG00000031781	Ciapin1
C5	GOBP_ELECTRON_TRANSPORT_CHAIN	ENSMUSG00000031782	Coq9
C5	GOBP_ELECTRON_TRANSPORT_CHAIN	ENSMUSG00000020544	Cox11
C5	GOBP_ELECTRON_TRANSPORT_CHAIN	ENSMUSG00000031818	Cox4i1
C5	GOBP_ELECTRON_TRANSPORT_CHAIN	ENSMUSG00000000088	Cox5a
C5	GOBP_ELECTRON_TRANSPORT_CHAIN	ENSMUSG00000061518	Cox5b
C5	GOBP_ELECTRON_TRANSPORT_CHAIN	ENSMUSG00000041697	Cox6a1
C5	GOBP_ELECTRON_TRANSPORT_CHAIN	ENSMUSG00000030785	Cox6a2
C5	GOBP_ELECTRON_TRANSPORT_CHAIN	ENSMUSG00000036751	Cox6b1
C5	GOBP_ELECTRON_TRANSPORT_CHAIN	ENSMUSG00000014313	Cox6c
C5	GOBP_ELECTRON_TRANSPORT_CHAIN	ENSMUSG00000074218	Cox7a1
C5	GOBP_ELECTRON_TRANSPORT_CHAIN	ENSMUSG00000032330	Cox7a2
C5	GOBP_ELECTRON_TRANSPORT_CHAIN	ENSMUSG00000031231	Cox7b
C5	GOBP_ELECTRON_TRANSPORT_CHAIN	ENSMUSG00000017778	Cox7c
C5	GOBP_ELECTRON_TRANSPORT_CHAIN	ENSMUSG00000035885	Cox8a
C5	GOBP_ELECTRON_TRANSPORT_CHAIN	ENSMUSG00000006519	Cyba
C5	GOBP_ELECTRON_TRANSPORT_CHAIN	ENSMUSG00000015340	Cybb
C5	GOBP_ELECTRON_TRANSPORT_CHAIN	ENSMUSG00000022551	Cyc1
C5	GOBP_ELECTRON_TRANSPORT_CHAIN	ENSMUSG00000038633	Degs1
C5	GOBP_ELECTRON_TRANSPORT_CHAIN	ENSMUSG00000066026	Dhrs3
C5	GOBP_ELECTRON_TRANSPORT_CHAIN	ENSMUSG00000000673	Haao
C5	GOBP_ELECTRON_TRANSPORT_CHAIN	ENSMUSG00000064351	mt-Co1
C5	GOBP_ELECTRON_TRANSPORT_CHAIN	ENSMUSG00000026480	Ncf2
C5	GOBP_ELECTRON_TRANSPORT_CHAIN	ENSMUSG00000016427	Ndufa1
C5	GOBP_ELECTRON_TRANSPORT_CHAIN	ENSMUSG00000020022	Ndufa12
C5	GOBP_ELECTRON_TRANSPORT_CHAIN	ENSMUSG00000036199	Ndufa13
C5	GOBP_ELECTRON_TRANSPORT_CHAIN	ENSMUSG00000014294	Ndufa2
C5	GOBP_ELECTRON_TRANSPORT_CHAIN	ENSMUSG00000035674	Ndufa3
C5	GOBP_ELECTRON_TRANSPORT_CHAIN	ENSMUSG00000023089	Ndufa5
C5	GOBP_ELECTRON_TRANSPORT_CHAIN	ENSMUSG00000022450	Ndufa6
C5	GOBP_ELECTRON_TRANSPORT_CHAIN	ENSMUSG00000041881	Ndufa7
C5	GOBP_ELECTRON_TRANSPORT_CHAIN	ENSMUSG00000026895	Ndufa8
C5	GOBP_ELECTRON_TRANSPORT_CHAIN	ENSMUSG00000030869	Ndufab1
C5	GOBP_ELECTRON_TRANSPORT_CHAIN	ENSMUSG00000040048	Ndufb10
C5	GOBP_ELECTRON_TRANSPORT_CHAIN	ENSMUSG00000031059	Ndufb11
C5	GOBP_ELECTRON_TRANSPORT_CHAIN	ENSMUSG00000002416	Ndufb2
C5	GOBP_ELECTRON_TRANSPORT_CHAIN	ENSMUSG00000027673	Ndufb5
C5	GOBP_ELECTRON_TRANSPORT_CHAIN	ENSMUSG00000071014	Ndufb6
C5	GOBP_ELECTRON_TRANSPORT_CHAIN	ENSMUSG00000033938	Ndufb7
C5	GOBP_ELECTRON_TRANSPORT_CHAIN	ENSMUSG00000025204	Ndufb8
C5	GOBP_ELECTRON_TRANSPORT_CHAIN	ENSMUSG00000022354	Ndufb9
C5	GOBP_ELECTRON_TRANSPORT_CHAIN	ENSMUSG00000037152	Ndufc1
C5	GOBP_ELECTRON_TRANSPORT_CHAIN	ENSMUSG00000013593	Ndufs2
C5	GOBP_ELECTRON_TRANSPORT_CHAIN	ENSMUSG00000028648	Ndufs5
C5	GOBP_ELECTRON_TRANSPORT_CHAIN	ENSMUSG00000021606	Ndufs6
C5	GOBP_ELECTRON_TRANSPORT_CHAIN	ENSMUSG00000020153	Ndufs7
C5	GOBP_ELECTRON_TRANSPORT_CHAIN	ENSMUSG00000059734	Ndufs8
C5	GOBP_ELECTRON_TRANSPORT_CHAIN	ENSMUSG00000037916	Ndufv1
C5	GOBP_ELECTRON_TRANSPORT_CHAIN	ENSMUSG00000024099	Ndufv2
C5	GOBP_ELECTRON_TRANSPORT_CHAIN	ENSMUSG00000024038	Ndufv3
C5	GOBP_ELECTRON_TRANSPORT_CHAIN	ENSMUSG00000018906	P4ha2
C5	GOBP_ELECTRON_TRANSPORT_CHAIN	ENSMUSG00000028964	Park7
C5	GOBP_ELECTRON_TRANSPORT_CHAIN	ENSMUSG00000028756	Pink1
C5	GOBP_ELECTRON_TRANSPORT_CHAIN	ENSMUSG00000021577	Sdha
C5	GOBP_ELECTRON_TRANSPORT_CHAIN	ENSMUSG00000009863	Sdhb
C5	GOBP_ELECTRON_TRANSPORT_CHAIN	ENSMUSG00000015112	Slc25a13
C5	GOBP_ELECTRON_TRANSPORT_CHAIN	ENSMUSG00000059534	Uqcr10
C5	GOBP_ELECTRON_TRANSPORT_CHAIN	ENSMUSG00000020163	Uqcr11
C5	GOBP_ELECTRON_TRANSPORT_CHAIN	ENSMUSG00000021520	Uqcrb
C5	GOBP_ELECTRON_TRANSPORT_CHAIN	ENSMUSG00000063882	Uqcrh
C5	GOBP_ELECTRON_TRANSPORT_CHAIN	ENSMUSG00000044894	Uqcrq
C5	GOBP_ELECTRON_TRANSPORT_CHAIN	ENSMUSG00000024066	Xdh
C5	GOBP_OXIDATIVE_PHOSPHORYLATION	ENSMUSG00000025428	Atp5a1
C5	GOBP_OXIDATIVE_PHOSPHORYLATION	ENSMUSG00000025393	Atp5b
C5	GOBP_OXIDATIVE_PHOSPHORYLATION	ENSMUSG00000025781	Atp5c1
C5	GOBP_OXIDATIVE_PHOSPHORYLATION	ENSMUSG00000003072	Atp5d
C5	GOBP_OXIDATIVE_PHOSPHORYLATION	ENSMUSG00000016252	Atp5e
C5	GOBP_OXIDATIVE_PHOSPHORYLATION	ENSMUSG00000006057	Atp5g1
C5	GOBP_OXIDATIVE_PHOSPHORYLATION	ENSMUSG00000062683	Atp5g2
C5	GOBP_OXIDATIVE_PHOSPHORYLATION	ENSMUSG00000018770	Atp5g3
C5	GOBP_OXIDATIVE_PHOSPHORYLATION	ENSMUSG00000034566	Atp5h
C5	GOBP_OXIDATIVE_PHOSPHORYLATION	ENSMUSG00000022890	Atp5j
C5	GOBP_OXIDATIVE_PHOSPHORYLATION	ENSMUSG00000038690	Atp5j2
C5	GOBP_OXIDATIVE_PHOSPHORYLATION	ENSMUSG00000050856	Atp5k
C5	GOBP_OXIDATIVE_PHOSPHORYLATION	ENSMUSG00000038717	Atp5l
C5	GOBP_OXIDATIVE_PHOSPHORYLATION	ENSMUSG00000022956	Atp5o
C5	GOBP_OXIDATIVE_PHOSPHORYLATION	ENSMUSG00000041431	Ccnb1
C5	GOBP_OXIDATIVE_PHOSPHORYLATION	ENSMUSG00000019942	Cdk1
C5	GOBP_OXIDATIVE_PHOSPHORYLATION	ENSMUSG00000049422	Chchd10
C5	GOBP_OXIDATIVE_PHOSPHORYLATION	ENSMUSG00000070493	Chchd2
C5	GOBP_OXIDATIVE_PHOSPHORYLATION	ENSMUSG00000031782	Coq9
C5	GOBP_OXIDATIVE_PHOSPHORYLATION	ENSMUSG00000031818	Cox4i1
C5	GOBP_OXIDATIVE_PHOSPHORYLATION	ENSMUSG00000000088	Cox5a
C5	GOBP_OXIDATIVE_PHOSPHORYLATION	ENSMUSG00000061518	Cox5b
C5	GOBP_OXIDATIVE_PHOSPHORYLATION	ENSMUSG00000041697	Cox6a1
C5	GOBP_OXIDATIVE_PHOSPHORYLATION	ENSMUSG00000030785	Cox6a2
C5	GOBP_OXIDATIVE_PHOSPHORYLATION	ENSMUSG00000036751	Cox6b1
C5	GOBP_OXIDATIVE_PHOSPHORYLATION	ENSMUSG00000051811	Cox6b2
C5	GOBP_OXIDATIVE_PHOSPHORYLATION	ENSMUSG00000014313	Cox6c
C5	GOBP_OXIDATIVE_PHOSPHORYLATION	ENSMUSG00000074218	Cox7a1
C5	GOBP_OXIDATIVE_PHOSPHORYLATION	ENSMUSG00000032330	Cox7a2
C5	GOBP_OXIDATIVE_PHOSPHORYLATION	ENSMUSG00000024248	Cox7a2l
C5	GOBP_OXIDATIVE_PHOSPHORYLATION	ENSMUSG00000031231	Cox7b
C5	GOBP_OXIDATIVE_PHOSPHORYLATION	ENSMUSG00000017778	Cox7c
C5	GOBP_OXIDATIVE_PHOSPHORYLATION	ENSMUSG00000035885	Cox8a
C5	GOBP_OXIDATIVE_PHOSPHORYLATION	ENSMUSG00000022551	Cyc1
C5	GOBP_OXIDATIVE_PHOSPHORYLATION	ENSMUSG00000059363	Fxn
C5	GOBP_OXIDATIVE_PHOSPHORYLATION	ENSMUSG00000029432	Gbas
C5	GOBP_OXIDATIVE_PHOSPHORYLATION	ENSMUSG00000064351	mt-Co1
C5	GOBP_OXIDATIVE_PHOSPHORYLATION	ENSMUSG00000016427	Ndufa1
C5	GOBP_OXIDATIVE_PHOSPHORYLATION	ENSMUSG00000026260	Ndufa10
C5	GOBP_OXIDATIVE_PHOSPHORYLATION	ENSMUSG00000002379	Ndufa11
C5	GOBP_OXIDATIVE_PHOSPHORYLATION	ENSMUSG00000020022	Ndufa12
C5	GOBP_OXIDATIVE_PHOSPHORYLATION	ENSMUSG00000036199	Ndufa13
C5	GOBP_OXIDATIVE_PHOSPHORYLATION	ENSMUSG00000014294	Ndufa2
C5	GOBP_OXIDATIVE_PHOSPHORYLATION	ENSMUSG00000035674	Ndufa3
C5	GOBP_OXIDATIVE_PHOSPHORYLATION	ENSMUSG00000023089	Ndufa5
C5	GOBP_OXIDATIVE_PHOSPHORYLATION	ENSMUSG00000022450	Ndufa6
C5	GOBP_OXIDATIVE_PHOSPHORYLATION	ENSMUSG00000041881	Ndufa7
C5	GOBP_OXIDATIVE_PHOSPHORYLATION	ENSMUSG00000026895	Ndufa8
C5	GOBP_OXIDATIVE_PHOSPHORYLATION	ENSMUSG00000030869	Ndufab1
C5	GOBP_OXIDATIVE_PHOSPHORYLATION	ENSMUSG00000040048	Ndufb10
C5	GOBP_OXIDATIVE_PHOSPHORYLATION	ENSMUSG00000031059	Ndufb11
C5	GOBP_OXIDATIVE_PHOSPHORYLATION	ENSMUSG00000002416	Ndufb2
C5	GOBP_OXIDATIVE_PHOSPHORYLATION	ENSMUSG00000027673	Ndufb5
C5	GOBP_OXIDATIVE_PHOSPHORYLATION	ENSMUSG00000071014	Ndufb6
C5	GOBP_OXIDATIVE_PHOSPHORYLATION	ENSMUSG00000033938	Ndufb7
C5	GOBP_OXIDATIVE_PHOSPHORYLATION	ENSMUSG00000025204	Ndufb8
C5	GOBP_OXIDATIVE_PHOSPHORYLATION	ENSMUSG00000022354	Ndufb9
C5	GOBP_OXIDATIVE_PHOSPHORYLATION	ENSMUSG00000037152	Ndufc1
C5	GOBP_OXIDATIVE_PHOSPHORYLATION	ENSMUSG00000013593	Ndufs2
C5	GOBP_OXIDATIVE_PHOSPHORYLATION	ENSMUSG00000028648	Ndufs5
C5	GOBP_OXIDATIVE_PHOSPHORYLATION	ENSMUSG00000021606	Ndufs6
C5	GOBP_OXIDATIVE_PHOSPHORYLATION	ENSMUSG00000020153	Ndufs7
C5	GOBP_OXIDATIVE_PHOSPHORYLATION	ENSMUSG00000059734	Ndufs8
C5	GOBP_OXIDATIVE_PHOSPHORYLATION	ENSMUSG00000037916	Ndufv1
C5	GOBP_OXIDATIVE_PHOSPHORYLATION	ENSMUSG00000024099	Ndufv2
C5	GOBP_OXIDATIVE_PHOSPHORYLATION	ENSMUSG00000024038	Ndufv3
C5	GOBP_OXIDATIVE_PHOSPHORYLATION	ENSMUSG00000028964	Park7
C5	GOBP_OXIDATIVE_PHOSPHORYLATION	ENSMUSG00000028756	Pink1
C5	GOBP_OXIDATIVE_PHOSPHORYLATION	ENSMUSG00000021577	Sdha
C5	GOBP_OXIDATIVE_PHOSPHORYLATION	ENSMUSG00000058076	Sdhc
C5	GOBP_OXIDATIVE_PHOSPHORYLATION	ENSMUSG00000025403	Shmt2
C5	GOBP_OXIDATIVE_PHOSPHORYLATION	ENSMUSG00000028982	Slc25a33
C5	GOBP_OXIDATIVE_PHOSPHORYLATION	ENSMUSG00000024208	Uqcc2
C5	GOBP_OXIDATIVE_PHOSPHORYLATION	ENSMUSG00000059534	Uqcr10
C5	GOBP_OXIDATIVE_PHOSPHORYLATION	ENSMUSG00000020163	Uqcr11
C5	GOBP_OXIDATIVE_PHOSPHORYLATION	ENSMUSG00000021520	Uqcrb
C5	GOBP_OXIDATIVE_PHOSPHORYLATION	ENSMUSG00000063882	Uqcrh
C5	GOBP_OXIDATIVE_PHOSPHORYLATION	ENSMUSG00000044894	Uqcrq
KEGG	Oxidative phosphorylation	ENSMUSG00000025428	Atp5a1
KEGG	Oxidative phosphorylation	ENSMUSG00000025393	Atp5b
KEGG	Oxidative phosphorylation	ENSMUSG00000025781	Atp5c1
KEGG	Oxidative phosphorylation	ENSMUSG00000003072	Atp5d
KEGG	Oxidative phosphorylation	ENSMUSG00000016252	Atp5e
KEGG	Oxidative phosphorylation	ENSMUSG00000006057	Atp5g1
KEGG	Oxidative phosphorylation	ENSMUSG00000062683	Atp5g2
KEGG	Oxidative phosphorylation	ENSMUSG00000018770	Atp5g3
KEGG	Oxidative phosphorylation	ENSMUSG00000034566	Atp5h
KEGG	Oxidative phosphorylation	ENSMUSG00000022890	Atp5j
KEGG	Oxidative phosphorylation	ENSMUSG00000038690	Atp5j2
KEGG	Oxidative phosphorylation	ENSMUSG00000050856	Atp5k
KEGG	Oxidative phosphorylation	ENSMUSG00000038717	Atp5l
KEGG	Oxidative phosphorylation	ENSMUSG00000022956	Atp5o
KEGG	Oxidative phosphorylation	ENSMUSG00000019087	Atp6ap1
KEGG	Oxidative phosphorylation	ENSMUSG00000024121	Atp6v0c
KEGG	Oxidative phosphorylation	ENSMUSG00000013160	Atp6v0d1
KEGG	Oxidative phosphorylation	ENSMUSG00000028238	Atp6v0d2
KEGG	Oxidative phosphorylation	ENSMUSG00000015575	Atp6v0e
KEGG	Oxidative phosphorylation	ENSMUSG00000052459	Atp6v1a
KEGG	Oxidative phosphorylation	ENSMUSG00000006273	Atp6v1b2
KEGG	Oxidative phosphorylation	ENSMUSG00000022295	Atp6v1c1
KEGG	Oxidative phosphorylation	ENSMUSG00000021114	Atp6v1d
KEGG	Oxidative phosphorylation	ENSMUSG00000019210	Atp6v1e1
KEGG	Oxidative phosphorylation	ENSMUSG00000004285	Atp6v1f
KEGG	Oxidative phosphorylation	ENSMUSG00000039105	Atp6v1g1
KEGG	Oxidative phosphorylation	ENSMUSG00000020544	Cox11
KEGG	Oxidative phosphorylation	ENSMUSG00000046516	Cox17
KEGG	Oxidative phosphorylation	ENSMUSG00000031818	Cox4i1
KEGG	Oxidative phosphorylation	ENSMUSG00000000088	Cox5a
KEGG	Oxidative phosphorylation	ENSMUSG00000061518	Cox5b
KEGG	Oxidative phosphorylation	ENSMUSG00000041697	Cox6a1
KEGG	Oxidative phosphorylation	ENSMUSG00000030785	Cox6a2
KEGG	Oxidative phosphorylation	ENSMUSG00000036751	Cox6b1
KEGG	Oxidative phosphorylation	ENSMUSG00000051811	Cox6b2
KEGG	Oxidative phosphorylation	ENSMUSG00000014313	Cox6c
KEGG	Oxidative phosphorylation	ENSMUSG00000074218	Cox7a1
KEGG	Oxidative phosphorylation	ENSMUSG00000032330	Cox7a2
KEGG	Oxidative phosphorylation	ENSMUSG00000024248	Cox7a2l
KEGG	Oxidative phosphorylation	ENSMUSG00000031231	Cox7b
KEGG	Oxidative phosphorylation	ENSMUSG00000017778	Cox7c
KEGG	Oxidative phosphorylation	ENSMUSG00000035885	Cox8a
KEGG	Oxidative phosphorylation	ENSMUSG00000022551	Cyc1
KEGG	Oxidative phosphorylation	ENSMUSG00000064351	mt-Co1
KEGG	Oxidative phosphorylation	ENSMUSG00000016427	Ndufa1
KEGG	Oxidative phosphorylation	ENSMUSG00000026260	Ndufa10
KEGG	Oxidative phosphorylation	ENSMUSG00000002379	Ndufa11
KEGG	Oxidative phosphorylation	ENSMUSG00000020022	Ndufa12
KEGG	Oxidative phosphorylation	ENSMUSG00000036199	Ndufa13
KEGG	Oxidative phosphorylation	ENSMUSG00000014294	Ndufa2
KEGG	Oxidative phosphorylation	ENSMUSG00000035674	Ndufa3
KEGG	Oxidative phosphorylation	ENSMUSG00000023089	Ndufa5
KEGG	Oxidative phosphorylation	ENSMUSG00000022450	Ndufa6
KEGG	Oxidative phosphorylation	ENSMUSG00000041881	Ndufa7
KEGG	Oxidative phosphorylation	ENSMUSG00000026895	Ndufa8
KEGG	Oxidative phosphorylation	ENSMUSG00000030869	Ndufab1
KEGG	Oxidative phosphorylation	ENSMUSG00000040048	Ndufb10
KEGG	Oxidative phosphorylation	ENSMUSG00000031059	Ndufb11
KEGG	Oxidative phosphorylation	ENSMUSG00000002416	Ndufb2
KEGG	Oxidative phosphorylation	ENSMUSG00000027673	Ndufb5
KEGG	Oxidative phosphorylation	ENSMUSG00000071014	Ndufb6
KEGG	Oxidative phosphorylation	ENSMUSG00000033938	Ndufb7
KEGG	Oxidative phosphorylation	ENSMUSG00000025204	Ndufb8
KEGG	Oxidative phosphorylation	ENSMUSG00000022354	Ndufb9
KEGG	Oxidative phosphorylation	ENSMUSG00000037152	Ndufc1
KEGG	Oxidative phosphorylation	ENSMUSG00000013593	Ndufs2
KEGG	Oxidative phosphorylation	ENSMUSG00000028648	Ndufs5
KEGG	Oxidative phosphorylation	ENSMUSG00000021606	Ndufs6
KEGG	Oxidative phosphorylation	ENSMUSG00000020153	Ndufs7
KEGG	Oxidative phosphorylation	ENSMUSG00000059734	Ndufs8
KEGG	Oxidative phosphorylation	ENSMUSG00000037916	Ndufv1
KEGG	Oxidative phosphorylation	ENSMUSG00000024099	Ndufv2
KEGG	Oxidative phosphorylation	ENSMUSG00000024038	Ndufv3
KEGG	Oxidative phosphorylation	ENSMUSG00000020089	Ppa1
KEGG	Oxidative phosphorylation	ENSMUSG00000028013	Ppa2
KEGG	Oxidative phosphorylation	ENSMUSG00000021577	Sdha
KEGG	Oxidative phosphorylation	ENSMUSG00000009863	Sdhb
KEGG	Oxidative phosphorylation	ENSMUSG00000058076	Sdhc
KEGG	Oxidative phosphorylation	ENSMUSG00000059534	Uqcr10
KEGG	Oxidative phosphorylation	ENSMUSG00000020163	Uqcr11
KEGG	Oxidative phosphorylation	ENSMUSG00000021520	Uqcrb
KEGG	Oxidative phosphorylation	ENSMUSG00000063882	Uqcrh
KEGG	Oxidative phosphorylation	ENSMUSG00000044894	Uqcrq
C5	GOBP_MITOCHONDRIAL_RESPIRATORY_CHAIN_COMPLEX_ASSEMBLY	ENSMUSG00000026172	Bcs1l
C5	GOBP_MITOCHONDRIAL_RESPIRATORY_CHAIN_COMPLEX_ASSEMBLY	ENSMUSG00000017188	Coa3
C5	GOBP_MITOCHONDRIAL_RESPIRATORY_CHAIN_COMPLEX_ASSEMBLY	ENSMUSG00000026112	Coa5
C5	GOBP_MITOCHONDRIAL_RESPIRATORY_CHAIN_COMPLEX_ASSEMBLY	ENSMUSG00000023020	Cox14
C5	GOBP_MITOCHONDRIAL_RESPIRATORY_CHAIN_COMPLEX_ASSEMBLY	ENSMUSG00000046516	Cox17
C5	GOBP_MITOCHONDRIAL_RESPIRATORY_CHAIN_COMPLEX_ASSEMBLY	ENSMUSG00000045438	Cox19
C5	GOBP_MITOCHONDRIAL_RESPIRATORY_CHAIN_COMPLEX_ASSEMBLY	ENSMUSG00000066839	Ecsit
C5	GOBP_MITOCHONDRIAL_RESPIRATORY_CHAIN_COMPLEX_ASSEMBLY	ENSMUSG00000020268	Lyrm7
C5	GOBP_MITOCHONDRIAL_RESPIRATORY_CHAIN_COMPLEX_ASSEMBLY	ENSMUSG00000016427	Ndufa1
C5	GOBP_MITOCHONDRIAL_RESPIRATORY_CHAIN_COMPLEX_ASSEMBLY	ENSMUSG00000026260	Ndufa10
C5	GOBP_MITOCHONDRIAL_RESPIRATORY_CHAIN_COMPLEX_ASSEMBLY	ENSMUSG00000002379	Ndufa11
C5	GOBP_MITOCHONDRIAL_RESPIRATORY_CHAIN_COMPLEX_ASSEMBLY	ENSMUSG00000020022	Ndufa12
C5	GOBP_MITOCHONDRIAL_RESPIRATORY_CHAIN_COMPLEX_ASSEMBLY	ENSMUSG00000036199	Ndufa13
C5	GOBP_MITOCHONDRIAL_RESPIRATORY_CHAIN_COMPLEX_ASSEMBLY	ENSMUSG00000014294	Ndufa2
C5	GOBP_MITOCHONDRIAL_RESPIRATORY_CHAIN_COMPLEX_ASSEMBLY	ENSMUSG00000035674	Ndufa3
C5	GOBP_MITOCHONDRIAL_RESPIRATORY_CHAIN_COMPLEX_ASSEMBLY	ENSMUSG00000023089	Ndufa5
C5	GOBP_MITOCHONDRIAL_RESPIRATORY_CHAIN_COMPLEX_ASSEMBLY	ENSMUSG00000022450	Ndufa6
C5	GOBP_MITOCHONDRIAL_RESPIRATORY_CHAIN_COMPLEX_ASSEMBLY	ENSMUSG00000041881	Ndufa7
C5	GOBP_MITOCHONDRIAL_RESPIRATORY_CHAIN_COMPLEX_ASSEMBLY	ENSMUSG00000026895	Ndufa8
C5	GOBP_MITOCHONDRIAL_RESPIRATORY_CHAIN_COMPLEX_ASSEMBLY	ENSMUSG00000030869	Ndufab1
C5	GOBP_MITOCHONDRIAL_RESPIRATORY_CHAIN_COMPLEX_ASSEMBLY	ENSMUSG00000040048	Ndufb10
C5	GOBP_MITOCHONDRIAL_RESPIRATORY_CHAIN_COMPLEX_ASSEMBLY	ENSMUSG00000031059	Ndufb11
C5	GOBP_MITOCHONDRIAL_RESPIRATORY_CHAIN_COMPLEX_ASSEMBLY	ENSMUSG00000002416	Ndufb2
C5	GOBP_MITOCHONDRIAL_RESPIRATORY_CHAIN_COMPLEX_ASSEMBLY	ENSMUSG00000027673	Ndufb5
C5	GOBP_MITOCHONDRIAL_RESPIRATORY_CHAIN_COMPLEX_ASSEMBLY	ENSMUSG00000071014	Ndufb6
C5	GOBP_MITOCHONDRIAL_RESPIRATORY_CHAIN_COMPLEX_ASSEMBLY	ENSMUSG00000033938	Ndufb7
C5	GOBP_MITOCHONDRIAL_RESPIRATORY_CHAIN_COMPLEX_ASSEMBLY	ENSMUSG00000025204	Ndufb8
C5	GOBP_MITOCHONDRIAL_RESPIRATORY_CHAIN_COMPLEX_ASSEMBLY	ENSMUSG00000022354	Ndufb9
C5	GOBP_MITOCHONDRIAL_RESPIRATORY_CHAIN_COMPLEX_ASSEMBLY	ENSMUSG00000037152	Ndufc1
C5	GOBP_MITOCHONDRIAL_RESPIRATORY_CHAIN_COMPLEX_ASSEMBLY	ENSMUSG00000013593	Ndufs2
C5	GOBP_MITOCHONDRIAL_RESPIRATORY_CHAIN_COMPLEX_ASSEMBLY	ENSMUSG00000028648	Ndufs5
C5	GOBP_MITOCHONDRIAL_RESPIRATORY_CHAIN_COMPLEX_ASSEMBLY	ENSMUSG00000021606	Ndufs6
C5	GOBP_MITOCHONDRIAL_RESPIRATORY_CHAIN_COMPLEX_ASSEMBLY	ENSMUSG00000020153	Ndufs7
C5	GOBP_MITOCHONDRIAL_RESPIRATORY_CHAIN_COMPLEX_ASSEMBLY	ENSMUSG00000059734	Ndufs8
C5	GOBP_MITOCHONDRIAL_RESPIRATORY_CHAIN_COMPLEX_ASSEMBLY	ENSMUSG00000037916	Ndufv1
C5	GOBP_MITOCHONDRIAL_RESPIRATORY_CHAIN_COMPLEX_ASSEMBLY	ENSMUSG00000024099	Ndufv2
C5	GOBP_MITOCHONDRIAL_RESPIRATORY_CHAIN_COMPLEX_ASSEMBLY	ENSMUSG00000024038	Ndufv3
C5	GOBP_MITOCHONDRIAL_RESPIRATORY_CHAIN_COMPLEX_ASSEMBLY	ENSMUSG00000087687	Pet100
C5	GOBP_MITOCHONDRIAL_RESPIRATORY_CHAIN_COMPLEX_ASSEMBLY	ENSMUSG00000078572	RP23-37J21.3
C5	GOBP_MITOCHONDRIAL_RESPIRATORY_CHAIN_COMPLEX_ASSEMBLY	ENSMUSG00000069844	Sco1
C5	GOBP_MITOCHONDRIAL_RESPIRATORY_CHAIN_COMPLEX_ASSEMBLY	ENSMUSG00000028982	Slc25a33
C5	GOBP_MITOCHONDRIAL_RESPIRATORY_CHAIN_COMPLEX_ASSEMBLY	ENSMUSG00000024208	Uqcc2
C5	GOBP_POSITIVE_CHEMOTAXIS	ENSMUSG00000000982	Ccl3
C5	GOBP_POSITIVE_CHEMOTAXIS	ENSMUSG00000018927	Ccl6
C5	GOBP_POSITIVE_CHEMOTAXIS	ENSMUSG00000034855	Cxcl10
C5	GOBP_POSITIVE_CHEMOTAXIS	ENSMUSG00000037225	Fgf2
C5	GOBP_POSITIVE_CHEMOTAXIS	ENSMUSG00000029816	Gpnmb
C5	GOBP_POSITIVE_CHEMOTAXIS	ENSMUSG00000050335	Lgals3
C5	GOBP_POSITIVE_CHEMOTAXIS	ENSMUSG00000033307	Mif
C5	GOBP_POSITIVE_CHEMOTAXIS	ENSMUSG00000025810	Nrp1
C5	GOBP_POSITIVE_CHEMOTAXIS	ENSMUSG00000023951	Vegfa
C5	GOBP_POSITIVE_CHEMOTAXIS	ENSMUSG00000024962	Vegfb
C5	GOBP_POSITIVE_REGULATION_OF_CYTOKINE_PRODUCTION	ENSMUSG00000025473	Adam8
C5	GOBP_POSITIVE_REGULATION_OF_CYTOKINE_PRODUCTION	ENSMUSG00000060802	B2m
C5	GOBP_POSITIVE_REGULATION_OF_CYTOKINE_PRODUCTION	ENSMUSG00000024164	C3
C5	GOBP_POSITIVE_REGULATION_OF_CYTOKINE_PRODUCTION	ENSMUSG00000032076	Cadm1
C5	GOBP_POSITIVE_REGULATION_OF_CYTOKINE_PRODUCTION	ENSMUSG00000000982	Ccl3
C5	GOBP_POSITIVE_REGULATION_OF_CYTOKINE_PRODUCTION	ENSMUSG00000051439	Cd14
C5	GOBP_POSITIVE_REGULATION_OF_CYTOKINE_PRODUCTION	ENSMUSG00000004709	Cd244
C5	GOBP_POSITIVE_REGULATION_OF_CYTOKINE_PRODUCTION	ENSMUSG00000016496	Cd274
C5	GOBP_POSITIVE_REGULATION_OF_CYTOKINE_PRODUCTION	ENSMUSG00000026012	Cd28
C5	GOBP_POSITIVE_REGULATION_OF_CYTOKINE_PRODUCTION	ENSMUSG00000016494	Cd34
C5	GOBP_POSITIVE_REGULATION_OF_CYTOKINE_PRODUCTION	ENSMUSG00000024610	Cd74
C5	GOBP_POSITIVE_REGULATION_OF_CYTOKINE_PRODUCTION	ENSMUSG00000015396	Cd83
C5	GOBP_POSITIVE_REGULATION_OF_CYTOKINE_PRODUCTION	ENSMUSG00000022037	Clu
C5	GOBP_POSITIVE_REGULATION_OF_CYTOKINE_PRODUCTION	ENSMUSG00000033467	Crlf2
C5	GOBP_POSITIVE_REGULATION_OF_CYTOKINE_PRODUCTION	ENSMUSG00000006519	Cyba
C5	GOBP_POSITIVE_REGULATION_OF_CYTOKINE_PRODUCTION	ENSMUSG00000001666	Ddt
C5	GOBP_POSITIVE_REGULATION_OF_CYTOKINE_PRODUCTION	ENSMUSG00000021494	Ddx41
C5	GOBP_POSITIVE_REGULATION_OF_CYTOKINE_PRODUCTION	ENSMUSG00000058715	Fcer1g
C5	GOBP_POSITIVE_REGULATION_OF_CYTOKINE_PRODUCTION	ENSMUSG00000028874	Fgr
C5	GOBP_POSITIVE_REGULATION_OF_CYTOKINE_PRODUCTION	ENSMUSG00000057666	Gapdh
C5	GOBP_POSITIVE_REGULATION_OF_CYTOKINE_PRODUCTION	ENSMUSG00000073411	H2-D1
C5	GOBP_POSITIVE_REGULATION_OF_CYTOKINE_PRODUCTION	ENSMUSG00000016206	H2-M3
C5	GOBP_POSITIVE_REGULATION_OF_CYTOKINE_PRODUCTION	ENSMUSG00000060550	H2-Q7
C5	GOBP_POSITIVE_REGULATION_OF_CYTOKINE_PRODUCTION	ENSMUSG00000067212	H2-T23
C5	GOBP_POSITIVE_REGULATION_OF_CYTOKINE_PRODUCTION	ENSMUSG00000021109	Hif1a
C5	GOBP_POSITIVE_REGULATION_OF_CYTOKINE_PRODUCTION	ENSMUSG00000005413	Hmox1
C5	GOBP_POSITIVE_REGULATION_OF_CYTOKINE_PRODUCTION	ENSMUSG00000035273	Hpse
C5	GOBP_POSITIVE_REGULATION_OF_CYTOKINE_PRODUCTION	ENSMUSG00000025980	Hspd1
C5	GOBP_POSITIVE_REGULATION_OF_CYTOKINE_PRODUCTION	ENSMUSG00000026896	Ifih1
C5	GOBP_POSITIVE_REGULATION_OF_CYTOKINE_PRODUCTION	ENSMUSG00000027398	Il1b
C5	GOBP_POSITIVE_REGULATION_OF_CYTOKINE_PRODUCTION	ENSMUSG00000026072	Il1r1
C5	GOBP_POSITIVE_REGULATION_OF_CYTOKINE_PRODUCTION	ENSMUSG00000026069	Il1rl1
C5	GOBP_POSITIVE_REGULATION_OF_CYTOKINE_PRODUCTION	ENSMUSG00000025498	Irf7
C5	GOBP_POSITIVE_REGULATION_OF_CYTOKINE_PRODUCTION	ENSMUSG00000015568	Lpl
C5	GOBP_POSITIVE_REGULATION_OF_CYTOKINE_PRODUCTION	ENSMUSG00000027239	Mdk
C5	GOBP_POSITIVE_REGULATION_OF_CYTOKINE_PRODUCTION	ENSMUSG00000033307	Mif
C5	GOBP_POSITIVE_REGULATION_OF_CYTOKINE_PRODUCTION	ENSMUSG00000049723	Mmp12
C5	GOBP_POSITIVE_REGULATION_OF_CYTOKINE_PRODUCTION	ENSMUSG00000028341	Nr4a3
C5	GOBP_POSITIVE_REGULATION_OF_CYTOKINE_PRODUCTION	ENSMUSG00000058755	Osm
C5	GOBP_POSITIVE_REGULATION_OF_CYTOKINE_PRODUCTION	ENSMUSG00000028964	Park7
C5	GOBP_POSITIVE_REGULATION_OF_CYTOKINE_PRODUCTION	ENSMUSG00000004667	Polr2e
C5	GOBP_POSITIVE_REGULATION_OF_CYTOKINE_PRODUCTION	ENSMUSG00000033020	Polr2f
C5	GOBP_POSITIVE_REGULATION_OF_CYTOKINE_PRODUCTION	ENSMUSG00000038489	Polr2l
C5	GOBP_POSITIVE_REGULATION_OF_CYTOKINE_PRODUCTION	ENSMUSG00000022476	Polr3h
C5	GOBP_POSITIVE_REGULATION_OF_CYTOKINE_PRODUCTION	ENSMUSG00000027750	Postn
C5	GOBP_POSITIVE_REGULATION_OF_CYTOKINE_PRODUCTION	ENSMUSG00000039942	Ptger4
C5	GOBP_POSITIVE_REGULATION_OF_CYTOKINE_PRODUCTION	ENSMUSG00000032487	Ptgs2
C5	GOBP_POSITIVE_REGULATION_OF_CYTOKINE_PRODUCTION	ENSMUSG00000030793	Pycard
C5	GOBP_POSITIVE_REGULATION_OF_CYTOKINE_PRODUCTION	ENSMUSG00000052688	Rab7b
C5	GOBP_POSITIVE_REGULATION_OF_CYTOKINE_PRODUCTION	ENSMUSG00000030744	Rps3
C5	GOBP_POSITIVE_REGULATION_OF_CYTOKINE_PRODUCTION	ENSMUSG00000020641	Rsad2
C5	GOBP_POSITIVE_REGULATION_OF_CYTOKINE_PRODUCTION	ENSMUSG00000037411	Serpine1
C5	GOBP_POSITIVE_REGULATION_OF_CYTOKINE_PRODUCTION	ENSMUSG00000026177	Slc11a1
C5	GOBP_POSITIVE_REGULATION_OF_CYTOKINE_PRODUCTION	ENSMUSG00000026104	Stat1
C5	GOBP_POSITIVE_REGULATION_OF_CYTOKINE_PRODUCTION	ENSMUSG00000006800	Sulf2
C5	GOBP_POSITIVE_REGULATION_OF_CYTOKINE_PRODUCTION	ENSMUSG00000027995	Tlr2
C5	GOBP_POSITIVE_REGULATION_OF_CYTOKINE_PRODUCTION	ENSMUSG00000024401	Tnf
C5	GOBP_POSITIVE_REGULATION_OF_CYTOKINE_PRODUCTION	ENSMUSG00000023992	Trem2
C5	GOBP_POSITIVE_REGULATION_OF_CYTOKINE_PRODUCTION	ENSMUSG00000030579	Tyrobp
C5	GOBP_POSITIVE_REGULATION_OF_CYTOKINE_PRODUCTION	ENSMUSG00000022471	Xrcc6
C5	GOBP_POSITIVE_REGULATION_OF_CYTOKINE_PRODUCTION	ENSMUSG00000027514	Zbp1
C5	GOBP_MYELOID_LEUKOCYTE_MEDIATED_IMMUNITY	ENSMUSG00000037351	Actr1b
C5	GOBP_MYELOID_LEUKOCYTE_MEDIATED_IMMUNITY	ENSMUSG00000025473	Adam8
C5	GOBP_MYELOID_LEUKOCYTE_MEDIATED_IMMUNITY	ENSMUSG00000030695	Aldoa
C5	GOBP_MYELOID_LEUKOCYTE_MEDIATED_IMMUNITY	ENSMUSG00000032231	Anxa2
C5	GOBP_MYELOID_LEUKOCYTE_MEDIATED_IMMUNITY	ENSMUSG00000029484	Anxa3
C5	GOBP_MYELOID_LEUKOCYTE_MEDIATED_IMMUNITY	ENSMUSG00000006589	Aprt
C5	GOBP_MYELOID_LEUKOCYTE_MEDIATED_IMMUNITY	ENSMUSG00000008475	Arpc5
C5	GOBP_MYELOID_LEUKOCYTE_MEDIATED_IMMUNITY	ENSMUSG00000030314	Atg7
C5	GOBP_MYELOID_LEUKOCYTE_MEDIATED_IMMUNITY	ENSMUSG00000021114	Atp6v1d
C5	GOBP_MYELOID_LEUKOCYTE_MEDIATED_IMMUNITY	ENSMUSG00000060802	B2m
C5	GOBP_MYELOID_LEUKOCYTE_MEDIATED_IMMUNITY	ENSMUSG00000046718	Bst2
C5	GOBP_MYELOID_LEUKOCYTE_MEDIATED_IMMUNITY	ENSMUSG00000024164	C3
C5	GOBP_MYELOID_LEUKOCYTE_MEDIATED_IMMUNITY	ENSMUSG00000000982	Ccl3
C5	GOBP_MYELOID_LEUKOCYTE_MEDIATED_IMMUNITY	ENSMUSG00000051439	Cd14
C5	GOBP_MYELOID_LEUKOCYTE_MEDIATED_IMMUNITY	ENSMUSG00000005087	Cd44
C5	GOBP_MYELOID_LEUKOCYTE_MEDIATED_IMMUNITY	ENSMUSG00000025351	Cd63
C5	GOBP_MYELOID_LEUKOCYTE_MEDIATED_IMMUNITY	ENSMUSG00000018774	Cd68
C5	GOBP_MYELOID_LEUKOCYTE_MEDIATED_IMMUNITY	ENSMUSG00000038147	Cd84
C5	GOBP_MYELOID_LEUKOCYTE_MEDIATED_IMMUNITY	ENSMUSG00000031827	Cotl1
C5	GOBP_MYELOID_LEUKOCYTE_MEDIATED_IMMUNITY	ENSMUSG00000065979	Cpped1
C5	GOBP_MYELOID_LEUKOCYTE_MEDIATED_IMMUNITY	ENSMUSG00000040713	Creg1
C5	GOBP_MYELOID_LEUKOCYTE_MEDIATED_IMMUNITY	ENSMUSG00000005054	Cstb
C5	GOBP_MYELOID_LEUKOCYTE_MEDIATED_IMMUNITY	ENSMUSG00000017760	Ctsa
C5	GOBP_MYELOID_LEUKOCYTE_MEDIATED_IMMUNITY	ENSMUSG00000021939	Ctsb
C5	GOBP_MYELOID_LEUKOCYTE_MEDIATED_IMMUNITY	ENSMUSG00000007891	Ctsd
C5	GOBP_MYELOID_LEUKOCYTE_MEDIATED_IMMUNITY	ENSMUSG00000032359	Ctsh
C5	GOBP_MYELOID_LEUKOCYTE_MEDIATED_IMMUNITY	ENSMUSG00000016256	Ctsz
C5	GOBP_MYELOID_LEUKOCYTE_MEDIATED_IMMUNITY	ENSMUSG00000029380	Cxcl1
C5	GOBP_MYELOID_LEUKOCYTE_MEDIATED_IMMUNITY	ENSMUSG00000058427	Cxcl2
C5	GOBP_MYELOID_LEUKOCYTE_MEDIATED_IMMUNITY	ENSMUSG00000018042	Cyb5r3
C5	GOBP_MYELOID_LEUKOCYTE_MEDIATED_IMMUNITY	ENSMUSG00000006519	Cyba
C5	GOBP_MYELOID_LEUKOCYTE_MEDIATED_IMMUNITY	ENSMUSG00000015340	Cybb
C5	GOBP_MYELOID_LEUKOCYTE_MEDIATED_IMMUNITY	ENSMUSG00000046727	Cystm1
C5	GOBP_MYELOID_LEUKOCYTE_MEDIATED_IMMUNITY	ENSMUSG00000038633	Degs1
C5	GOBP_MYELOID_LEUKOCYTE_MEDIATED_IMMUNITY	ENSMUSG00000019088	Dnase1l1
C5	GOBP_MYELOID_LEUKOCYTE_MEDIATED_IMMUNITY	ENSMUSG00000026958	Dpp7
C5	GOBP_MYELOID_LEUKOCYTE_MEDIATED_IMMUNITY	ENSMUSG00000037742	Eef1a1
C5	GOBP_MYELOID_LEUKOCYTE_MEDIATED_IMMUNITY	ENSMUSG00000027533	Fabp5
C5	GOBP_MYELOID_LEUKOCYTE_MEDIATED_IMMUNITY	ENSMUSG00000058715	Fcer1g
C5	GOBP_MYELOID_LEUKOCYTE_MEDIATED_IMMUNITY	ENSMUSG00000039899	Fgl2
C5	GOBP_MYELOID_LEUKOCYTE_MEDIATED_IMMUNITY	ENSMUSG00000028874	Fgr
C5	GOBP_MYELOID_LEUKOCYTE_MEDIATED_IMMUNITY	ENSMUSG00000024661	Fth1
C5	GOBP_MYELOID_LEUKOCYTE_MEDIATED_IMMUNITY	ENSMUSG00000050708	Ftl1
C5	GOBP_MYELOID_LEUKOCYTE_MEDIATED_IMMUNITY	ENSMUSG00000028673	Fuca1
C5	GOBP_MYELOID_LEUKOCYTE_MEDIATED_IMMUNITY	ENSMUSG00000019810	Fuca2
C5	GOBP_MYELOID_LEUKOCYTE_MEDIATED_IMMUNITY	ENSMUSG00000025579	Gaa
C5	GOBP_MYELOID_LEUKOCYTE_MEDIATED_IMMUNITY	ENSMUSG00000015027	Galns
C5	GOBP_MYELOID_LEUKOCYTE_MEDIATED_IMMUNITY	ENSMUSG00000073987	Ggh
C5	GOBP_MYELOID_LEUKOCYTE_MEDIATED_IMMUNITY	ENSMUSG00000031266	Gla
C5	GOBP_MYELOID_LEUKOCYTE_MEDIATED_IMMUNITY	ENSMUSG00000045594	Glb1
C5	GOBP_MYELOID_LEUKOCYTE_MEDIATED_IMMUNITY	ENSMUSG00000056888	Glipr1
C5	GOBP_MYELOID_LEUKOCYTE_MEDIATED_IMMUNITY	ENSMUSG00000000594	Gm2a
C5	GOBP_MYELOID_LEUKOCYTE_MEDIATED_IMMUNITY	ENSMUSG00000036427	Gpi1
C5	GOBP_MYELOID_LEUKOCYTE_MEDIATED_IMMUNITY	ENSMUSG00000063234	Gpr84
C5	GOBP_MYELOID_LEUKOCYTE_MEDIATED_IMMUNITY	ENSMUSG00000034708	Grn
C5	GOBP_MYELOID_LEUKOCYTE_MEDIATED_IMMUNITY	ENSMUSG00000026879	Gsn
C5	GOBP_MYELOID_LEUKOCYTE_MEDIATED_IMMUNITY	ENSMUSG00000025534	Gusb
C5	GOBP_MYELOID_LEUKOCYTE_MEDIATED_IMMUNITY	ENSMUSG00000019528	Gyg
C5	GOBP_MYELOID_LEUKOCYTE_MEDIATED_IMMUNITY	ENSMUSG00000073411	H2-D1
C5	GOBP_MYELOID_LEUKOCYTE_MEDIATED_IMMUNITY	ENSMUSG00000061232	H2-K1
C5	GOBP_MYELOID_LEUKOCYTE_MEDIATED_IMMUNITY	ENSMUSG00000016206	H2-M3
C5	GOBP_MYELOID_LEUKOCYTE_MEDIATED_IMMUNITY	ENSMUSG00000060550	H2-Q7
C5	GOBP_MYELOID_LEUKOCYTE_MEDIATED_IMMUNITY	ENSMUSG00000067212	H2-T23
C5	GOBP_MYELOID_LEUKOCYTE_MEDIATED_IMMUNITY	ENSMUSG00000005413	Hmox1
C5	GOBP_MYELOID_LEUKOCYTE_MEDIATED_IMMUNITY	ENSMUSG00000035273	Hpse
C5	GOBP_MYELOID_LEUKOCYTE_MEDIATED_IMMUNITY	ENSMUSG00000015656	Hspa8
C5	GOBP_MYELOID_LEUKOCYTE_MEDIATED_IMMUNITY	ENSMUSG00000064267	Hvcn1
C5	GOBP_MYELOID_LEUKOCYTE_MEDIATED_IMMUNITY	ENSMUSG00000003500	Impdh1
C5	GOBP_MYELOID_LEUKOCYTE_MEDIATED_IMMUNITY	ENSMUSG00000030830	Itgal
C5	GOBP_MYELOID_LEUKOCYTE_MEDIATED_IMMUNITY	ENSMUSG00000030789	Itgax
C5	GOBP_MYELOID_LEUKOCYTE_MEDIATED_IMMUNITY	ENSMUSG00000031447	Lamp1
C5	GOBP_MYELOID_LEUKOCYTE_MEDIATED_IMMUNITY	ENSMUSG00000016534	Lamp2
C5	GOBP_MYELOID_LEUKOCYTE_MEDIATED_IMMUNITY	ENSMUSG00000030842	Lamtor1
C5	GOBP_MYELOID_LEUKOCYTE_MEDIATED_IMMUNITY	ENSMUSG00000028062	Lamtor2
C5	GOBP_MYELOID_LEUKOCYTE_MEDIATED_IMMUNITY	ENSMUSG00000040751	Lat2
C5	GOBP_MYELOID_LEUKOCYTE_MEDIATED_IMMUNITY	ENSMUSG00000050335	Lgals3
C5	GOBP_MYELOID_LEUKOCYTE_MEDIATED_IMMUNITY	ENSMUSG00000030263	Lrmp
C5	GOBP_MYELOID_LEUKOCYTE_MEDIATED_IMMUNITY	ENSMUSG00000069516	Lyz2
C5	GOBP_MYELOID_LEUKOCYTE_MEDIATED_IMMUNITY	ENSMUSG00000013974	Mcemp1
C5	GOBP_MYELOID_LEUKOCYTE_MEDIATED_IMMUNITY	ENSMUSG00000033307	Mif
C5	GOBP_MYELOID_LEUKOCYTE_MEDIATED_IMMUNITY	ENSMUSG00000040528	Milr1
C5	GOBP_MYELOID_LEUKOCYTE_MEDIATED_IMMUNITY	ENSMUSG00000003458	Ncstn
C5	GOBP_MYELOID_LEUKOCYTE_MEDIATED_IMMUNITY	ENSMUSG00000007038	Neu1
C5	GOBP_MYELOID_LEUKOCYTE_MEDIATED_IMMUNITY	ENSMUSG00000021242	Npc2
C5	GOBP_MYELOID_LEUKOCYTE_MEDIATED_IMMUNITY	ENSMUSG00000028341	Nr4a3
C5	GOBP_MYELOID_LEUKOCYTE_MEDIATED_IMMUNITY	ENSMUSG00000022026	Olfm4
C5	GOBP_MYELOID_LEUKOCYTE_MEDIATED_IMMUNITY	ENSMUSG00000030162	Olr1
C5	GOBP_MYELOID_LEUKOCYTE_MEDIATED_IMMUNITY	ENSMUSG00000020277	Pfkl
C5	GOBP_MYELOID_LEUKOCYTE_MEDIATED_IMMUNITY	ENSMUSG00000011752	Pgam1
C5	GOBP_MYELOID_LEUKOCYTE_MEDIATED_IMMUNITY	ENSMUSG00000025791	Pgm2
C5	GOBP_MYELOID_LEUKOCYTE_MEDIATED_IMMUNITY	ENSMUSG00000032294	Pkm
C5	GOBP_MYELOID_LEUKOCYTE_MEDIATED_IMMUNITY	ENSMUSG00000021822	Plau
C5	GOBP_MYELOID_LEUKOCYTE_MEDIATED_IMMUNITY	ENSMUSG00000046223	Plaur
C5	GOBP_MYELOID_LEUKOCYTE_MEDIATED_IMMUNITY	ENSMUSG00000071866	Ppia
C5	GOBP_MYELOID_LEUKOCYTE_MEDIATED_IMMUNITY	ENSMUSG00000025289	Prdx4
C5	GOBP_MYELOID_LEUKOCYTE_MEDIATED_IMMUNITY	ENSMUSG00000026701	Prdx6
C5	GOBP_MYELOID_LEUKOCYTE_MEDIATED_IMMUNITY	ENSMUSG00000028932	Psmc2
C5	GOBP_MYELOID_LEUKOCYTE_MEDIATED_IMMUNITY	ENSMUSG00000017221	Psmd3
C5	GOBP_MYELOID_LEUKOCYTE_MEDIATED_IMMUNITY	ENSMUSG00000004266	Ptpn6
C5	GOBP_MYELOID_LEUKOCYTE_MEDIATED_IMMUNITY	ENSMUSG00000030793	Pycard
C5	GOBP_MYELOID_LEUKOCYTE_MEDIATED_IMMUNITY	ENSMUSG00000021069	Pygl
C5	GOBP_MYELOID_LEUKOCYTE_MEDIATED_IMMUNITY	ENSMUSG00000024084	Qpct
C5	GOBP_MYELOID_LEUKOCYTE_MEDIATED_IMMUNITY	ENSMUSG00000019066	Rab3d
C5	GOBP_MYELOID_LEUKOCYTE_MEDIATED_IMMUNITY	ENSMUSG00000079477	Rab7
C5	GOBP_MYELOID_LEUKOCYTE_MEDIATED_IMMUNITY	ENSMUSG00000001847	Rac1
C5	GOBP_MYELOID_LEUKOCYTE_MEDIATED_IMMUNITY	ENSMUSG00000036894	Rap2b
C5	GOBP_MYELOID_LEUKOCYTE_MEDIATED_IMMUNITY	ENSMUSG00000007815	Rhoa
C5	GOBP_MYELOID_LEUKOCYTE_MEDIATED_IMMUNITY	ENSMUSG00000029449	Rhof
C5	GOBP_MYELOID_LEUKOCYTE_MEDIATED_IMMUNITY	ENSMUSG00000095687	Rnaset2a
C5	GOBP_MYELOID_LEUKOCYTE_MEDIATED_IMMUNITY	ENSMUSG00000042312	S100a13
C5	GOBP_MYELOID_LEUKOCYTE_MEDIATED_IMMUNITY	ENSMUSG00000039013	Siglecf
C5	GOBP_MYELOID_LEUKOCYTE_MEDIATED_IMMUNITY	ENSMUSG00000026177	Slc11a1
C5	GOBP_MYELOID_LEUKOCYTE_MEDIATED_IMMUNITY	ENSMUSG00000057738	Sptan1
C5	GOBP_MYELOID_LEUKOCYTE_MEDIATED_IMMUNITY	ENSMUSG00000026213	Stk11ip
C5	GOBP_MYELOID_LEUKOCYTE_MEDIATED_IMMUNITY	ENSMUSG00000004626	Stxbp2
C5	GOBP_MYELOID_LEUKOCYTE_MEDIATED_IMMUNITY	ENSMUSG00000074093	Svip
C5	GOBP_MYELOID_LEUKOCYTE_MEDIATED_IMMUNITY	ENSMUSG00000022415	Syngr1
C5	GOBP_MYELOID_LEUKOCYTE_MEDIATED_IMMUNITY	ENSMUSG00000017466	Timp2
C5	GOBP_MYELOID_LEUKOCYTE_MEDIATED_IMMUNITY	ENSMUSG00000027995	Tlr2
C5	GOBP_MYELOID_LEUKOCYTE_MEDIATED_IMMUNITY	ENSMUSG00000061808	Ttr
C5	GOBP_MYELOID_LEUKOCYTE_MEDIATED_IMMUNITY	ENSMUSG00000038991	Txndc5
C5	GOBP_MYELOID_LEUKOCYTE_MEDIATED_IMMUNITY	ENSMUSG00000030579	Tyrobp
C5	GOBP_MYELOID_LEUKOCYTE_MEDIATED_IMMUNITY	ENSMUSG00000022471	Xrcc6
C5	GOBP_RESPONSE_TO_TYPE_I_INTERFERON	ENSMUSG00000046718	Bst2
C5	GOBP_RESPONSE_TO_TYPE_I_INTERFERON	ENSMUSG00000019471	Cdc37
C5	GOBP_RESPONSE_TO_TYPE_I_INTERFERON	ENSMUSG00000073411	H2-D1
C5	GOBP_RESPONSE_TO_TYPE_I_INTERFERON	ENSMUSG00000061232	H2-K1
C5	GOBP_RESPONSE_TO_TYPE_I_INTERFERON	ENSMUSG00000016206	H2-M3
C5	GOBP_RESPONSE_TO_TYPE_I_INTERFERON	ENSMUSG00000060550	H2-Q7
C5	GOBP_RESPONSE_TO_TYPE_I_INTERFERON	ENSMUSG00000067212	H2-T23
C5	GOBP_RESPONSE_TO_TYPE_I_INTERFERON	ENSMUSG00000064215	Ifi27
C5	GOBP_RESPONSE_TO_TYPE_I_INTERFERON	ENSMUSG00000010358	Ifi35
C5	GOBP_RESPONSE_TO_TYPE_I_INTERFERON	ENSMUSG00000034459	Ifit1
C5	GOBP_RESPONSE_TO_TYPE_I_INTERFERON	ENSMUSG00000079339	Ifit1bl1
C5	GOBP_RESPONSE_TO_TYPE_I_INTERFERON	ENSMUSG00000045932	Ifit2
C5	GOBP_RESPONSE_TO_TYPE_I_INTERFERON	ENSMUSG00000074896	Ifit3
C5	GOBP_RESPONSE_TO_TYPE_I_INTERFERON	ENSMUSG00000060591	Ifitm2
C5	GOBP_RESPONSE_TO_TYPE_I_INTERFERON	ENSMUSG00000025492	Ifitm3
C5	GOBP_RESPONSE_TO_TYPE_I_INTERFERON	ENSMUSG00000042349	Ikbke
C5	GOBP_RESPONSE_TO_TYPE_I_INTERFERON	ENSMUSG00000025498	Irf7
C5	GOBP_RESPONSE_TO_TYPE_I_INTERFERON	ENSMUSG00000035692	Isg15
C5	GOBP_RESPONSE_TO_TYPE_I_INTERFERON	ENSMUSG00000039236	Isg20
C5	GOBP_RESPONSE_TO_TYPE_I_INTERFERON	ENSMUSG00000049723	Mmp12
C5	GOBP_RESPONSE_TO_TYPE_I_INTERFERON	ENSMUSG00000000386	Mx1
C5	GOBP_RESPONSE_TO_TYPE_I_INTERFERON	ENSMUSG00000052776	Oas1a
C5	GOBP_RESPONSE_TO_TYPE_I_INTERFERON	ENSMUSG00000066861	Oas1g
C5	GOBP_RESPONSE_TO_TYPE_I_INTERFERON	ENSMUSG00000032690	Oas2
C5	GOBP_RESPONSE_TO_TYPE_I_INTERFERON	ENSMUSG00000041827	Oasl1
C5	GOBP_RESPONSE_TO_TYPE_I_INTERFERON	ENSMUSG00000024338	Psmb8
C5	GOBP_RESPONSE_TO_TYPE_I_INTERFERON	ENSMUSG00000004266	Ptpn6
C5	GOBP_RESPONSE_TO_TYPE_I_INTERFERON	ENSMUSG00000020641	Rsad2
C5	GOBP_RESPONSE_TO_TYPE_I_INTERFERON	ENSMUSG00000025403	Shmt2
C5	GOBP_RESPONSE_TO_TYPE_I_INTERFERON	ENSMUSG00000026222	Sp100
C5	GOBP_RESPONSE_TO_TYPE_I_INTERFERON	ENSMUSG00000026104	Stat1
C5	GOBP_RESPONSE_TO_TYPE_I_INTERFERON	ENSMUSG00000032175	Tyk2
C5	GOBP_RESPONSE_TO_TYPE_I_INTERFERON	ENSMUSG00000029203	Ube2k
C5	GOBP_RESPONSE_TO_TYPE_I_INTERFERON	ENSMUSG00000030107	Usp18
C5	GOBP_RESPONSE_TO_TYPE_I_INTERFERON	ENSMUSG00000040483	Xaf1
C5	GOBP_RESPONSE_TO_TYPE_I_INTERFERON	ENSMUSG00000027514	Zbp1
C5	GOBP_ANTIGEN_PROCESSING_AND_PRESENTATION	ENSMUSG00000037351	Actr1b
C5	GOBP_ANTIGEN_PROCESSING_AND_PRESENTATION	ENSMUSG00000004849	Ap1s1
C5	GOBP_ANTIGEN_PROCESSING_AND_PRESENTATION	ENSMUSG00000008036	Ap2s1
C5	GOBP_ANTIGEN_PROCESSING_AND_PRESENTATION	ENSMUSG00000060802	B2m
C5	GOBP_ANTIGEN_PROCESSING_AND_PRESENTATION	ENSMUSG00000002015	Bcap31
C5	GOBP_ANTIGEN_PROCESSING_AND_PRESENTATION	ENSMUSG00000003814	Calr
C5	GOBP_ANTIGEN_PROCESSING_AND_PRESENTATION	ENSMUSG00000028745	Capzb
C5	GOBP_ANTIGEN_PROCESSING_AND_PRESENTATION	ENSMUSG00000018774	Cd68
C5	GOBP_ANTIGEN_PROCESSING_AND_PRESENTATION	ENSMUSG00000024610	Cd74
C5	GOBP_ANTIGEN_PROCESSING_AND_PRESENTATION	ENSMUSG00000045328	Cenpe
C5	GOBP_ANTIGEN_PROCESSING_AND_PRESENTATION	ENSMUSG00000028478	Clta
C5	GOBP_ANTIGEN_PROCESSING_AND_PRESENTATION	ENSMUSG00000007891	Ctsd
C5	GOBP_ANTIGEN_PROCESSING_AND_PRESENTATION	ENSMUSG00000004552	Ctse
C5	GOBP_ANTIGEN_PROCESSING_AND_PRESENTATION	ENSMUSG00000032359	Ctsh
C5	GOBP_ANTIGEN_PROCESSING_AND_PRESENTATION	ENSMUSG00000021477	Ctsl
C5	GOBP_ANTIGEN_PROCESSING_AND_PRESENTATION	ENSMUSG00000006519	Cyba
C5	GOBP_ANTIGEN_PROCESSING_AND_PRESENTATION	ENSMUSG00000015340	Cybb
C5	GOBP_ANTIGEN_PROCESSING_AND_PRESENTATION	ENSMUSG00000028447	Dctn3
C5	GOBP_ANTIGEN_PROCESSING_AND_PRESENTATION	ENSMUSG00000032435	Dync1li1
C5	GOBP_ANTIGEN_PROCESSING_AND_PRESENTATION	ENSMUSG00000058715	Fcer1g
C5	GOBP_ANTIGEN_PROCESSING_AND_PRESENTATION	ENSMUSG00000039899	Fgl2
C5	GOBP_ANTIGEN_PROCESSING_AND_PRESENTATION	ENSMUSG00000028048	Gba
C5	GOBP_ANTIGEN_PROCESSING_AND_PRESENTATION	ENSMUSG00000036594	H2-Aa
C5	GOBP_ANTIGEN_PROCESSING_AND_PRESENTATION	ENSMUSG00000073421	H2-Ab1
C5	GOBP_ANTIGEN_PROCESSING_AND_PRESENTATION	ENSMUSG00000073411	H2-D1
C5	GOBP_ANTIGEN_PROCESSING_AND_PRESENTATION	ENSMUSG00000037649	H2-DMa
C5	GOBP_ANTIGEN_PROCESSING_AND_PRESENTATION	ENSMUSG00000060586	H2-Eb1
C5	GOBP_ANTIGEN_PROCESSING_AND_PRESENTATION	ENSMUSG00000061232	H2-K1
C5	GOBP_ANTIGEN_PROCESSING_AND_PRESENTATION	ENSMUSG00000016206	H2-M3
C5	GOBP_ANTIGEN_PROCESSING_AND_PRESENTATION	ENSMUSG00000024334	H2-Oa
C5	GOBP_ANTIGEN_PROCESSING_AND_PRESENTATION	ENSMUSG00000041538	H2-Ob
C5	GOBP_ANTIGEN_PROCESSING_AND_PRESENTATION	ENSMUSG00000060550	H2-Q7
C5	GOBP_ANTIGEN_PROCESSING_AND_PRESENTATION	ENSMUSG00000067212	H2-T23
C5	GOBP_ANTIGEN_PROCESSING_AND_PRESENTATION	ENSMUSG00000012443	Kif11
C5	GOBP_ANTIGEN_PROCESSING_AND_PRESENTATION	ENSMUSG00000030677	Kif22
C5	GOBP_ANTIGEN_PROCESSING_AND_PRESENTATION	ENSMUSG00000032254	Kif23
C5	GOBP_ANTIGEN_PROCESSING_AND_PRESENTATION	ENSMUSG00000028678	Kif2c
C5	GOBP_ANTIGEN_PROCESSING_AND_PRESENTATION	ENSMUSG00000026471	Mr1
C5	GOBP_ANTIGEN_PROCESSING_AND_PRESENTATION	ENSMUSG00000026480	Ncf2
C5	GOBP_ANTIGEN_PROCESSING_AND_PRESENTATION	ENSMUSG00000044252	Osbpl1a
C5	GOBP_ANTIGEN_PROCESSING_AND_PRESENTATION	ENSMUSG00000027248	Pdia3
C5	GOBP_ANTIGEN_PROCESSING_AND_PRESENTATION	ENSMUSG00000027566	Psma7
C5	GOBP_ANTIGEN_PROCESSING_AND_PRESENTATION	ENSMUSG00000014769	Psmb1
C5	GOBP_ANTIGEN_PROCESSING_AND_PRESENTATION	ENSMUSG00000069744	Psmb3
C5	GOBP_ANTIGEN_PROCESSING_AND_PRESENTATION	ENSMUSG00000005779	Psmb4
C5	GOBP_ANTIGEN_PROCESSING_AND_PRESENTATION	ENSMUSG00000022193	Psmb5
C5	GOBP_ANTIGEN_PROCESSING_AND_PRESENTATION	ENSMUSG00000018286	Psmb6
C5	GOBP_ANTIGEN_PROCESSING_AND_PRESENTATION	ENSMUSG00000024338	Psmb8
C5	GOBP_ANTIGEN_PROCESSING_AND_PRESENTATION	ENSMUSG00000096727	Psmb9
C5	GOBP_ANTIGEN_PROCESSING_AND_PRESENTATION	ENSMUSG00000028932	Psmc2
C5	GOBP_ANTIGEN_PROCESSING_AND_PRESENTATION	ENSMUSG00000020708	Psmc5
C5	GOBP_ANTIGEN_PROCESSING_AND_PRESENTATION	ENSMUSG00000017221	Psmd3
C5	GOBP_ANTIGEN_PROCESSING_AND_PRESENTATION	ENSMUSG00000030591	Psmd8
C5	GOBP_ANTIGEN_PROCESSING_AND_PRESENTATION	ENSMUSG00000029440	Psmd9
C5	GOBP_ANTIGEN_PROCESSING_AND_PRESENTATION	ENSMUSG00000022216	Psme1
C5	GOBP_ANTIGEN_PROCESSING_AND_PRESENTATION	ENSMUSG00000079197	Psme2
C5	GOBP_ANTIGEN_PROCESSING_AND_PRESENTATION	ENSMUSG00000030793	Pycard
C5	GOBP_ANTIGEN_PROCESSING_AND_PRESENTATION	ENSMUSG00000002059	Rab34
C5	GOBP_ANTIGEN_PROCESSING_AND_PRESENTATION	ENSMUSG00000079477	Rab7
C5	GOBP_ANTIGEN_PROCESSING_AND_PRESENTATION	ENSMUSG00000023015	Racgap1
C5	GOBP_ANTIGEN_PROCESSING_AND_PRESENTATION	ENSMUSG00000002983	Relb
C5	GOBP_ANTIGEN_PROCESSING_AND_PRESENTATION	ENSMUSG00000039316	Rftn1
C5	GOBP_ANTIGEN_PROCESSING_AND_PRESENTATION	ENSMUSG00000030298	Sec13
C5	GOBP_ANTIGEN_PROCESSING_AND_PRESENTATION	ENSMUSG00000026177	Slc11a1
C5	GOBP_ANTIGEN_PROCESSING_AND_PRESENTATION	ENSMUSG00000024308	Tapbp
C5	GOBP_ANTIGEN_PROCESSING_AND_PRESENTATION	ENSMUSG00000023992	Trem2
C5	GOBP_CEREBRAL_CORTEX_RADIALLY_ORIENTED_CELL_MIGRATION	ENSMUSG00000031785	Adgrg1
C5	GOBP_CEREBRAL_CORTEX_RADIALLY_ORIENTED_CELL_MIGRATION	ENSMUSG00000048895	Cdk5r1
C5	GOBP_CEREBRAL_CORTEX_RADIALLY_ORIENTED_CELL_MIGRATION	ENSMUSG00000043051	Disc1
C5	GOBP_CEREBRAL_CORTEX_RADIALLY_ORIENTED_CELL_MIGRATION	ENSMUSG00000036353	P2ry12
C5	GOBP_CEREBRAL_CORTEX_RADIALLY_ORIENTED_CELL_MIGRATION	ENSMUSG00000020745	Pafah1b1
C5	GOBP_CEREBRAL_CORTEX_RADIALLY_ORIENTED_CELL_MIGRATION	ENSMUSG00000026425	Srgap2
C5	GOBP_CEREBRAL_CORTEX_RADIALLY_ORIENTED_CELL_MIGRATION	ENSMUSG00000042524	Sun2
C5	GOBP_CEREBRAL_CORTEX_RADIALLY_ORIENTED_CELL_MIGRATION	ENSMUSG00000007817	Zmiz1
C5	GOBP_REGULATION_OF_AMYLOID_BETA_CLEARANCE	ENSMUSG00000002985	Apoe
C5	GOBP_REGULATION_OF_AMYLOID_BETA_CLEARANCE	ENSMUSG00000022037	Clu
C5	GOBP_REGULATION_OF_AMYLOID_BETA_CLEARANCE	ENSMUSG00000001467	Cyp51
C5	GOBP_REGULATION_OF_AMYLOID_BETA_CLEARANCE	ENSMUSG00000029103	Lrpap1
C5	GOBP_REGULATION_OF_AMYLOID_BETA_CLEARANCE	ENSMUSG00000024401	Tnf
C5	GOBP_REGULATION_OF_AMYLOID_BETA_CLEARANCE	ENSMUSG00000023992	Trem2
Chen 2020 PIG	PIG (PIGs)	ENSMUSG00000029622	Arpc1b
Chen 2020 PIG	PIG (PIGs)	ENSMUSG00000022037	Clu
Chen 2020 PIG	PIG (PIGs)	ENSMUSG00000017760	Ctsa
Chen 2020 PIG	PIG (PIGs)	ENSMUSG00000032359	Ctsh
Chen 2020 PIG	PIG (PIGs)	ENSMUSG00000006519	Cyba
Chen 2020 PIG	PIG (PIGs)	ENSMUSG00000058715	Fcer1g
Chen 2020 PIG	PIG (PIGs)	ENSMUSG00000075706	Gpx4
Chen 2020 PIG	PIG (PIGs)	ENSMUSG00000034708	Grn
Chen 2020 PIG	PIG (PIGs)	ENSMUSG00000025534	Gusb
Chen 2020 PIG	PIG (PIGs)	ENSMUSG00000026185	Igfbp5
Chen 2020 PIG	PIG (PIGs)	ENSMUSG00000022108	Itm2b
Chen 2020 PIG	PIG (PIGs)	ENSMUSG00000021423	Ly86
Chen 2020 PIG	PIG (PIGs)	ENSMUSG00000020120	Plek
Chen 2020 PIG	PIG (PIGs)	ENSMUSG00000026701	Prdx6
Chen 2020 PIG	PIG (PIGs)	ENSMUSG00000045128	Rpl18a
C5	GOBP_NEURON_DEVELOPMENT	ENSMUSG00000026842	Abl1
C5	GOBP_NEURON_DEVELOPMENT	ENSMUSG00000029033	Acap3
C5	GOBP_NEURON_DEVELOPMENT	ENSMUSG00000031278	Acsl4
C5	GOBP_NEURON_DEVELOPMENT	ENSMUSG00000029580	Actb
C5	GOBP_NEURON_DEVELOPMENT	ENSMUSG00000054693	Adam10
C5	GOBP_NEURON_DEVELOPMENT	ENSMUSG00000022994	Adcy6
C5	GOBP_NEURON_DEVELOPMENT	ENSMUSG00000079036	Alkbh1
C5	GOBP_NEURON_DEVELOPMENT	ENSMUSG00000050947	Amigo1
C5	GOBP_NEURON_DEVELOPMENT	ENSMUSG00000069601	Ank3
C5	GOBP_NEURON_DEVELOPMENT	ENSMUSG00000024219	Anks1
C5	GOBP_NEURON_DEVELOPMENT	ENSMUSG00000022548	Apod
C5	GOBP_NEURON_DEVELOPMENT	ENSMUSG00000067851	Arfgef1
C5	GOBP_NEURON_DEVELOPMENT	ENSMUSG00000058230	Arhgap35
C5	GOBP_NEURON_DEVELOPMENT	ENSMUSG00000031389	Arhgap4
C5	GOBP_NEURON_DEVELOPMENT	ENSMUSG00000023027	Atf1
C5	GOBP_NEURON_DEVELOPMENT	ENSMUSG00000033792	Atp7a
C5	GOBP_NEURON_DEVELOPMENT	ENSMUSG00000021983	Atp8a2
C5	GOBP_NEURON_DEVELOPMENT	ENSMUSG00000027496	Aurka
C5	GOBP_NEURON_DEVELOPMENT	ENSMUSG00000017929	B4galt5
C5	GOBP_NEURON_DEVELOPMENT	ENSMUSG00000056124	B4galt6
C5	GOBP_NEURON_DEVELOPMENT	ENSMUSG00000041609	Bicdl1
C5	GOBP_NEURON_DEVELOPMENT	ENSMUSG00000067336	Bmpr2
C5	GOBP_NEURON_DEVELOPMENT	ENSMUSG00000062098	Btbd3
C5	GOBP_NEURON_DEVELOPMENT	ENSMUSG00000111375	Btbd8
C5	GOBP_NEURON_DEVELOPMENT	ENSMUSG00000020423	Btg2
C5	GOBP_NEURON_DEVELOPMENT	ENSMUSG00000039145	Camk1d
C5	GOBP_NEURON_DEVELOPMENT	ENSMUSG00000024617	Camk2a
C5	GOBP_NEURON_DEVELOPMENT	ENSMUSG00000021820	Camk2g
C5	GOBP_NEURON_DEVELOPMENT	ENSMUSG00000026933	Camsap1
C5	GOBP_NEURON_DEVELOPMENT	ENSMUSG00000031628	Casp3
C5	GOBP_NEURON_DEVELOPMENT	ENSMUSG00000038533	Cbfa2t2
C5	GOBP_NEURON_DEVELOPMENT	ENSMUSG00000032740	Ccdc88a
C5	GOBP_NEURON_DEVELOPMENT	ENSMUSG00000029084	Cd38
C5	GOBP_NEURON_DEVELOPMENT	ENSMUSG00000012819	Cdh23
C5	GOBP_NEURON_DEVELOPMENT	ENSMUSG00000048895	Cdk5r1
C5	GOBP_NEURON_DEVELOPMENT	ENSMUSG00000019971	Cep290
C5	GOBP_NEURON_DEVELOPMENT	ENSMUSG00000026031	Cflar
C5	GOBP_NEURON_DEVELOPMENT	ENSMUSG00000056486	Chn1
C5	GOBP_NEURON_DEVELOPMENT	ENSMUSG00000030538	Cib1
C5	GOBP_NEURON_DEVELOPMENT	ENSMUSG00000053024	Cntn2
C5	GOBP_NEURON_DEVELOPMENT	ENSMUSG00000039652	Cpeb3
C5	GOBP_NEURON_DEVELOPMENT	ENSMUSG00000025958	Creb1
C5	GOBP_NEURON_DEVELOPMENT	ENSMUSG00000017776	Crk
C5	GOBP_NEURON_DEVELOPMENT	ENSMUSG00000006134	Crkl
C5	GOBP_NEURON_DEVELOPMENT	ENSMUSG00000024621	Csf1r
C5	GOBP_NEURON_DEVELOPMENT	ENSMUSG00000022311	Csmd3
C5	GOBP_NEURON_DEVELOPMENT	ENSMUSG00000022240	Ctnnd2
C5	GOBP_NEURON_DEVELOPMENT	ENSMUSG00000027797	Dclk1
C5	GOBP_NEURON_DEVELOPMENT	ENSMUSG00000003534	Ddr1
C5	GOBP_NEURON_DEVELOPMENT	ENSMUSG00000035901	Dennd5a
C5	GOBP_NEURON_DEVELOPMENT	ENSMUSG00000027770	Dhx36
C5	GOBP_NEURON_DEVELOPMENT	ENSMUSG00000041415	Dicer1
C5	GOBP_NEURON_DEVELOPMENT	ENSMUSG00000020231	Dip2a
C5	GOBP_NEURON_DEVELOPMENT	ENSMUSG00000023026	Dip2b
C5	GOBP_NEURON_DEVELOPMENT	ENSMUSG00000043051	Disc1
C5	GOBP_NEURON_DEVELOPMENT	ENSMUSG00000021782	Dlg5
C5	GOBP_NEURON_DEVELOPMENT	ENSMUSG00000038608	Dock10
C5	GOBP_NEURON_DEVELOPMENT	ENSMUSG00000022048	Dpysl2
C5	GOBP_NEURON_DEVELOPMENT	ENSMUSG00000029071	Dvl1
C5	GOBP_NEURON_DEVELOPMENT	ENSMUSG00000022122	Ednrb
C5	GOBP_NEURON_DEVELOPMENT	ENSMUSG00000035064	Eef2k
C5	GOBP_NEURON_DEVELOPMENT	ENSMUSG00000031217	Efnb1
C5	GOBP_NEURON_DEVELOPMENT	ENSMUSG00000003934	Efnb3
C5	GOBP_NEURON_DEVELOPMENT	ENSMUSG00000005610	Eif4g2
C5	GOBP_NEURON_DEVELOPMENT	ENSMUSG00000055024	Ep300
C5	GOBP_NEURON_DEVELOPMENT	ENSMUSG00000006445	Epha2
C5	GOBP_NEURON_DEVELOPMENT	ENSMUSG00000029245	Epha5
C5	GOBP_NEURON_DEVELOPMENT	ENSMUSG00000005958	Ephb3
C5	GOBP_NEURON_DEVELOPMENT	ENSMUSG00000004151	Etv1
C5	GOBP_NEURON_DEVELOPMENT	ENSMUSG00000021262	Evl
C5	GOBP_NEURON_DEVELOPMENT	ENSMUSG00000061731	Ext1
C5	GOBP_NEURON_DEVELOPMENT	ENSMUSG00000036006	Fam65b
C5	GOBP_NEURON_DEVELOPMENT	ENSMUSG00000034066	Farp2
C5	GOBP_NEURON_DEVELOPMENT	ENSMUSG00000042211	Fbxo38
C5	GOBP_NEURON_DEVELOPMENT	ENSMUSG00000035764	Fbxo45
C5	GOBP_NEURON_DEVELOPMENT	ENSMUSG00000056121	Fez2
C5	GOBP_NEURON_DEVELOPMENT	ENSMUSG00000030849	Fgfr2
C5	GOBP_NEURON_DEVELOPMENT	ENSMUSG00000020170	Frs2
C5	GOBP_NEURON_DEVELOPMENT	ENSMUSG00000056602	Fry
C5	GOBP_NEURON_DEVELOPMENT	ENSMUSG00000049791	Fzd4
C5	GOBP_NEURON_DEVELOPMENT	ENSMUSG00000031714	Gab1
C5	GOBP_NEURON_DEVELOPMENT	ENSMUSG00000047261	Gap43
C5	GOBP_NEURON_DEVELOPMENT	ENSMUSG00000015053	Gata2
C5	GOBP_NEURON_DEVELOPMENT	ENSMUSG00000028467	Gba2
C5	GOBP_NEURON_DEVELOPMENT	ENSMUSG00000015291	Gdi1
C5	GOBP_NEURON_DEVELOPMENT	ENSMUSG00000011877	Git1
C5	GOBP_NEURON_DEVELOPMENT	ENSMUSG00000031748	Gnao1
C5	GOBP_NEURON_DEVELOPMENT	ENSMUSG00000022812	Gsk3b
C5	GOBP_NEURON_DEVELOPMENT	ENSMUSG00000019777	Hdac2
C5	GOBP_NEURON_DEVELOPMENT	ENSMUSG00000038664	Herc1
C5	GOBP_NEURON_DEVELOPMENT	ENSMUSG00000022528	Hes1
C5	GOBP_NEURON_DEVELOPMENT	ENSMUSG00000045216	Hs6st1
C5	GOBP_NEURON_DEVELOPMENT	ENSMUSG00000021270	Hsp90aa1
C5	GOBP_NEURON_DEVELOPMENT	ENSMUSG00000024169	Ift140
C5	GOBP_NEURON_DEVELOPMENT	ENSMUSG00000040040	Ift88
C5	GOBP_NEURON_DEVELOPMENT	ENSMUSG00000025746	Il6
C5	GOBP_NEURON_DEVELOPMENT	ENSMUSG00000038894	Irs2
C5	GOBP_NEURON_DEVELOPMENT	ENSMUSG00000027009	Itga4
C5	GOBP_NEURON_DEVELOPMENT	ENSMUSG00000027111	Itga6
C5	GOBP_NEURON_DEVELOPMENT	ENSMUSG00000020640	Itsn2
C5	GOBP_NEURON_DEVELOPMENT	ENSMUSG00000024789	Jak2
C5	GOBP_NEURON_DEVELOPMENT	ENSMUSG00000031990	Jam3
C5	GOBP_NEURON_DEVELOPMENT	ENSMUSG00000031787	Katnb1
C5	GOBP_NEURON_DEVELOPMENT	ENSMUSG00000036333	Kidins220
C5	GOBP_NEURON_DEVELOPMENT	ENSMUSG00000024795	Kif20b
C5	GOBP_NEURON_DEVELOPMENT	ENSMUSG00000025959	Klf7
C5	GOBP_NEURON_DEVELOPMENT	ENSMUSG00000064023	Klk8
C5	GOBP_NEURON_DEVELOPMENT	ENSMUSG00000020393	Kremen1
C5	GOBP_NEURON_DEVELOPMENT	ENSMUSG00000020536	Llgl1
C5	GOBP_NEURON_DEVELOPMENT	ENSMUSG00000032913	Lrig2
C5	GOBP_NEURON_DEVELOPMENT	ENSMUSG00000027253	Lrp4
C5	GOBP_NEURON_DEVELOPMENT	ENSMUSG00000073412	Lst1
C5	GOBP_NEURON_DEVELOPMENT	ENSMUSG00000042228	Lyn
C5	GOBP_NEURON_DEVELOPMENT	ENSMUSG00000037703	Lzts3
C5	GOBP_NEURON_DEVELOPMENT	ENSMUSG00000028649	Macf1
C5	GOBP_NEURON_DEVELOPMENT	ENSMUSG00000036634	Mag
C5	GOBP_NEURON_DEVELOPMENT	ENSMUSG00000027254	Map1a
C5	GOBP_NEURON_DEVELOPMENT	ENSMUSG00000019261	Map1s
C5	GOBP_NEURON_DEVELOPMENT	ENSMUSG00000032479	Map4
C5	GOBP_NEURON_DEVELOPMENT	ENSMUSG00000026074	Map4k4
C5	GOBP_NEURON_DEVELOPMENT	ENSMUSG00000024163	Mapk8ip3
C5	GOBP_NEURON_DEVELOPMENT	ENSMUSG00000024969	Mark2
C5	GOBP_NEURON_DEVELOPMENT	ENSMUSG00000031393	Mecp2
C5	GOBP_NEURON_DEVELOPMENT	ENSMUSG00000030557	Mef2a
C5	GOBP_NEURON_DEVELOPMENT	ENSMUSG00000005583	Mef2c
C5	GOBP_NEURON_DEVELOPMENT	ENSMUSG00000045039	Megf8
C5	GOBP_NEURON_DEVELOPMENT	ENSMUSG00000025759	Mfsd8
C5	GOBP_NEURON_DEVELOPMENT	ENSMUSG00000021311	Mtr
C5	GOBP_NEURON_DEVELOPMENT	ENSMUSG00000033004	Mycbp2
C5	GOBP_NEURON_DEVELOPMENT	ENSMUSG00000038175	Mylip
C5	GOBP_NEURON_DEVELOPMENT	ENSMUSG00000022488	Nckap1l
C5	GOBP_NEURON_DEVELOPMENT	ENSMUSG00000062661	Ncs1
C5	GOBP_NEURON_DEVELOPMENT	ENSMUSG00000024589	Nedd4l
C5	GOBP_NEURON_DEVELOPMENT	ENSMUSG00000006435	Neurl1a
C5	GOBP_NEURON_DEVELOPMENT	ENSMUSG00000026259	Ngef
C5	GOBP_NEURON_DEVELOPMENT	ENSMUSG00000021068	Nin
C5	GOBP_NEURON_DEVELOPMENT	ENSMUSG00000026923	Notch1
C5	GOBP_NEURON_DEVELOPMENT	ENSMUSG00000027878	Notch2
C5	GOBP_NEURON_DEVELOPMENT	ENSMUSG00000024109	Nrxn1
C5	GOBP_NEURON_DEVELOPMENT	ENSMUSG00000021224	Numb
C5	GOBP_NEURON_DEVELOPMENT	ENSMUSG00000038084	Opa1
C5	GOBP_NEURON_DEVELOPMENT	ENSMUSG00000031214	Ophn1
C5	GOBP_NEURON_DEVELOPMENT	ENSMUSG00000028641	P3h1
C5	GOBP_NEURON_DEVELOPMENT	ENSMUSG00000020745	Pafah1b1
C5	GOBP_NEURON_DEVELOPMENT	ENSMUSG00000030774	Pak1
C5	GOBP_NEURON_DEVELOPMENT	ENSMUSG00000030602	Pak4
C5	GOBP_NEURON_DEVELOPMENT	ENSMUSG00000055725	Paqr3
C5	GOBP_NEURON_DEVELOPMENT	ENSMUSG00000023826	Park2
C5	GOBP_NEURON_DEVELOPMENT	ENSMUSG00000034673	Pbx2
C5	GOBP_NEURON_DEVELOPMENT	ENSMUSG00000028273	Pdlim5
C5	GOBP_NEURON_DEVELOPMENT	ENSMUSG00000039361	Picalm
C5	GOBP_NEURON_DEVELOPMENT	ENSMUSG00000027665	Pik3ca
C5	GOBP_NEURON_DEVELOPMENT	ENSMUSG00000039936	Pik3cd
C5	GOBP_NEURON_DEVELOPMENT	ENSMUSG00000041417	Pik3r1
C5	GOBP_NEURON_DEVELOPMENT	ENSMUSG00000016933	Plcg1
C5	GOBP_NEURON_DEVELOPMENT	ENSMUSG00000031425	Plp1
C5	GOBP_NEURON_DEVELOPMENT	ENSMUSG00000044667	Plppr4
C5	GOBP_NEURON_DEVELOPMENT	ENSMUSG00000030084	Plxna1
C5	GOBP_NEURON_DEVELOPMENT	ENSMUSG00000029765	Plxna4
C5	GOBP_NEURON_DEVELOPMENT	ENSMUSG00000036606	Plxnb2
C5	GOBP_NEURON_DEVELOPMENT	ENSMUSG00000031385	Plxnb3
C5	GOBP_NEURON_DEVELOPMENT	ENSMUSG00000074785	Plxnc1
C5	GOBP_NEURON_DEVELOPMENT	ENSMUSG00000032827	Ppp1r9a
C5	GOBP_NEURON_DEVELOPMENT	ENSMUSG00000038976	Ppp1r9b
C5	GOBP_NEURON_DEVELOPMENT	ENSMUSG00000028161	Ppp3ca
C5	GOBP_NEURON_DEVELOPMENT	ENSMUSG00000021816	Ppp3cb
C5	GOBP_NEURON_DEVELOPMENT	ENSMUSG00000039621	Prex1
C5	GOBP_NEURON_DEVELOPMENT	ENSMUSG00000050965	Prkca
C5	GOBP_NEURON_DEVELOPMENT	ENSMUSG00000037643	Prkci
C5	GOBP_NEURON_DEVELOPMENT	ENSMUSG00000029053	Prkcz
C5	GOBP_NEURON_DEVELOPMENT	ENSMUSG00000109324	Prmt1
C5	GOBP_NEURON_DEVELOPMENT	ENSMUSG00000021466	Ptch1
C5	GOBP_NEURON_DEVELOPMENT	ENSMUSG00000013663	Pten
C5	GOBP_NEURON_DEVELOPMENT	ENSMUSG00000032290	Ptpn9
C5	GOBP_NEURON_DEVELOPMENT	ENSMUSG00000029518	Rab35
C5	GOBP_NEURON_DEVELOPMENT	ENSMUSG00000039844	Rapgef1
C5	GOBP_NEURON_DEVELOPMENT	ENSMUSG00000062232	Rapgef2
C5	GOBP_NEURON_DEVELOPMENT	ENSMUSG00000022105	Rb1
C5	GOBP_NEURON_DEVELOPMENT	ENSMUSG00000008435	Rdh13
C5	GOBP_NEURON_DEVELOPMENT	ENSMUSG00000039852	Rere
C5	GOBP_NEURON_DEVELOPMENT	ENSMUSG00000026360	Rgs2
C5	GOBP_NEURON_DEVELOPMENT	ENSMUSG00000029204	Rhoh
C5	GOBP_NEURON_DEVELOPMENT	ENSMUSG00000052949	Rnf157
C5	GOBP_NEURON_DEVELOPMENT	ENSMUSG00000024290	Rock1
C5	GOBP_NEURON_DEVELOPMENT	ENSMUSG00000021180	Rps6ka5
C5	GOBP_NEURON_DEVELOPMENT	ENSMUSG00000022682	Rrn3
C5	GOBP_NEURON_DEVELOPMENT	ENSMUSG00000020458	Rtn4
C5	GOBP_NEURON_DEVELOPMENT	ENSMUSG00000045287	Rtn4rl1
C5	GOBP_NEURON_DEVELOPMENT	ENSMUSG00000022952	Runx1
C5	GOBP_NEURON_DEVELOPMENT	ENSMUSG00000033208	S100b
C5	GOBP_NEURON_DEVELOPMENT	ENSMUSG00000050132	Sarm1
C5	GOBP_NEURON_DEVELOPMENT	ENSMUSG00000026584	Scyl3
C5	GOBP_NEURON_DEVELOPMENT	ENSMUSG00000039683	Sdk1
C5	GOBP_NEURON_DEVELOPMENT	ENSMUSG00000001052	Sec24b
C5	GOBP_NEURON_DEVELOPMENT	ENSMUSG00000035139	Secisbp2
C5	GOBP_NEURON_DEVELOPMENT	ENSMUSG00000028780	Sema3c
C5	GOBP_NEURON_DEVELOPMENT	ENSMUSG00000030539	Sema4b
C5	GOBP_NEURON_DEVELOPMENT	ENSMUSG00000026121	Sema4c
C5	GOBP_NEURON_DEVELOPMENT	ENSMUSG00000021451	Sema4d
C5	GOBP_NEURON_DEVELOPMENT	ENSMUSG00000025207	Sema4g
C5	GOBP_NEURON_DEVELOPMENT	ENSMUSG00000027200	Sema6d
C5	GOBP_NEURON_DEVELOPMENT	ENSMUSG00000000753	Serpinf1
C5	GOBP_NEURON_DEVELOPMENT	ENSMUSG00000036840	Siah1a
C5	GOBP_NEURON_DEVELOPMENT	ENSMUSG00000042557	Sin3a
C5	GOBP_NEURON_DEVELOPMENT	ENSMUSG00000042700	Sipa1l1
C5	GOBP_NEURON_DEVELOPMENT	ENSMUSG00000027660	Skil
C5	GOBP_NEURON_DEVELOPMENT	ENSMUSG00000036949	Slc39a12
C5	GOBP_NEURON_DEVELOPMENT	ENSMUSG00000060681	Slc9a6
C5	GOBP_NEURON_DEVELOPMENT	ENSMUSG00000024515	Smad4
C5	GOBP_NEURON_DEVELOPMENT	ENSMUSG00000001761	Smo
C5	GOBP_NEURON_DEVELOPMENT	ENSMUSG00000038780	Smurf1
C5	GOBP_NEURON_DEVELOPMENT	ENSMUSG00000027273	Snap25
C5	GOBP_NEURON_DEVELOPMENT	ENSMUSG00000020859	Spag9
C5	GOBP_NEURON_DEVELOPMENT	ENSMUSG00000024068	Spast
C5	GOBP_NEURON_DEVELOPMENT	ENSMUSG00000027646	Src
C5	GOBP_NEURON_DEVELOPMENT	ENSMUSG00000026425	Srgap2
C5	GOBP_NEURON_DEVELOPMENT	ENSMUSG00000003068	Stk11
C5	GOBP_NEURON_DEVELOPMENT	ENSMUSG00000063410	Stk24
C5	GOBP_NEURON_DEVELOPMENT	ENSMUSG00000027581	Stmn3
C5	GOBP_NEURON_DEVELOPMENT	ENSMUSG00000022044	Stmn4
C5	GOBP_NEURON_DEVELOPMENT	ENSMUSG00000037217	Syn1
C5	GOBP_NEURON_DEVELOPMENT	ENSMUSG00000035864	Syt1
C5	GOBP_NEURON_DEVELOPMENT	ENSMUSG00000033253	Szt2
C5	GOBP_NEURON_DEVELOPMENT	ENSMUSG00000053580	Tanc2
C5	GOBP_NEURON_DEVELOPMENT	ENSMUSG00000017291	Taok1
C5	GOBP_NEURON_DEVELOPMENT	ENSMUSG00000059981	Taok2
C5	GOBP_NEURON_DEVELOPMENT	ENSMUSG00000022749	Tbc1d23
C5	GOBP_NEURON_DEVELOPMENT	ENSMUSG00000030699	Tbx6
C5	GOBP_NEURON_DEVELOPMENT	ENSMUSG00000039239	Tgfb2
C5	GOBP_NEURON_DEVELOPMENT	ENSMUSG00000002489	Tiam1
C5	GOBP_NEURON_DEVELOPMENT	ENSMUSG00000028347	Tmeff1
C5	GOBP_NEURON_DEVELOPMENT	ENSMUSG00000023915	Tnfrsf21
C5	GOBP_NEURON_DEVELOPMENT	ENSMUSG00000017485	Top2b
C5	GOBP_NEURON_DEVELOPMENT	ENSMUSG00000036822	Topors
C5	GOBP_NEURON_DEVELOPMENT	ENSMUSG00000048707	Tprn
C5	GOBP_NEURON_DEVELOPMENT	ENSMUSG00000026028	Trak2
C5	GOBP_NEURON_DEVELOPMENT	ENSMUSG00000051675	Trim32
C5	GOBP_NEURON_DEVELOPMENT	ENSMUSG00000022263	Trio
C5	GOBP_NEURON_DEVELOPMENT	ENSMUSG00000021188	Trip11
C5	GOBP_NEURON_DEVELOPMENT	ENSMUSG00000026812	Tsc1
C5	GOBP_NEURON_DEVELOPMENT	ENSMUSG00000027858	Tspan2
C5	GOBP_NEURON_DEVELOPMENT	ENSMUSG00000022451	Twf1
C5	GOBP_NEURON_DEVELOPMENT	ENSMUSG00000023277	Twf2
C5	GOBP_NEURON_DEVELOPMENT	ENSMUSG00000025326	Ube3a
C5	GOBP_NEURON_DEVELOPMENT	ENSMUSG00000028381	Ugcg
C5	GOBP_NEURON_DEVELOPMENT	ENSMUSG00000032854	Ugt8a
C5	GOBP_NEURON_DEVELOPMENT	ENSMUSG00000026667	Uhmk1
C5	GOBP_NEURON_DEVELOPMENT	ENSMUSG00000004798	Ulk2
C5	GOBP_NEURON_DEVELOPMENT	ENSMUSG00000053483	Usp21
C5	GOBP_NEURON_DEVELOPMENT	ENSMUSG00000025437	Usp33
C5	GOBP_NEURON_DEVELOPMENT	ENSMUSG00000030403	Vasp
C5	GOBP_NEURON_DEVELOPMENT	ENSMUSG00000029684	Wasl
C5	GOBP_NEURON_DEVELOPMENT	ENSMUSG00000026917	Wdr5
C5	GOBP_NEURON_DEVELOPMENT	ENSMUSG00000039137	Whrn
C5	GOBP_NEURON_DEVELOPMENT	ENSMUSG00000045962	Wnk1
C5	GOBP_NEURON_DEVELOPMENT	ENSMUSG00000035798	Zdhhc17
C5	GOBP_NEURON_DEVELOPMENT	ENSMUSG00000007817	Zmiz1
C5	GOBP_NEURON_DEVELOPMENT	ENSMUSG00000039671	Zmynd8
C5	GOBP_NEURON_DEVELOPMENT	ENSMUSG00000035671	Zswim4
C5	GOBP_NEURON_DEVELOPMENT	ENSMUSG00000033948	Zswim5
C5	GOBP_NEURON_DEVELOPMENT	ENSMUSG00000021819	Zswim8
KEGG	Axon guidance	ENSMUSG00000026842	Abl1
KEGG	Axon guidance	ENSMUSG00000059495	Arhgef12
KEGG	Axon guidance	ENSMUSG00000067336	Bmpr2
KEGG	Axon guidance	ENSMUSG00000024617	Camk2a
KEGG	Axon guidance	ENSMUSG00000053819	Camk2d
KEGG	Axon guidance	ENSMUSG00000021820	Camk2g
KEGG	Axon guidance	ENSMUSG00000022048	Dpysl2
KEGG	Axon guidance	ENSMUSG00000031217	Efnb1
KEGG	Axon guidance	ENSMUSG00000003934	Efnb3
KEGG	Axon guidance	ENSMUSG00000006445	Epha2
KEGG	Axon guidance	ENSMUSG00000029245	Epha5
KEGG	Axon guidance	ENSMUSG00000005958	Ephb3
KEGG	Axon guidance	ENSMUSG00000057614	Gnai1
KEGG	Axon guidance	ENSMUSG00000000001	Gnai3
KEGG	Axon guidance	ENSMUSG00000022812	Gsk3b
KEGG	Axon guidance	ENSMUSG00000032913	Lrig2
KEGG	Axon guidance	ENSMUSG00000032340	Neo1
KEGG	Axon guidance	ENSMUSG00000027544	Nfatc2
KEGG	Axon guidance	ENSMUSG00000031902	Nfatc3
KEGG	Axon guidance	ENSMUSG00000026259	Ngef
KEGG	Axon guidance	ENSMUSG00000030774	Pak1
KEGG	Axon guidance	ENSMUSG00000030602	Pak4
KEGG	Axon guidance	ENSMUSG00000027665	Pik3ca
KEGG	Axon guidance	ENSMUSG00000039936	Pik3cd
KEGG	Axon guidance	ENSMUSG00000041417	Pik3r1
KEGG	Axon guidance	ENSMUSG00000031834	Pik3r2
KEGG	Axon guidance	ENSMUSG00000016933	Plcg1
KEGG	Axon guidance	ENSMUSG00000030084	Plxna1
KEGG	Axon guidance	ENSMUSG00000029765	Plxna4
KEGG	Axon guidance	ENSMUSG00000036606	Plxnb2
KEGG	Axon guidance	ENSMUSG00000031385	Plxnb3
KEGG	Axon guidance	ENSMUSG00000074785	Plxnc1
KEGG	Axon guidance	ENSMUSG00000028161	Ppp3ca
KEGG	Axon guidance	ENSMUSG00000021816	Ppp3cb
KEGG	Axon guidance	ENSMUSG00000050965	Prkca
KEGG	Axon guidance	ENSMUSG00000029053	Prkcz
KEGG	Axon guidance	ENSMUSG00000021466	Ptch1
KEGG	Axon guidance	ENSMUSG00000021549	Rasa1
KEGG	Axon guidance	ENSMUSG00000024290	Rock1
KEGG	Axon guidance	ENSMUSG00000020580	Rock2
KEGG	Axon guidance	ENSMUSG00000032547	Ryk
KEGG	Axon guidance	ENSMUSG00000028780	Sema3c
KEGG	Axon guidance	ENSMUSG00000030539	Sema4b
KEGG	Axon guidance	ENSMUSG00000026121	Sema4c
KEGG	Axon guidance	ENSMUSG00000021451	Sema4d
KEGG	Axon guidance	ENSMUSG00000025207	Sema4g
KEGG	Axon guidance	ENSMUSG00000027200	Sema6d
KEGG	Axon guidance	ENSMUSG00000001761	Smo
KEGG	Axon guidance	ENSMUSG00000027646	Src
KEGG	Axon guidance	ENSMUSG00000026425	Srgap2
KEGG	Axon guidance	ENSMUSG00000030257	Srgap3
KEGG	Axon guidance	ENSMUSG00000037926	Ssh2
C5	GOBP_DENDRITIC_SPINE_MORPHOGENESIS	ENSMUSG00000054693	Adam10
C5	GOBP_DENDRITIC_SPINE_MORPHOGENESIS	ENSMUSG00000048895	Cdk5r1
C5	GOBP_DENDRITIC_SPINE_MORPHOGENESIS	ENSMUSG00000022240	Ctnnd2
C5	GOBP_DENDRITIC_SPINE_MORPHOGENESIS	ENSMUSG00000027770	Dhx36
C5	GOBP_DENDRITIC_SPINE_MORPHOGENESIS	ENSMUSG00000020231	Dip2a
C5	GOBP_DENDRITIC_SPINE_MORPHOGENESIS	ENSMUSG00000038608	Dock10
C5	GOBP_DENDRITIC_SPINE_MORPHOGENESIS	ENSMUSG00000035064	Eef2k
C5	GOBP_DENDRITIC_SPINE_MORPHOGENESIS	ENSMUSG00000005958	Ephb3
C5	GOBP_DENDRITIC_SPINE_MORPHOGENESIS	ENSMUSG00000037703	Lzts3
C5	GOBP_DENDRITIC_SPINE_MORPHOGENESIS	ENSMUSG00000026259	Ngef
C5	GOBP_DENDRITIC_SPINE_MORPHOGENESIS	ENSMUSG00000038084	Opa1
C5	GOBP_DENDRITIC_SPINE_MORPHOGENESIS	ENSMUSG00000028273	Pdlim5
C5	GOBP_DENDRITIC_SPINE_MORPHOGENESIS	ENSMUSG00000032827	Ppp1r9a
C5	GOBP_DENDRITIC_SPINE_MORPHOGENESIS	ENSMUSG00000013663	Pten
C5	GOBP_DENDRITIC_SPINE_MORPHOGENESIS	ENSMUSG00000042700	Sipa1l1
C5	GOBP_DENDRITIC_SPINE_MORPHOGENESIS	ENSMUSG00000053580	Tanc2
C5	GOBP_DENDRITIC_SPINE_MORPHOGENESIS	ENSMUSG00000002489	Tiam1
C5	GOBP_DENDRITIC_SPINE_MORPHOGENESIS	ENSMUSG00000025326	Ube3a
C5	GOBP_DENDRITIC_SPINE_MORPHOGENESIS	ENSMUSG00000029684	Wasl
mathys2019	Mic1	ENSMUSG00000002985	Apoe
mathys2019	Mic1	ENSMUSG00000051439	Cd14
mathys2019	Mic1	ENSMUSG00000024610	Cd74
mathys2019	Mic1	ENSMUSG00000021939	Ctsb
mathys2019	Mic1	ENSMUSG00000006519	Cyba
mathys2019	Mic1	ENSMUSG00000036661	Dennd3
mathys2019	Mic1	ENSMUSG00000050708	Ftl1
mathys2019	Mic1	ENSMUSG00000021109	Hif1a
mathys2019	Mic1	ENSMUSG00000048234	Rnf149
mathys2019	Mic1	ENSMUSG00000062382	RP23-44G15.5
mathys2019	Mic1	ENSMUSG00000078193	RP24-228M19.1
mathys2019	Mic1	ENSMUSG00000000740	Rpl13
mathys2019	Mic1	ENSMUSG00000017404	Rpl19
mathys2019	Mic1	ENSMUSG00000030432	Rpl28
mathys2019	Mic1	ENSMUSG00000073702	Rpl31
mathys2019	Mic1	ENSMUSG00000057841	Rpl32
mathys2019	Mic1	ENSMUSG00000062997	Rpl35
mathys2019	Mic1	ENSMUSG00000025508	Rplp2
mathys2019	Mic1	ENSMUSG00000063457	Rps15
mathys2019	Mic1	ENSMUSG00000037563	Rps16
mathys2019	Mic1	ENSMUSG00000040952	Rps19
mathys2019	Mic1	ENSMUSG00000044533	Rps2
mathys2019	Mic1	ENSMUSG00000020460	Rps27a
mathys2019	Mic1	ENSMUSG00000030744	Rps3
mathys2019	Mic1	ENSMUSG00000028495	Rps6
mathys2019	Mic1	ENSMUSG00000047675	Rps8
mathys2019	Mic1	ENSMUSG00000006333	Rps9
mathys2019	Mic1	ENSMUSG00000026177	Slc11a1
mathys2019	Mic1	ENSMUSG00000029304	Spp1
mathys2019	Mic1	ENSMUSG00000026347	Tmem163
mathys2019	Mic1	ENSMUSG00000079523	Tmsb10
mathys2019	Mic1	ENSMUSG00000030579	Tyrobp
mathys2019	Mic2	ENSMUSG00000039158	Akna
mathys2019	Mic2	ENSMUSG00000037999	Arap2
mathys2019	Mic2	ENSMUSG00000030213	Atf7ip
mathys2019	Mic2	ENSMUSG00000046876	Atxn1
mathys2019	Mic2	ENSMUSG00000060802	B2m
mathys2019	Mic2	ENSMUSG00000057329	Bcl2
mathys2019	Mic2	ENSMUSG00000034165	Ccnd3
mathys2019	Mic2	ENSMUSG00000030157	Clec2d
mathys2019	Mic2	ENSMUSG00000045382	Cxcr4
mathys2019	Mic2	ENSMUSG00000028906	Epb41
mathys2019	Mic2	ENSMUSG00000032035	Ets1
mathys2019	Mic2	ENSMUSG00000075415	Fnbp1
mathys2019	Mic2	ENSMUSG00000021270	Hsp90aa1
mathys2019	Mic2	ENSMUSG00000066677	Ifi208
mathys2019	Mic2	ENSMUSG00000073491	Ifi213
mathys2019	Mic2	ENSMUSG00000018654	Ikzf1
mathys2019	Mic2	ENSMUSG00000030830	Itgal
mathys2019	Mic2	ENSMUSG00000030165	Klrd1
mathys2019	Mic2	ENSMUSG00000028080	Lrba
mathys2019	Mic2	ENSMUSG00000027763	Mbnl1
mathys2019	Mic2	ENSMUSG00000051359	Ncald
mathys2019	Mic2	ENSMUSG00000005886	Ncoa2
mathys2019	Mic2	ENSMUSG00000021725	Parp8
mathys2019	Mic2	ENSMUSG00000026737	Pip4k2a
mathys2019	Mic2	ENSMUSG00000038807	Rap1gap2
mathys2019	Mic2	ENSMUSG00000032238	Rora
mathys2019	Mic2	ENSMUSG00000000740	Rpl13
mathys2019	Mic2	ENSMUSG00000030432	Rpl28
mathys2019	Mic2	ENSMUSG00000044533	Rps2
mathys2019	Mic2	ENSMUSG00000028495	Rps6
mathys2019	Mic2	ENSMUSG00000072620	Slfn2
mathys2019	Mic2	ENSMUSG00000020272	Stk10
mathys2019	Mic2	ENSMUSG00000096054	Syne1
mathys2019	Mic2	ENSMUSG00000063450	Syne2
mathys2019	Mic2	ENSMUSG00000079523	Tmsb10
mathys2019	Mic2	ENSMUSG00000047888	Tnrc6b
mathys2019	Mic2	ENSMUSG00000038393	Txnip
mathys2019	Mic2	ENSMUSG00000023977	Ubr2
mathys2019	Mic3	ENSMUSG00000015243	Abca1
mathys2019	Mic3	ENSMUSG00000018796	Acsl1
mathys2019	Mic3	ENSMUSG00000002957	Ap2a2
mathys2019	Mic3	ENSMUSG00000030314	Atg7
mathys2019	Mic3	ENSMUSG00000036103	Colec12
mathys2019	Mic3	ENSMUSG00000030691	Fchsd2
mathys2019	Mic3	ENSMUSG00000044042	Fmn1
mathys2019	Mic3	ENSMUSG00000075415	Fnbp1
mathys2019	Mic3	ENSMUSG00000030064	Frmd4b
mathys2019	Mic3	ENSMUSG00000021109	Hif1a
mathys2019	Mic3	ENSMUSG00000038518	Jarid2
mathys2019	Mic3	ENSMUSG00000000078	Klf6
mathys2019	Mic3	ENSMUSG00000030787	Lyve1
mathys2019	Mic3	ENSMUSG00000020572	Mampt
mathys2019	Mic3	ENSMUSG00000003746	Man1a
mathys2019	Mic3	ENSMUSG00000014361	Mertk
mathys2019	Mic3	ENSMUSG00000026712	Mrc1
mathys2019	Mic3	ENSMUSG00000022353	Mtss1
mathys2019	Mic3	ENSMUSG00000034593	Myo5a
mathys2019	Mic3	ENSMUSG00000028565	Nfia
mathys2019	Mic3	ENSMUSG00000025810	Nrp1
mathys2019	Mic3	ENSMUSG00000028019	Pdgfc
mathys2019	Mic3	ENSMUSG00000026482	Rgl1
mathys2019	Mic3	ENSMUSG00000038068	Rnf144b
mathys2019	Mic3	ENSMUSG00000048234	Rnf149
mathys2019	Mic3	ENSMUSG00000038332	Sesn1
mathys2019	Mic3	ENSMUSG00000005656	Snx6
mathys2019	Mic3	ENSMUSG00000053477	Tcf4
mathys2019	Mic3	ENSMUSG00000038679	Trps1
mathys2019	Mic3	ENSMUSG00000043940	Wdfy3
mathys2019	Mic3	ENSMUSG00000026872	Zeb2
mathys2019	Mic0	ENSMUSG00000032849	Abcc4
mathys2019	Mic0	ENSMUSG00000020709	Adap2
mathys2019	Mic0	ENSMUSG00000026786	Apbb1ip
mathys2019	Mic0	ENSMUSG00000063506	Arhgap22
mathys2019	Mic0	ENSMUSG00000034663	Bmp2k
mathys2019	Mic0	ENSMUSG00000039145	Camk1d
mathys2019	Mic0	ENSMUSG00000052336	Cx3cr1
mathys2019	Mic0	ENSMUSG00000023026	Dip2b
mathys2019	Mic0	ENSMUSG00000043051	Disc1
mathys2019	Mic0	ENSMUSG00000035954	Dock4
mathys2019	Mic0	ENSMUSG00000052085	Dock8
mathys2019	Mic0	ENSMUSG00000041112	Elmo1
mathys2019	Mic0	ENSMUSG00000019978	Epb41l2
mathys2019	Mic0	ENSMUSG00000000127	Fer
mathys2019	Mic0	ENSMUSG00000024013	Fgd2
mathys2019	Mic0	ENSMUSG00000023008	Fmnl3
mathys2019	Mic0	ENSMUSG00000033713	Foxn3
mathys2019	Mic0	ENSMUSG00000026657	Frmd4a
mathys2019	Mic0	ENSMUSG00000048240	Gng7
mathys2019	Mic0	ENSMUSG00000020009	Ifngr1
mathys2019	Mic0	ENSMUSG00000026288	Inpp5d
mathys2019	Mic0	ENSMUSG00000030287	Itpr2
mathys2019	Mic0	ENSMUSG00000045312	Lhfpl2
mathys2019	Mic0	ENSMUSG00000033192	Lpcat2
mathys2019	Mic0	ENSMUSG00000015133	Lrrk1
mathys2019	Mic0	ENSMUSG00000061143	Maml3
mathys2019	Mic0	ENSMUSG00000071369	Map3k5
mathys2019	Mic0	ENSMUSG00000018076	Med13l
mathys2019	Mic0	ENSMUSG00000030557	Mef2a
mathys2019	Mic0	ENSMUSG00000005583	Mef2c
mathys2019	Mic0	ENSMUSG00000020181	Nav3
mathys2019	Mic0	ENSMUSG00000036353	P2ry12
mathys2019	Mic0	ENSMUSG00000020092	Pald1
mathys2019	Mic0	ENSMUSG00000004591	Pkn2
mathys2019	Mic0	ENSMUSG00000025314	Ptprj
mathys2019	Mic0	ENSMUSG00000062078	Qk
mathys2019	Mic0	ENSMUSG00000059060	Rad51b
mathys2019	Mic0	ENSMUSG00000070565	Rasal2
mathys2019	Mic0	ENSMUSG00000026504	Sdccag8
mathys2019	Mic0	ENSMUSG00000039683	Sdk1
mathys2019	Mic0	ENSMUSG00000054640	Slc8a1
mathys2019	Mic0	ENSMUSG00000071669	Snx29
mathys2019	Mic0	ENSMUSG00000026425	Srgap2
mathys2019	Mic0	ENSMUSG00000021457	Syk
mathys2019	Mic0	ENSMUSG00000002489	Tiam1
mathys2019	Mic0	ENSMUSG00000036918	Ttc7
mathys2019	Mic0	ENSMUSG00000022708	Zbtb20
mathys2019	Mic0	ENSMUSG00000038872	Zfhx3
H	NA	ENSMUSG00000041936	Agrn
H	NA	ENSMUSG00000024782	Ak3
H	NA	ENSMUSG00000028692	Akr1a1
H	NA	ENSMUSG00000053644	Aldh7a1
H	NA	ENSMUSG00000030695	Aldoa
H	NA	ENSMUSG00000039427	Alg1
H	NA	ENSMUSG00000002289	Angptl4
H	NA	ENSMUSG00000027496	Aurka
H	NA	ENSMUSG00000071649	B3gat3
H	NA	ENSMUSG00000021504	B4galt7
H	NA	ENSMUSG00000016758	Bik
H	NA	ENSMUSG00000005087	Cd44
H	NA	ENSMUSG00000019942	Cdk1
H	NA	ENSMUSG00000029177	Cenpa
H	NA	ENSMUSG00000027221	Chst1
H	NA	ENSMUSG00000036599	Chst12
H	NA	ENSMUSG00000033350	Chst2
H	NA	ENSMUSG00000045382	Cxcr4
H	NA	ENSMUSG00000019929	Dcn
H	NA	ENSMUSG00000035105	Egln3
H	NA	ENSMUSG00000063524	Eno1
H	NA	ENSMUSG00000004267	Eno2
H	NA	ENSMUSG00000021831	Ero1l
H	NA	ENSMUSG00000003955	Fam162a
H	NA	ENSMUSG00000030357	Fkbp4
H	NA	ENSMUSG00000031400	G6pdx
H	NA	ENSMUSG00000020766	Galk1
H	NA	ENSMUSG00000027207	Galk2
H	NA	ENSMUSG00000070284	Gmppb
H	NA	ENSMUSG00000025190	Got1
H	NA	ENSMUSG00000025534	Gusb
H	NA	ENSMUSG00000027944	Hax1
H	NA	ENSMUSG00000020330	Hmmr
H	NA	ENSMUSG00000026864	Hspa5
H	NA	ENSMUSG00000025950	Idh1
H	NA	ENSMUSG00000003541	Ier3
H	NA	ENSMUSG00000039236	Isg20
H	NA	ENSMUSG00000003779	Kif20a
H	NA	ENSMUSG00000063229	Ldha
H	NA	ENSMUSG00000019179	Mdh2
H	NA	ENSMUSG00000033307	Mif
H	NA	ENSMUSG00000024038	Ndufv3
H	NA	ENSMUSG00000031349	Nsdhl
H	NA	ENSMUSG00000018906	P4ha2
H	NA	ENSMUSG00000035232	Pdk3
H	NA	ENSMUSG00000021196	Pfkp
H	NA	ENSMUSG00000011752	Pgam1
H	NA	ENSMUSG00000062070	Pgk1
H	NA	ENSMUSG00000031807	Pgls
H	NA	ENSMUSG00000032294	Pkm
H	NA	ENSMUSG00000026458	Ppfia4
H	NA	ENSMUSG00000071866	Ppia
H	NA	ENSMUSG00000031432	Prps1
H	NA	ENSMUSG00000021069	Pygl
H	NA	ENSMUSG00000027466	Rbck1
H	NA	ENSMUSG00000028278	Rragd
H	NA	ENSMUSG00000022261	Sdc2
H	NA	ENSMUSG00000025743	Sdc3
H	NA	ENSMUSG00000058076	Sdhc
H	NA	ENSMUSG00000025161	Slc16a3
H	NA	ENSMUSG00000025792	Slc25a10
H	NA	ENSMUSG00000015112	Slc25a13
H	NA	ENSMUSG00000022982	Sod1
H	NA	ENSMUSG00000028832	Stmn1
H	NA	ENSMUSG00000025503	Taldo1
H	NA	ENSMUSG00000023456	Tpi1
H	NA	ENSMUSG00000034118	Tpst1
H	NA	ENSMUSG00000028367	Txn1
H	NA	ENSMUSG00000023951	Vegfa
