# Supplementary material for: Novel App knock-in mouse model shows key features of amyloid pathology and reveals profound metabolic dysregulation of microglia
Source: Mol Neurodegener. 2022 Jun 11;17:41. doi: 10.1186/s13024-022-00547-7 (PMC9188195; doi:10.1186/s13024-022-00547-7)
Supplement: Supplementary file 13 — Additional file 13: Table s5. microglia baseline abundance. [file 13024_2022_547_MOESM13_ESM.xlsx]

## Sheet: sample_annotations
sample_id	cell_number	genotype	species	strain	sex	age	age_unit	organ	region	cell_type	batch
LA1C	40000	WT	Mus musculus	C57BL/6J	Male	8	months	brain	Cortex and hipocampus	microglia	A
LA2C	50000	Het	Mus musculus	C57BL/6J	Male	8	months	brain	Cortex and hipocampus	microglia	A
LA3C	50000	Hom	Mus musculus	C57BL/6J	Female	8	months	brain	Cortex and hipocampus	microglia	A
LA4C	50000	Hom	Mus musculus	C57BL/6J	Female	8	months	brain	Cortex and hipocampus	microglia	A
LA5C	50000	Het	Mus musculus	C57BL/6J	Male	8	months	brain	Cortex and hipocampus	microglia	A
LA6C	50000	WT	Mus musculus	C57BL/6J	Male	8	months	brain	Cortex and hipocampus	microglia	A
LA7C	50000	Hom	Mus musculus	C57BL/6J	Male	8	months	brain	Cortex and hipocampus	microglia	B
LA8C	15000	Het	Mus musculus	C57BL/6J	Female	8	months	brain	Cortex and hipocampus	microglia	B
LA9C	50000	WT	Mus musculus	C57BL/6J	Male	8	months	brain	Cortex and hipocampus	microglia	B
LA10C	50000	Het	Mus musculus	C57BL/6J	Female	8	months	brain	Cortex and hipocampus	microglia	B
LA11C	50000	Hom	Mus musculus	C57BL/6J	Male	8	months	brain	Cortex and hipocampus	microglia	B
LA12C	50000	WT	Mus musculus	C57BL/6J	Female	8	months	brain	Cortex and hipocampus	microglia	B
LA13C	50000	Het	Mus musculus	C57BL/6J	Female	8	months	brain	Cortex and hipocampus	microglia	C
LA14C	50000	Hom	Mus musculus	C57BL/6J	Male	8	months	brain	Cortex and hipocampus	microglia	C
LA15C	50000	WT	Mus musculus	C57BL/6J	Female	8	months	brain	Cortex and hipocampus	microglia	C
LA16C	50000	WT	Mus musculus	C57BL/6J	Female	8	months	brain	Cortex and hipocampus	microglia	C
LA17C	50000	Hom	Mus musculus	C57BL/6J	Male	8	months	brain	Cortex and hipocampus	microglia	C
LA18C	50000	Het	Mus musculus	C57BL/6J	Female	8	months	brain	Cortex and hipocampus	microglia	C

## Sheet: feature_annotations
feature_id	component_name	ionization	is_internal_standard	assigned_internal_standard	panel	RT.QTRAP.	RT.XEVO.	Q1.m.z	Q3.m.z	Time.QTRAP.ms	Time.XEVO.ms	DP.QTRAP.	CE.QTRAP.	CE.XEVO.
7-keto-Cholesterol-Lipid-pos	7-keto-Cholesterol	positive	FALSE	Cholesterol(d7)-Lipid-pos	Lipid	3.2	3	401.3	383.3	5	10	80	15	11
CE HODE-Lipid-pos	CE HODE	positive	FALSE	CE(18:1(d7))-Lipid-pos	Lipid	7.32	6.57	682.6	369.2	5	10	80	25	18
CE HpODE-Lipid-pos	CE HpODE	positive	FALSE	CE(18:1(d7))-Lipid-pos	Lipid	6.76	6.01	698.6	369.2	5	10	80	25	18
CE(16:1)-Lipid-pos	CE(16:1)	positive	FALSE	CE(18:1(d7))-Lipid-pos	Lipid	8.42	7.67	640.6	369.3	5	10	80	26	18
CE(18:1(d7))-Lipid-pos	CE(18:1(d7))	positive	TRUE		Lipid	8.64	7.89	675.2	369.4	5	10	80	26	18
CE(18:1)-Lipid-pos	CE(18:1)	positive	FALSE	CE(18:1(d7))-Lipid-pos	Lipid	8.64	7.89	668.6	369.3	5	10	80	26	18
CE(18:2)-Lipid-pos	CE(18:2)	positive	FALSE	CE(18:1(d7))-Lipid-pos	Lipid	8.43	7.68	666.6	369.3	5	10	80	26	18
CE(20:4)-Lipid-pos	CE(20:4)	positive	FALSE	CE(18:1(d7))-Lipid-pos	Lipid	8.3	7.55	690.6	369.3	5	10	80	26	18
CE(20:5)-Lipid-pos	CE(20:5)	positive	FALSE	CE(18:1(d7))-Lipid-pos	Lipid	8.09	7.34	688.6	369.3	5	10	80	26	18
CE(22:6)-Lipid-pos	CE(22:6)	positive	FALSE	CE(18:1(d7))-Lipid-pos	Lipid	8.16	7.41	714.6	369.3	5	10	80	26	18
Cer(d18:1/16:0(d7))-Lipid-pos	Cer(d18:1/16:0(d7))	positive	TRUE		Lipid	5.71	4.96	545.5	271.4	5	10	80	40	28
Cer(d18:1/16:0)-Lipid-pos	Cer(d18:1/16:0)	positive	FALSE	Cer(d18:1/16:0(d7))-Lipid-pos	Lipid	5.89	5.14	538.5	264.3	5	10	80	40	28
Cer(d18:1/18:0)-Lipid-pos	Cer(d18:1/18:0)	positive	FALSE	Cer(d18:1/16:0(d7))-Lipid-pos	Lipid	6.39	5.64	566.6	264.3	5	10	80	40	28
Cer(d18:1/24:0)-Lipid-pos	Cer(d18:1/24:0)	positive	FALSE	Cer(d18:1/16:0(d7))-Lipid-pos	Lipid	7.41	6.66	650.6	264.3	5	10	80	40	28
Cer(d18:1/24:1)-Lipid-pos	Cer(d18:1/24:1)	positive	FALSE	Cer(d18:1/16:0(d7))-Lipid-pos	Lipid	7.07	6.32	648.6	264.3	5	10	80	40	28
Cholesterol-Lipid-pos	Cholesterol	positive	FALSE	Cholesterol(d7)-Lipid-pos	Lipid	5.13	4.43	369.3	369.3	5	20	80	10	7
Cholesterol(d7)-Lipid-pos	Cholesterol(d7)	positive	TRUE		Lipid	5.13	4.43	376.2	376.2	5	20	80	10	7
Coenzyme Q10-Lipid-pos	Coenzyme Q10	positive	FALSE	TG(15:0/18:1(d7)/15:0)-Lipid-pos	Lipid	7.75	7	863.3	197.2	5	10	100	35	28
DG(15:0/18:1(d7))-Lipid-pos	DG(15:0/18:1(d7))	positive	TRUE		Lipid	6.08	5.48	605.6	346.5	5	10	80	30	21
DG(16:0_18:1)-Lipid-pos	DG(16:0_18:1)	positive	FALSE	DG(15:0/18:1(d7))-Lipid-pos	Lipid	6.6	5.85	612.4	313.3	5	10	80	30	21
DG(16:0_20:4)-Lipid-pos	DG(16:0_20:4)	positive	FALSE	DG(15:0/18:1(d7))-Lipid-pos	Lipid	6.1	5.35	634.5	313.3	5	10	80	30	21
DG(18:0_18:1)-Lipid-pos	DG(18:0_18:1)	positive	FALSE	DG(15:0/18:1(d7))-Lipid-pos	Lipid	7.02	6.27	640.4	341.3	5	10	80	30	21
DG(18:0_20:4)-Lipid-pos	DG(18:0_20:4)	positive	FALSE	DG(15:0/18:1(d7))-Lipid-pos	Lipid	6.6	5.85	662.5	341.3	5	10	80	30	21
DG(18:0_22:6)-Lipid-pos	DG(18:0_22:6)	positive	FALSE	DG(15:0/18:1(d7))-Lipid-pos	Lipid	6.1	5.35	686.6	341.3	5	10	80	30	21
DG(18:1_20:4)-Lipid-pos	DG(18:1_20:4)	positive	FALSE	DG(15:0/18:1(d7))-Lipid-pos	Lipid	6.12	5.37	660.5	339.3	5	10	80	30	21
DG(18:1/18:1)-Lipid-pos	DG(18:1/18:1)	positive	FALSE	DG(15:0/18:1(d7))-Lipid-pos	Lipid	6.66	5.91	638.4	339.3	5	10	80	30	21
GlcCer(d18:1(d5)/18:0)-Lipid-pos	GlcCer(d18:1(d5)/18:0)	positive	TRUE		Lipid	6	5.25	733.6	269.3	5	8	45	45	32
HexCer(d18:1/16:0)-Lipid-pos	HexCer(d18:1/16:0)	positive	FALSE	GlcCer(d18:1(d5)/18:0)-Lipid-pos	Lipid	5.5	4.75	700.6	264.3	5	8	80	40	28
HexCer(d18:1/18:0)-Lipid-pos	HexCer(d18:1/18:0)	positive	FALSE	GlcCer(d18:1(d5)/18:0)-Lipid-pos	Lipid	6	5.25	728.6	264.3	5	8	80	40	28
HexCer(d18:1/22:0)-Lipid-pos	HexCer(d18:1/22:0)	positive	FALSE	GlcCer(d18:1(d5)/18:0)-Lipid-pos	Lipid	6.7	5.95	784.7	264.4	5	8	80	40	28
HexCer(d18:1/24:0)-Lipid-pos	HexCer(d18:1/24:0)	positive	FALSE	GlcCer(d18:1(d5)/18:0)-Lipid-pos	Lipid	7.14	6.39	812.7	264.3	5	8	80	40	28
HexCer(d18:1/24:1)-Lipid-pos	HexCer(d18:1/24:1)	positive	FALSE	GlcCer(d18:1(d5)/18:0)-Lipid-pos	Lipid	6.78	6.03	810.7	264.3	5	8	80	40	28
LacCer(d18:1/16:0)-Lipid-pos	LacCer(d18:1/16:0)	positive	FALSE	LacCer(d18:1/17:0)-Lipid-pos	Lipid	5.31	4.56	862.6	264.3	5	8	80	40	28
LacCer(d18:1/17:0)-Lipid-pos	LacCer(d18:1/17:0)	positive	TRUE		Lipid	5.51	4.76	876.6	264.3	5	8	80	40	28
LacCer(d18:1/18:0)-Lipid-pos	LacCer(d18:1/18:0)	positive	FALSE	LacCer(d18:1/17:0)-Lipid-pos	Lipid	5.84	5.09	890.7	264.3	5	8	80	40	28
LacCer(d18:1/24:0)-Lipid-pos	LacCer(d18:1/24:0)	positive	FALSE	LacCer(d18:1/17:0)-Lipid-pos	Lipid	7	6.25	974.8	264.3	5	8	80	40	28
LacCer(d18:1/24:1)-Lipid-pos	LacCer(d18:1/24:1)	positive	FALSE	LacCer(d18:1/17:0)-Lipid-pos	Lipid	6.64	5.89	972.7	264.3	5	8	80	40	28
LPC(16:0)-Lipid-pos	LPC(16:0)	positive	FALSE	LPC(18:1(d7))-Lipid-pos	Lipid	1.85	1.7	496.3	184.1	5	5	80	40	28
LPC(16:1)-Lipid-pos	LPC(16:1)	positive	FALSE	LPC(18:1(d7))-Lipid-pos	Lipid	1.48	1.33	494.5	184.1	5	5	80	40	28
LPC(18:0)-Lipid-pos	LPC(18:0)	positive	FALSE	LPC(18:1(d7))-Lipid-pos	Lipid	2.47	2.32	524.3	184.1	5	5	80	40	28
LPC(18:1(d7))-Lipid-pos	LPC(18:1(d7))	positive	TRUE		Lipid	1.91	1.76	529.3	184.1	5	5	80	40	28
LPC(18:1)-Lipid-pos	LPC(18:1)	positive	FALSE	LPC(18:1(d7))-Lipid-pos	Lipid	1.9	1.75	522.3	184.1	5	5	80	40	28
LPC(20:4)-Lipid-pos	LPC(20:4)	positive	FALSE	LPC(18:1(d7))-Lipid-pos	Lipid	1.45	1.3	544.3	184.1	5	5	80	40	28
LPC(22:6)-Lipid-pos	LPC(22:6)	positive	FALSE	LPC(18:1(d7))-Lipid-pos	Lipid	1.35	1.2	568.3	184.1	5	5	80	40	28
LPC(24:0)-Lipid-pos	LPC(24:0)	positive	FALSE	LPC(18:1(d7))-Lipid-pos	Lipid	4.53	3.78	608.5	184.1	5	5	80	40	28
LPC(26:0)-Lipid-pos	LPC(26:0)	positive	FALSE	LPC(18:1(d7))-Lipid-pos	Lipid	5.2	4.45	636.5	104.1	5	5	80	40	28
MG(16:0)-Lipid-pos	MG(16:0)	positive	FALSE	MG(18:1(d7))-Lipid-pos	Lipid	2.48	2.33	348.3	239.3	5	10	80	22	15
MG(16:1)-Lipid-pos	MG(16:1)	positive	FALSE	MG(18:1(d7))-Lipid-pos	Lipid	2	1.85	346.3	237.3	5	10	80	22	15
MG(18:0)-Lipid-pos	MG(18:0)	positive	FALSE	MG(18:1(d7))-Lipid-pos	Lipid	3.32	3.02	376.3	267.3	5	10	80	22	15
MG(18:1(d7))-Lipid-pos	MG(18:1(d7))	positive	TRUE		Lipid	2.5	2.35	381.3	272.5	5	10	80	22	15
MG(18:1)-Lipid-pos	MG(18:1)	positive	FALSE	MG(18:1(d7))-Lipid-pos	Lipid	2.56	2.41	374.3	265.3	5	10	80	22	15
PC(15:0/18:1(d7))-Lipid-pos	PC(15:0/18:1(d7))	positive	TRUE		Lipid	5.37	4.62	754.6	184.1	5	10	80	40	28
PC(16:0/5:0(CHO))-Lipid-pos	PC(16:0/5:0(CHO))	positive	FALSE	PC(15:0/18:1(d7))-Lipid-pos	Lipid	2	1.7	594.5	184.1	5	10	80	40	35
PC(16:0/9:0(CHO))-Lipid-pos	PC(16:0/9:0(CHO))	positive	FALSE	PC(15:0/18:1(d7))-Lipid-pos	Lipid	2	1.9	650.4	184.1	5	10	80	40	35
PC(16:0/9:0(COOH))-Lipid-pos	PC(16:0/9:0(COOH))	positive	FALSE	PC(15:0/18:1(d7))-Lipid-pos	Lipid	2.1	1.7	666.4	184.1	5	10	80	40	35
PC(34:1)-Lipid-pos	PC(34:1)	positive	FALSE	PC(15:0/18:1(d7))-Lipid-pos	Lipid	5.7	5	760.6	184.1	5	10	80	40	28
PC(36:1)-Lipid-pos	PC(36:1)	positive	FALSE	PC(15:0/18:1(d7))-Lipid-pos	Lipid	6.1	5.4	788.6	184.1	5	10	80	40	28
PC(36:2)-Lipid-pos	PC(36:2)	positive	FALSE	PC(15:0/18:1(d7))-Lipid-pos	Lipid	5.69	4.99	786.6	184.1	5	10	80	40	28
PC(36:4)-Lipid-pos	PC(36:4)	positive	FALSE	PC(15:0/18:1(d7))-Lipid-pos	Lipid	4.79	4.09	782.6	184.1	5	10	80	40	28
PC(38:4)-Lipid-pos	PC(38:4)	positive	FALSE	PC(15:0/18:1(d7))-Lipid-pos	Lipid	5.48	4.78	810.6	184.1	5	10	80	40	28
PC(38:6)-Lipid-pos	PC(38:6)	positive	FALSE	PC(15:0/18:1(d7))-Lipid-pos	Lipid	4.92	4.22	806.6	184.1	5	10	80	40	28
PC(40:5)-Lipid-pos	PC(40:5)	positive	FALSE	PC(15:0/18:1(d7))-Lipid-pos	Lipid	5.9	5.2	836.6	184.1	5	10	80	40	28
PC(40:6)-Lipid-pos	PC(40:6)	positive	FALSE	PC(15:0/18:1(d7))-Lipid-pos	Lipid	5.46	4.76	834.6	184.1	5	10	80	40	28
PC(O-16:0/0:0)-Lipid-pos	PC(O-16:0/0:0)	positive	FALSE	LPC(18:1(d7))-Lipid-pos	Lipid	1.6	1.45	482.3	184.1	5	10	80	40	35
PC(O-18:0/2:0)-Lipid-pos	PC(O-18:0/2:0)	positive	FALSE	LPC(18:1(d7))-Lipid-pos	Lipid	2.37	2.22	552.5	184.1	5	10	80	40	28
PE(15:0/18:1(d7))-Lipid-pos	PE(15:0/18:1(d7))	positive	TRUE		Lipid	5.52	4.77	711.6	570.5	5	10	80	40	28
PE(34:1)-Lipid-pos	PE(34:1)	positive	FALSE	PE(15:0/18:1(d7))-Lipid-pos	Lipid	5.8	5.05	718.6	577.6	5	10	80	40	28
PE(36:1)-Lipid-pos	PE(36:1)	positive	FALSE	PE(15:0/18:1(d7))-Lipid-pos	Lipid	6.22	5.47	746.6	605.5	5	10	80	40	28
PE(36:2)-Lipid-pos	PE(36:2)	positive	FALSE	PE(15:0/18:1(d7))-Lipid-pos	Lipid	5.8	5.05	744.6	603.5	5	10	80	40	28
PE(36:4)-Lipid-pos	PE(36:4)	positive	FALSE	PE(15:0/18:1(d7))-Lipid-pos	Lipid	5.2	4.45	740.6	599.5	5	10	80	40	28
PE(38:4)-Lipid-pos	PE(38:4)	positive	FALSE	PE(15:0/18:1(d7))-Lipid-pos	Lipid	5.77	5.02	768.6	627.5	5	10	80	40	28
PE(38:5)-Lipid-pos	PE(38:5)	positive	FALSE	PE(15:0/18:1(d7))-Lipid-pos	Lipid	5.2	4.45	766.6	625.5	5	10	80	40	28
PE(38:6)-Lipid-pos	PE(38:6)	positive	FALSE	PE(15:0/18:1(d7))-Lipid-pos	Lipid	5.07	4.32	764.6	623.5	5	10	80	40	28
PE(40:4)-Lipid-pos	PE(40:4)	positive	FALSE	PE(15:0/18:1(d7))-Lipid-pos	Lipid	6	5.25	796.6	655.5	5	10	80	40	28
PE(40:6)-Lipid-pos	PE(40:6)	positive	FALSE	PE(15:0/18:1(d7))-Lipid-pos	Lipid	5.59	4.84	792.6	651.5	5	10	80	40	28
PE(40:7)-Lipid-pos	PE(40:7)	positive	FALSE	PE(15:0/18:1(d7))-Lipid-pos	Lipid	5	4.25	790.6	649.5	5	10	80	40	28
SM(d18:1(d9)/18:1)-Lipid-pos	SM(d18:1(d9)/18:1)	positive	TRUE		Lipid	5.33	4.58	738.7	184.1	5	8	80	40	28
SM(d18:1/16:0)-Lipid-pos	SM(d18:1/16:0)	positive	FALSE	SM(d18:1(d9)/18:1)-Lipid-pos	Lipid	5.33	4.58	703.6	184.1	5	8	80	40	28
SM(d18:1/18:0)-Lipid-pos	SM(d18:1/18:0)	positive	FALSE	SM(d18:1(d9)/18:1)-Lipid-pos	Lipid	5.89	5.14	731.6	184.1	5	8	80	40	28
SM(d18:1/24:0)-Lipid-pos	SM(d18:1/24:0)	positive	FALSE	SM(d18:1(d9)/18:1)-Lipid-pos	Lipid	7.07	6.32	815.7	184.1	5	8	80	40	28
SM(d18:1/24:1)-Lipid-pos	SM(d18:1/24:1)	positive	FALSE	SM(d18:1(d9)/18:1)-Lipid-pos	Lipid	6.5	5.75	813.7	184.1	5	8	80	40	28
TG(15:0/18:1(d7)/15:0)-Lipid-pos	TG(15:0/18:1(d7)/15:0)	positive	TRUE		Lipid	8.26	7.51	829.8	570.8	5	8	80	40	28
TG(18:0_36:2)-Lipid-pos	TG(18:0_36:2)	positive	FALSE	LacCer(d18:1/17:0)-Lipid-pos	Lipid	8.63	7.88	904.7	603.4	5	8	80	40	28
TG(18:1_34:2)-Lipid-pos	TG(18:1_34:2)	positive	FALSE	LacCer(d18:1/17:0)-Lipid-pos	Lipid	8.27	7.52	874.7	575.4	5	8	80	40	28
TG(18:1_34:3)-Lipid-pos	TG(18:1_34:3)	positive	FALSE	LacCer(d18:1/17:0)-Lipid-pos	Lipid	8.09	7.34	872.7	573.4	5	8	80	40	28
TG(20:4_32:1)-Lipid-pos	TG(20:4_32:1)	positive	FALSE	LacCer(d18:1/17:0)-Lipid-pos	Lipid	7.99	7.24	870.6	549.3	5	8	80	40	28
TG(20:4_34:2)-Lipid-pos	TG(20:4_34:2)	positive	FALSE	LacCer(d18:1/17:0)-Lipid-pos	Lipid	7.99	7.24	896.6	575.3	5	8	80	40	28
TG(20:4_36:0)-Lipid-pos	TG(20:4_36:0)	positive	FALSE	LacCer(d18:1/17:0)-Lipid-pos	Lipid	8.42	7.67	928.8	607.5	5	8	80	40	28
TG(20:4_36:2)-Lipid-pos	TG(20:4_36:2)	positive	FALSE	LacCer(d18:1/17:0)-Lipid-pos	Lipid	8.22	7.47	924.7	603.4	5	8	80	40	28
TG(20:4_36:3)-Lipid-pos	TG(20:4_36:3)	positive	FALSE	LacCer(d18:1/17:0)-Lipid-pos	Lipid	7.98	7.23	922.7	601.4	5	8	80	40	28
TG(22:6_36:2)-Lipid-pos	TG(22:6_36:2)	positive	FALSE	LacCer(d18:1/17:0)-Lipid-pos	Lipid	8	7.25	948.7	603.4	5	8	80	40	28
(3-O-sulfo)GalCer(d18:1/18:0(2OH)-Lipid-neg	(3-O-sulfo)GalCer(d18:1/18:0(2OH)	negative	FALSE	CL(14:0/14:0/14:0/14:0)-Lipid-neg	Lipid	4.87	4.2	822.6	97	8	19	-80	-150	68
(3-O-sulfo)GalCer(d18:1/18:0(d3))-Lipid-neg	(3-O-sulfo)GalCer(d18:1/18:0(d3))	negative	TRUE		Lipid	4.96	4.3	809.6	97	8	19	-80	-150	68
(3-O-sulfo)GalCer(d18:1/18:0)-Lipid-neg	(3-O-sulfo)GalCer(d18:1/18:0)	negative	FALSE	(3-O-sulfo)GalCer(d18:1/18:0(d3))-Lipid-neg	Lipid	4.96	4.3	806.6	97	8	19	-80	-150	68
(3-O-sulfo)GalCer(d18:1/24:0(2OH))-Lipid-neg	(3-O-sulfo)GalCer(d18:1/24:0(2OH))	negative	FALSE	(3-O-sulfo)GalCer(d18:1/18:0(d3))-Lipid-neg	Lipid	6.14	5.4	906.7	97	8	19	-80	-150	68
(3-O-sulfo)GalCer(d18:1/24:0)-Lipid-neg	(3-O-sulfo)GalCer(d18:1/24:0)	negative	FALSE	(3-O-sulfo)GalCer(d18:1/18:0(d3))-Lipid-neg	Lipid	6.19	5.5	890.7	97	8	19	-80	-150	68
(3-O-sulfo)GalCer(d18:1/24:1(2OH))-Lipid-neg	(3-O-sulfo)GalCer(d18:1/24:1(2OH))	negative	FALSE	(3-O-sulfo)GalCer(d18:1/18:0(d3))-Lipid-neg	Lipid	5.73	5	904.7	97	8	19	-80	-150	68
(3-O-sulfo)GalCer(d18:1/24:1)-Lipid-neg	(3-O-sulfo)GalCer(d18:1/24:1)	negative	FALSE	(3-O-sulfo)GalCer(d18:1/18:0(d3))-Lipid-neg	Lipid	5.79	5.1	888.7	97	8	19	-80	-150	68
Arachidonic acid_MRM-Lipid-neg	Arachidonic acid_MRM	negative	FALSE	Arachidonic acid-d8_MRM-Lipid-neg	Lipid	2.33	2.2	303.2	259.1	8	15	-80	-19	13
Arachidonic acid-d8-Lipid-neg	Arachidonic acid-d8	negative	TRUE		Lipid	2.3	2.2	311.3	311.3	8	15	-80	-10	7
Arachidonic acid-d8_MRM-Lipid-neg	Arachidonic acid-d8_MRM	negative	TRUE		Lipid	2.3	2.2	311.3	267.1	8	15	-80	-19	13
BMP(14:0/14:0)-Lipid-neg	BMP(14:0/14:0)	negative	TRUE		Lipid	3.69	3.2	665.3	227.2	8	10	-60	-50	35
BMP(16:0_18:1)-Lipid-neg	BMP(16:0_18:1)	negative	FALSE	BMP(14:0/14:0)-Lipid-neg	Lipid	4.8	4.2	747.5	255.4	8	10	-80	-50	35
BMP(16:0_20:4)-Lipid-neg	BMP(16:0_20:4)	negative	FALSE	BMP(14:0/14:0)-Lipid-neg	Lipid	4.42	3.7	769.5	255.4	8	10	-80	-50	35
BMP(16:1/16:1)-Lipid-neg	BMP(16:1/16:1)	negative	FALSE	BMP(14:0/14:0)-Lipid-neg	Lipid	3.69	3.2	717.5	253.1	8	10	-60	-50	35
BMP(18:0_18:1)-Lipid-neg	BMP(18:0_18:1)	negative	FALSE	BMP(14:0/14:0)-Lipid-neg	Lipid	5.35	4.55	775.5	281.4	8	10	-80	-50	35
BMP(18:0_20:4)-Lipid-neg	BMP(18:0_20:4)	negative	FALSE	BMP(14:0/14:0)-Lipid-neg	Lipid	4.9	4.1	797.5	283.4	8	10	-80	-50	35
BMP(18:1/18:1)-Lipid-neg	BMP(18:1/18:1)	negative	FALSE	BMP(14:0/14:0)-Lipid-neg	Lipid	4.84	4.2	773.5	281.3	8	10	-80	-50	35
BMP(20:4/20:4)-Lipid-neg	BMP(20:4/20:4)	negative	FALSE	BMP(14:0/14:0)-Lipid-neg	Lipid	3.69	3.2	817.5	303.3	8	10	-60	-50	35
BMP(22:6/22:6)-Lipid-neg	BMP(22:6/22:6)	negative	FALSE	BMP(14:0/14:0)-Lipid-neg	Lipid	3.45	3	865.5	327.3	8	10	-60	-50	35
Cholesterol sulfate-Lipid-neg	Cholesterol sulfate	negative	FALSE	(3-O-sulfo)GalCer(d18:1/18:0(d3))-Lipid-neg	Lipid	2.97	2.39	465.3	96.7	8	10	-80	-80	56
CL(14:0/14:0/14:0/14:0)-Lipid-neg	CL(14:0/14:0/14:0/14:0)	negative	TRUE		Lipid	7.08	6.47	619.5	227.2	8	10	-80	-50	35
CL(72:6/18:2)-Lipid-neg	CL(72:6/18:2)	negative	FALSE	CL(14:0/14:0/14:0/14:0)-Lipid-neg	Lipid	7.48	6.65	725.7	279.2	8	10	-80	-50	35
EPA-Lipid-neg	EPA	negative	FALSE	Arachidonic acid-d8_MRM-Lipid-neg	Lipid	1.97	1.9	301.3	257.1	8	15	-80	-19	13
GD1a/b(d36:1)-Lipid-neg	GD1a/b(d36:1)	negative	FALSE	GM3(d18:1/18:0(d5))-Lipid-neg	Lipid	4.54	3.9	917.5	290.1	8	10	-60	-65	55
GM3(d18:1/18:0(d5))-Lipid-neg	GM3(d18:1/18:0(d5))	negative	TRUE		Lipid	4.94	4.25	1184.8	290.1	8	10	-60	-65	46
GM3(d34:1)-Lipid-neg	GM3(d34:1)	negative	FALSE	GM3(d18:1/18:0(d5))-Lipid-neg	Lipid	4.41	3.76	1151.7	290.1	8	10	-60	-65	55
GM3(d36:1)-Lipid-neg	GM3(d36:1)	negative	FALSE	GM3(d18:1/18:0(d5))-Lipid-neg	Lipid	4.94	4.25	1179.8	290.1	8	10	-60	-65	55
Hemi-BMP(14:0/14:0)_14:0-Lipid-neg	Hemi-BMP(14:0/14:0)_14:0	negative	TRUE		Lipid	6.2	5.5	875.5	227.3	8	10	-50	-50	35
Hemi-BMP(18:1/18:1)_16:0-Lipid-neg	Hemi-BMP(18:1/18:1)_16:0	negative	FALSE	Hemi-BMP(14:0/14:0)_14:0-Lipid-neg	Lipid	7	6.3	1011.7	281.3	8	10	-50	-50	35
Hemi-BMP(18:1/18:1)_18:1-Lipid-neg	Hemi-BMP(18:1/18:1)_18:1	negative	FALSE	Hemi-BMP(14:0/14:0)_14:0-Lipid-neg	Lipid	7	6.3	1037.7	281.3	8	10	-50	-50	35
Linolenic acid-Lipid-neg	Linolenic acid	negative	FALSE	Arachidonic acid-d8-Lipid-neg	Lipid	2.08	1.77	277.2	277.2	8	15	-80	-10	7
LPE(16:0)-Lipid-neg	LPE(16:0)	negative	FALSE	LPE(18:1(d7))-Lipid-neg	Lipid	1.97	1.87	452.2	255.3	8	10	-80	-50	24
LPE(18:0)-Lipid-neg	LPE(18:0)	negative	FALSE	LPE(18:1(d7))-Lipid-neg	Lipid	2.54	2.45	480.31	283.3	8	10	-80	-50	24
LPE(18:1(d7))-Lipid-neg	LPE(18:1(d7))	negative	TRUE		Lipid	2	1.92	485.3	288.3	8	10	-80	-50	24
LPG(18:1)-Lipid-neg	LPG(18:1)	negative	FALSE	LPE(18:1(d7))-Lipid-neg	Lipid	1.64	1.54	509.3	281.3	8	10	-80	-50	24
LPI(18:0)-Lipid-neg	LPI(18:0)	negative	FALSE	LPE(18:1(d7))-Lipid-neg	Lipid	2.04	1.85	599.3	241.1	8	10	-80	-50	24
Oleic acid-Lipid-neg	Oleic acid	negative	FALSE	Arachidonic acid-d8-Lipid-neg	Lipid	2.96	2.7	281.2	281.2	8	15	-80	-10	7
PA(15:0/18:1(d7))-Lipid-neg	PA(15:0/18:1(d7))	negative	TRUE		Lipid	5.09	4.5	666.52	241.3	8	10	-80	-50	42
PA(16:0_18:1)-Lipid-neg	PA(16:0_18:1)	negative	FALSE	PA(15:0/18:1(d7))-Lipid-neg	Lipid	5.35	4.7	673.5	255.3	8	10	-80	-50	42
PA(18:0_18:1)-Lipid-neg	PA(18:0_18:1)	negative	FALSE	PA(15:0/18:1(d7))-Lipid-neg	Lipid	5.84	5.2	701.5	283.3	8	10	-80	-50	42
PA(18:0_20:4)-Lipid-neg	PA(18:0_20:4)	negative	FALSE	PA(15:0/18:1(d7))-Lipid-neg	Lipid	5.34	4.7	723.5	283.3	8	10	-80	-50	42
PA(18:0_22:6)-Lipid-neg	PA(18:0_22:6)	negative	FALSE	PA(15:0/18:1(d7))-Lipid-neg	Lipid	5.17	4.6	747.5	283.3	8	10	-80	-50	42
PA(18:1/18:1)-Lipid-neg	PA(18:1/18:1)	negative	FALSE	PA(15:0/18:1(d7))-Lipid-neg	Lipid	5.36	4.8	699.5	281.3	8	10	-80	-50	42
Palmitic acid-Lipid-neg	Palmitic acid	negative	FALSE	Arachidonic acid-d8-Lipid-neg	Lipid	2.91	2.6	255.1	255.1	8	15	-80	-10	7
Palmitoleic acid-Lipid-neg	Palmitoleic acid	negative	FALSE	Arachidonic acid-d8-Lipid-neg	Lipid	2.35	2.2	253.1	253.1	8	15	-80	-10	7
PE(15:0/18:1(d7))-Lipid-neg	PE(15:0/18:1(d7))	negative	TRUE		Lipid	5.49	5.07	709.6	241.3	8	19	-80	-50	35
PE(O-16:0/20:4)-Lipid-neg	PE(O-16:0/20:4)	negative	FALSE	PE(15:0/18:1(d7))-Lipid-neg	Lipid	5.48	4.85	724.5	303.2	8	10	-80	-50	35
PE(O-16:0/22:6)-Lipid-neg	PE(O-16:0/22:6)	negative	FALSE	PE(15:0/18:1(d7))-Lipid-neg	Lipid	5.38	4.7	748.5	327.2	8	10	-80	-50	35
PE(O-18:0/20:4)-Lipid-neg	PE(O-18:0/20:4)	negative	FALSE	PE(15:0/18:1(d7))-Lipid-neg	Lipid	5.97	5.4	752.6	303.2	8	10	-80	-50	35
PE(O-18:0/22:6)-Lipid-neg	PE(O-18:0/22:6)	negative	FALSE	PE(15:0/18:1(d7))-Lipid-neg	Lipid	5.87	5.2	776.6	327.2	8	10	-80	-50	35
PE(P-16:0/20:4)-Lipid-neg	PE(P-16:0/20:4)	negative	FALSE	PE(15:0/18:1(d7))-Lipid-neg	Lipid	5.48	4.86	722.6	303.3	8	19	-80	-50	35
PE(P-16:0/22:4)-Lipid-neg	PE(P-16:0/22:4)	negative	FALSE	PE(15:0/18:1(d7))-Lipid-neg	Lipid	5.83	5.2	750.6	331.3	8	10	-80	-50	35
PE(P-16:0/22:6)-Lipid-neg	PE(P-16:0/22:6)	negative	FALSE	PE(15:0/18:1(d7))-Lipid-neg	Lipid	5.29	4.7	746.6	327.3	8	10	-80	-50	35
PE(P-18:0/18:1)-Lipid-neg	PE(P-18:0/18:1)	negative	FALSE	PE(15:0/18:1(d7))-Lipid-neg	Lipid	6.4	5.88	728.6	281.3	8	19	-80	-50	35
PE(P-18:0/18:2)-Lipid-neg	PE(P-18:0/18:2)	negative	FALSE	PE(15:0/18:1(d7))-Lipid-neg	Lipid	6.08	5.48	726.6	279.2	8	19	-80	-50	35
PE(P-18:0/20:4)-Lipid-neg	PE(P-18:0/20:4)	negative	FALSE	PE(15:0/18:1(d7))-Lipid-neg	Lipid	5.96	5.34	750.6	303.3	8	19	-80	-50	35
PE(P-18:0/20:5)-Lipid-neg	PE(P-18:0/20:5)	negative	FALSE	PE(15:0/18:1(d7))-Lipid-neg	Lipid	5.61	5	748.6	301.3	8	19	-80	-50	35
PE(P-18:0/22:6)-Lipid-neg	PE(P-18:0/22:6)	negative	FALSE	PE(15:0/18:1(d7))-Lipid-neg	Lipid	5.79	5.21	774.6	327.3	8	10	-80	-50	35
PE(P-18:1/20:4)-Lipid-neg	PE(P-18:1/20:4)	negative	FALSE	PE(15:0/18:1(d7))-Lipid-neg	Lipid	5.48	4.91	748.5	303.3	8	10	-80	-50	35
PE(P-18:1/22:6)-Lipid-neg	PE(P-18:1/22:6)	negative	FALSE	PE(15:0/18:1(d7))-Lipid-neg	Lipid	5.29	4.73	772.5	327.3	8	10	-80	-50	35
PG(15:0/18:1(d7))-Lipid-neg	PG(15:0/18:1(d7))	negative	TRUE		Lipid	4.87	4.26	740.55	241.3	8	10	-80	-50	35
PG(16:0_18:1)-Lipid-neg	PG(16:0_18:1)	negative	FALSE	PG(15:0/18:1(d7))-Lipid-neg	Lipid	5.13	4.49	747.5	255.3	8	10	-80	-50	35
PG(16:0_20:4)-Lipid-neg	PG(16:0_20:4)	negative	FALSE	PG(15:0/18:1(d7))-Lipid-neg	Lipid	4.61	4.1	769.5	255.3	8	10	-80	-50	35
PG(18:0_18:1)-Lipid-neg	PG(18:0_18:1)	negative	FALSE	PG(15:0/18:1(d7))-Lipid-neg	Lipid	5.6	5.01	775.5	281.3	8	10	-80	-50	35
PG(18:0_20:4)-Lipid-neg	PG(18:0_20:4)	negative	FALSE	PG(15:0/18:1(d7))-Lipid-neg	Lipid	5.14	4.6	797.5	283.3	8	10	-80	-50	35
PG(18:1/18:1)-Lipid-neg	PG(18:1/18:1)	negative	FALSE	PG(15:0/18:1(d7))-Lipid-neg	Lipid	5.14	4.5	773.4	281.4	8	10	-80	-50	35
PI(15:0/18:1(d7))-Lipid-neg	PI(15:0/18:1(d7))	negative	TRUE		Lipid	4.77	4.13	828.6	241.3	8	10	-80	-50	35
PI(16:0_18:1)-Lipid-neg	PI(16:0_18:1)	negative	FALSE	PI(15:0/18:1(d7))-Lipid-neg	Lipid	5.04	4.5	835.6	255.3	8	10	-80	-50	35
PI(16:0_20:4)-Lipid-neg	PI(16:0_20:4)	negative	FALSE	PI(15:0/18:1(d7))-Lipid-neg	Lipid	4.52	3.88	857.6	255.3	8	10	-80	-50	35
PI(16:0_22:6)-Lipid-neg	PI(16:0_22:6)	negative	FALSE	PI(15:0/18:1(d7))-Lipid-neg	Lipid	4.35	3.71	881.6	255.3	8	10	-80	-50	35
PI(18:0_18:1)-Lipid-neg	PI(18:0_18:1)	negative	FALSE	PI(15:0/18:1(d7))-Lipid-neg	Lipid	5.51	4.9	863.6	283.3	8	10	-80	-50	35
PI(18:0_20:4)-Lipid-neg	PI(18:0_20:4)	negative	FALSE	PI(15:0/18:1(d7))-Lipid-neg	Lipid	5.03	4.4	885.6	283.3	8	10	-80	-50	35
PI(18:0_22:6)-Lipid-neg	PI(18:0_22:6)	negative	FALSE	PI(15:0/18:1(d7))-Lipid-neg	Lipid	4.87	4.26	909.6	283.3	8	10	-80	-50	35
PI(18:1/18:1)-Lipid-neg	PI(18:1/18:1)	negative	FALSE	PI(15:0/18:1(d7))-Lipid-neg	Lipid	5.04	4.5	861.6	281.3	8	10	-80	-50	35
PI(20:4/20:4)-Lipid-neg	PI(20:4/20:4)	negative	FALSE	PI(15:0/18:1(d7))-Lipid-neg	Lipid	3.96	3.31	905.6	303.3	8	10	-80	-50	35
PS(15:0/18:1(d7))-Lipid-neg	PS(15:0/18:1(d7))	negative	TRUE		Lipid	4.83	4.28	753.55	241.3	8	10	-80	-50	35
PS(16:0_18:1)-Lipid-neg	PS(16:0_18:1)	negative	FALSE	PS(15:0/18:1(d7))-Lipid-neg	Lipid	5.09	4.55	760.6	255.3	8	10	-80	-50	35
PS(16:0_20:4)-Lipid-neg	PS(16:0_20:4)	negative	FALSE	PS(15:0/18:1(d7))-Lipid-neg	Lipid	4.57	4	782.6	255.3	8	10	-80	-50	35
PS(16:0_22:6)-Lipid-neg	PS(16:0_22:6)	negative	FALSE	PS(15:0/18:1(d7))-Lipid-neg	Lipid	4.4	3.8	806.6	255.3	8	10	-80	-50	35
PS(18:0_18:1)-Lipid-neg	PS(18:0_18:1)	negative	FALSE	PS(15:0/18:1(d7))-Lipid-neg	Lipid	5.57	5	788.6	283.3	8	10	-80	-50	35
PS(18:0_20:4)-Lipid-neg	PS(18:0_20:4)	negative	FALSE	PS(15:0/18:1(d7))-Lipid-neg	Lipid	5.25	4.5	810.6	283.3	8	10	-80	-50	35
PS(18:0_22:6)-Lipid-neg	PS(18:0_22:6)	negative	FALSE	PS(15:0/18:1(d7))-Lipid-neg	Lipid	4.92	4.3	834.6	283.3	8	10	-80	-50	35
PS(18:1/18:1)-Lipid-neg	PS(18:1/18:1)	negative	FALSE	PS(15:0/18:1(d7))-Lipid-neg	Lipid	5.1	4.55	786.6	281.3	8	10	-80	-50	35
PS(22:6/22:6)-Lipid-neg	PS(22:6/22:6)	negative	FALSE	PS(15:0/18:1(d7))-Lipid-neg	Lipid	3.66	2.98	878.5	327.3	8	10	-80	-50	35
Stearic acid-Lipid-neg	Stearic acid	negative	FALSE	Arachidonic acid-d8-Lipid-neg	Lipid	3.6	3.02	283.2	283.2	8	15	-80	-10	7

## Sheet: peak_area
feature_id	component_name	is_internal_standard	LA1C	LA2C	LA3C	LA4C	LA5C	LA6C	LA7C	LA8C	LA9C	LA10C	LA11C	LA12C	LA13C	LA14C	LA15C	LA16C	LA17C	LA18C
(3-O-sulfo)GalCer(d18:1/18:0(2OH)-Lipid-neg	(3-O-sulfo)GalCer(d18:1/18:0(2OH)	FALSE	16.259	15.595	15.9	14.95	15.166	15.61	14.742	14.707	15.032	15.063	15.318	15.206	14.856	15.29	15.045	15.418	14.984	14.851
(3-O-sulfo)GalCer(d18:1/18:0(d3))-Lipid-neg	(3-O-sulfo)GalCer(d18:1/18:0(d3))	TRUE	19.197	18.604	18.583	18.535	18.367	18.588	18.722	18.949	18.745	18.692	18.662	18.868	18.611	18.479	18.708	18.628	18.808	18.637
(3-O-sulfo)GalCer(d18:1/18:0)-Lipid-neg	(3-O-sulfo)GalCer(d18:1/18:0)	FALSE	15.944	15.685	15.626	15.105	13.969	15.248	13.76	13.506	13.822	14.357	14.192	14.678	14.353	14.117	14.359	14.474	13.71	14.099
(3-O-sulfo)GalCer(d18:1/24:0(2OH))-Lipid-neg	(3-O-sulfo)GalCer(d18:1/24:0(2OH))	FALSE	17.89	16.978	17.437	15.811	14.881	16.377	14.903	13.533	13.777	14.41	15.059	15.634	14.854	15.176	14.361	15.255	14.6	14.581
(3-O-sulfo)GalCer(d18:1/24:0)-Lipid-neg	(3-O-sulfo)GalCer(d18:1/24:0)	FALSE	17.768	16.944	17.712	15.545	14.534	16.332	14.728	13.823	14.087	14.307	14.991	15.268	15.134	14.999	13.92	15.553	15.102	14.813
(3-O-sulfo)GalCer(d18:1/24:1(2OH))-Lipid-neg	(3-O-sulfo)GalCer(d18:1/24:1(2OH))	FALSE	17.522	16.473	16.977	15.108	14.199	15.564	14.129	12.712	13.84	14.117	14.745	15.192	14.585	13.954	13.192	15.001	14.425	14.103
(3-O-sulfo)GalCer(d18:1/24:1)-Lipid-neg	(3-O-sulfo)GalCer(d18:1/24:1)	FALSE	19.338	18.49	19.134	16.991	15.658	17.684	15.872	14.648	15.167	15.874	16.707	17.046	16.556	16.379	15.413	16.852	16.399	15.789
7-keto-Cholesterol-Lipid-pos	7-keto-Cholesterol	FALSE	15.312	15.056	13.886	14.784	14.659	15.652	14.667	14.986	15.133	14.684	14.634	14.852	14.752	14.858	15.652	13.818	15.137	15.056
Arachidonic acid_MRM-Lipid-neg	Arachidonic acid_MRM	FALSE	13.95	15.67	15.987	16.322	15.06	15.873	14.256	12.237	13.699	13.41	14.064	14.462	12.914	12.706	12.74	13.729	13.405	13.592
Arachidonic acid-d8-Lipid-neg	Arachidonic acid-d8	TRUE	24.564	24.287	24.546	24.389	24.464	24.472	24.438	24.472	24.367	24.216	24.361	24.539	24.144	24.259	24.397	24.36	24.486	24.262
Arachidonic acid-d8_MRM-Lipid-neg	Arachidonic acid-d8_MRM	TRUE	20.738	20.553	20.694	20.602	20.636	20.803	20.599	20.688	20.554	20.437	20.533	20.798	20.359	20.48	20.552	20.585	20.728	20.5
BMP(14:0/14:0)-Lipid-neg	BMP(14:0/14:0)	TRUE	22.915	22.342	22.27	22.14	22.016	22.004	22.576	22.621	22.58	22.395	22.551	22.832	22.336	22.347	22.551	22.493	22.68	22.401
BMP(16:0_18:1)-Lipid-neg	BMP(16:0_18:1)	FALSE	15.54	16.202	16.399	15.999	15.763	15.863	15.201	13.701	15.229	15.537	15.488	15.918	15.316	15.148	15.294	15.145	15.638	15.064
BMP(16:0_20:4)-Lipid-neg	BMP(16:0_20:4)	FALSE	15.674	15.854	16.028	15.716	15.764	15.572	15.648	14.338	15.725	16.036	15.514	16.024	15.455	15.877	15.623	15.629	15.851	15.343
BMP(16:1/16:1)-Lipid-neg	BMP(16:1/16:1)	FALSE	12.324	12.983	13.289	12.244	13.045	12.176	12.902	11.014	11.897	12.404	12.615	13	11.031	12.448	12.221	12.165	12.897
BMP(18:0_18:1)-Lipid-neg	BMP(18:0_18:1)	FALSE	14.828	15.265	15.488	15.459	14.821	15.051	14.662	13.061	14.515	14.426	14.536	15.268	14.482	14.293	14.393	14.442	14.67	14.148
BMP(18:0_20:4)-Lipid-neg	BMP(18:0_20:4)	FALSE	14.901	15.377	15.556	14.885	15.182	15.043	14.463	13.428	14.908	14.917	14.12	14.979	14.615	14.622	14.626	14.511	14.468	14.385
BMP(18:1/18:1)-Lipid-neg	BMP(18:1/18:1)	FALSE	19.359	19.741	19.648	19.435	19.408	19.368	18.931	17.692	19.032	19.104	19.003	19.5	19.077	18.888	19.124	18.891	19.313	18.871
BMP(20:4/20:4)-Lipid-neg	BMP(20:4/20:4)	FALSE	20.076	20.051	19.982	19.696	20.192	19.67	19.647	18.666	20.036	20.01	19.604	20.214	19.616	19.489	19.92	19.977	20.08	19.764
BMP(22:6/22:6)-Lipid-neg	BMP(22:6/22:6)	FALSE	17.908	17.785	17.469	17.498	17.702	17.316	17.206	16.077	16.97	16.796	17.166	17.224	17.243	16.958	16.945	16.838	17.43	16.767
CE HODE-Lipid-pos	CE HODE	FALSE	13.421	15.975	15.527	15.698	15.979	16.394	14.295	13.798	13.839	12.835	13.311	14.699	13.375	13.194	13.073	14.194	12.446	14.192
CE HpODE-Lipid-pos	CE HpODE	FALSE	16.013	16.006	15.06	15.484	14.613	15.386	14.973	15.41	15.081	15.658	14.654	14.652	14.795	14.492	14.087	15.345	14.984	14.518
CE(16:1)-Lipid-pos	CE(16:1)	FALSE	16.883	18.13	18.089	17.575	17.957	18.078	16.653	15.676	16.295	15.728	16.204	16.324	16.53	16.09	16.126	16.4	16.44	16.38
CE(18:1(d7))-Lipid-pos	CE(18:1(d7))	TRUE	25.109	24.995	24.953	24.928	24.914	24.938	24.9	24.887	24.755	24.716	24.863	24.972	24.835	24.819	24.996	24.842	24.947	24.911
CE(18:1)-Lipid-pos	CE(18:1)	FALSE	22.58	22.527	22.566	22.439	22.422	22.566	22.689	22.462	22.255	22.286	22.512	22.486	22.376	22.353	22.541	22.4	22.59	22.388
CE(18:2)-Lipid-pos	CE(18:2)	FALSE	19.99	23.045	22.943	22.45	22.948	23.164	21.475	19.697	20.8	20.411	20.754	21.195	20.988	20.663	20.883	20.904	20.816	20.785
CE(20:4)-Lipid-pos	CE(20:4)	FALSE	17.339	19.466	19.635	19.292	19.333	19.39	18.276	16.52	17.195	16.929	17.7	17.414	17.509	17.766	17.391	16.993	17.812	17.354
CE(20:5)-Lipid-pos	CE(20:5)	FALSE	17.286	19.649	19.539	19.055	19.51	19.863	18.095	16.353	17.453	17.197	17.515	17.871	17.53	17.375	17.629	17.295	17.612	17.52
CE(22:6)-Lipid-pos	CE(22:6)	FALSE	21.579	21.166	19.829	20.232	20.035	20.181	19.588	17.266	19.299	17.531	18.741	18.285	19.126	18.573	18.506	16.893	19.522	17.881
Cer(d18:1/16:0(d7))-Lipid-pos	Cer(d18:1/16:0(d7))	TRUE	21.916	21.306	21.267	21.308	21.154	21.379	21.709	21.958	21.636	21.655	21.746	21.79	21.712	21.613	21.817	21.799	21.837	21.667
Cer(d18:1/16:0)-Lipid-pos	Cer(d18:1/16:0)	FALSE	17.03	18.116	18.151	18.31	17.974	18.022	17.629	15.762	16.775	16.89	17.636	17.556	16.745	17.216	17.059	17.019	17.549	17.14
Cer(d18:1/18:0)-Lipid-pos	Cer(d18:1/18:0)	FALSE	18.756	18.538	19.176	18.738	17.23	18.005	17.865	16.161	17.143	17.198	18.074	18.163	17.133	17.238	17.25	17.326	17.836	17.011
Cer(d18:1/24:0)-Lipid-pos	Cer(d18:1/24:0)	FALSE	17.331	17.669	18.051	17.64	17.42	17.928	16.742	16.23	16.55	16.295	16.603	17.592	16.079	16.421	15.971	16.087	16.897	16.511
Cer(d18:1/24:1)-Lipid-pos	Cer(d18:1/24:1)	FALSE	17.86	17.949	18.46	18.263	17.76	17.965	17.012	16.086	16.173	16.426	17.434	16.77	16.37	16.848	16.768	16.645	17.17	16.646
Cholesterol-Lipid-pos	Cholesterol	FALSE	19.702	19.336	18.957	18.46	18.207	18.274	19.074	18.481	18.026	18.526	18.908	18.95	18.528	18.333	19.222	18.223	18.342	18.478
Cholesterol sulfate-Lipid-neg	Cholesterol sulfate	FALSE	15.941	15.315	15.824	14.964	15.455	15.308	19.28	15.145	15.508	14.922	15.51	17.433	15.353	15.503	15.645	14.947	15.973	15.498
Cholesterol(d7)-Lipid-pos	Cholesterol(d7)	TRUE	22.304	21.396	21.403	21.221	21.118	21.138	22.175	22.303	22.065	22.13	22.116	22.134	22.08	22.098	22.078	22.164	22.094	22.117
CL(14:0/14:0/14:0/14:0)-Lipid-neg	CL(14:0/14:0/14:0/14:0)	TRUE	18.958	18.09	18.29	18.301	18.026	18.239	17.578	18.819	17.168	16.867	17.059	16.669	16.479	17.095	16.814	16.313	17.067	16.813
CL(72:6/18:2)-Lipid-neg	CL(72:6/18:2)	FALSE	11.704	10.388	11.868	11.199	11.26	11.457	9.5652	10.611	10.306		10.042	10.431		9.201	9.8809	10.651	10.409
Coenzyme Q10-Lipid-pos	Coenzyme Q10	FALSE	15.035	15.703	14.717	14.67	16.082	15.948	13.898	13.271	14.012	14.108	13.68	14.457	14.344	14.181	15.181	14.344	14.141	14.603
DG(15:0/18:1(d7))-Lipid-pos	DG(15:0/18:1(d7))	TRUE	21.996	21.14	21.055	20.898	20.786	20.909	20.994	21.899	20.869	20.903	21.027	20.948	20.77	20.811	21.061	20.921	20.974	20.88
DG(16:0_18:1)-Lipid-pos	DG(16:0_18:1)	FALSE	18.541	18.634	18.935	18.668	18.387	18.526	17.946	18.176	17.973	18.035	17.91	18.012	17.714	17.458	17.855	17.474	17.802	17.371
DG(16:0_20:4)-Lipid-pos	DG(16:0_20:4)	FALSE	15.471	14.742	16.005	16.56	14.673	14.99	14.632	12.447	14.319	14.161	14.879	13.965	13.913	15.085	13.723	14.258	14.864	13.412
DG(18:0_18:1)-Lipid-pos	DG(18:0_18:1)	FALSE	18.235	18.026	18.481	17.881	17.561	17.921	17.196	17.67	17.323	17.494	16.763	16.911	16.94	16.528	17.093	16.668	17.087	16.535
DG(18:0_20:4)-Lipid-pos	DG(18:0_20:4)	FALSE	16.745	16.73	16.672	15.975	15.111	15.935	14.715	13.246	14.777	14.788	14.847	15.252	14.689	14.207	13.796	14.141	14.68	14.042
DG(18:0_22:6)-Lipid-pos	DG(18:0_22:6)	FALSE	15.552	16.203	14.916	14.953	13.697	13.678	15.046	16.434	14.355	14.902	14.472	13.729	14.694	14.685	14.776	14.524	14.152	14.228
DG(18:1_20:4)-Lipid-pos	DG(18:1_20:4)	FALSE	14.388	13.982	14.622	14.936	14.445	14.374	13.963	11.091	12.526	11.795	13.717	12.931	13.367	12.562	13.474	12.415	13.246	9.9568
DG(18:1/18:1)-Lipid-pos	DG(18:1/18:1)	FALSE	17.662	17.536	17.66	17.468	17.512	17.348	17.226	17.52	17.646	17.102	16.84	17.684	17.12	16.779	16.91	16.951	17.25	16.875
EPA-Lipid-neg	EPA	FALSE	11.523	15.173	15.059	14.84	15.551	15.415	14.641	13.531	13.996	13.215	13.545	14.097	13.887	13.916	14.125	12.965	14.467	13.531
GD1a/b(d36:1)-Lipid-neg	GD1a/b(d36:1)	FALSE			9.5645	9.6371			11.14		10.932	11.731	12.022	13.001	11.268	10.895	10.939	11.175	10.467	9.8076
GlcCer(d18:1(d5)/18:0)-Lipid-pos	GlcCer(d18:1(d5)/18:0)	TRUE	23.768	23.09	23.059	22.977	22.86	23.043	23.311	23.552	23.154	23.183	23.291	23.248	23.007	23.023	23.24	23.194	23.228	23.113
GM3(d18:1/18:0(d5))-Lipid-neg	GM3(d18:1/18:0(d5))	TRUE	19.91	19.548	19.631	19.547	19.356	19.662	20.364	19.365	20.349	20.349	20.384	20.552	20.096	20.092	20.317	20.344	20.447	20.232
GM3(d34:1)-Lipid-neg	GM3(d34:1)	FALSE		10.51	11.126	10.595	10.174	10.503	11.44	10.139		10.719	12.007	11.801	10.687	10.684	10.508	10.371	10.416	10.983
GM3(d36:1)-Lipid-neg	GM3(d36:1)	FALSE	13.237	13.383	15.179	14.861	12.759	13.354	14.438	11.243	12.961	12.86	14.652	13.174	12.232	14.106	13.097	12.861	14.725	12.176
Hemi-BMP(14:0/14:0)_14:0-Lipid-neg	Hemi-BMP(14:0/14:0)_14:0	TRUE	23.584	22.734	22.839	22.718	22.5	22.697	22.376	23.278	22.055	22.018	22.158	22.278	21.536	21.621	21.997	21.772	22.121	21.988
Hemi-BMP(18:1/18:1)_16:0-Lipid-neg	Hemi-BMP(18:1/18:1)_16:0	FALSE	11.63	12.2	12.872	11.812	12.242	10.892		9.801		9.6058			10.912		9.7385		10.694	9.3397
Hemi-BMP(18:1/18:1)_18:1-Lipid-neg	Hemi-BMP(18:1/18:1)_18:1	FALSE	11.128	11.299	11.204	10.576	10.824	11.318	9.3557		10.473	9.9681	9.7282		9.694	10.564	9.9101	9.5928	11.464	10.679
HexCer(d18:1/16:0)-Lipid-pos	HexCer(d18:1/16:0)	FALSE	15.411	15.064	15.355	15.302	14.308	14.889	14.762	12.771	14.295	14.307	15.113	13.32	13.998	14.822	14.753	14.563	14.797	13.967
HexCer(d18:1/18:0)-Lipid-pos	HexCer(d18:1/18:0)	FALSE	16.553	15.7	16.67	16.11	14.127	15.32	14.997	13.661	14.67	14.762	14.797	15.361	14.991	15.188	14.552	14.814	15.39	14.698
HexCer(d18:1/22:0)-Lipid-pos	HexCer(d18:1/22:0)	FALSE	17.794	17.444	17.981	17.414	16.771	17.319	16.558	15.013	16.009	15.968	16.031	16.259	16.082	16.089	16.042	16.078	16.332	15.666
HexCer(d18:1/24:0)-Lipid-pos	HexCer(d18:1/24:0)	FALSE	17.486	17.668	18.059	16.777	16.558	17.205	15.912	15.12	15.757	15.666	16.064	15.877	15.685	15.694	15.753	15.748	16.208	14.983
HexCer(d18:1/24:1)-Lipid-pos	HexCer(d18:1/24:1)	FALSE	19.172	18.547	19.236	17.603	16.627	18.059	16.57	15.042	16.155	16.057	16.998	17.2	16.933	16.565	16.262	17.121	16.885	16.039
LacCer(d18:1/16:0)-Lipid-pos	LacCer(d18:1/16:0)	FALSE	13.967	15.02	15.161	14.805	14.435	14.753	14.707	11.805	13.5	14.424	14.099	14.552	13.921	14.344	13.085	13.542	13.952	14.057
LacCer(d18:1/17:0)-Lipid-pos	LacCer(d18:1/17:0)	TRUE	20.792	20.275	20.244	20.167	19.957	20.161	20.503	20.704	20.37	20.296	20.388	20.336	20.299	20.264	20.31	20.373	20.364	20.219
LacCer(d18:1/18:0)-Lipid-pos	LacCer(d18:1/18:0)	FALSE	12.619	12.995	14.439	14.622	11.932	13.388	13.126	10.577	12.613	13.111	12.873	12.018	12.455	13.194	11.296		12.665	10.872
LacCer(d18:1/24:0)-Lipid-pos	LacCer(d18:1/24:0)	FALSE	11.661		12.5	9.9977	10.872	10.998	10.583	9.7347	10.413	8.9977		10.414	11.805	9.4128		10.413
LacCer(d18:1/24:1)-Lipid-pos	LacCer(d18:1/24:1)	FALSE	12.735	11.735	12.115	11.872	12.113	11.32	9.9977	10.998				11.936	10.428		11.333	9	9.7347
Linolenic acid-Lipid-neg	Linolenic acid	FALSE	20.753	20.937	20.9	21.139	20.858	20.963	20.663	20.823	20.733	20.601	20.48	20.25	20.202	20.944	21.021	20.986	20.821	20.672
LPC(16:0)-Lipid-pos	LPC(16:0)	FALSE	20.647	21.394	21.269	21.14	21.313	21.616	21.566	18.876	20.953	20.867	21.4	21.422	20.73	20.646	20.957	20.899	20.885	20.749
LPC(16:1)-Lipid-pos	LPC(16:1)	FALSE	15.754	16.823	16.745	16.668	17.021	17.29	17.498	13.735	16.43	16.627	17.265	16.925	16.184	16.634	16.439	16.608	16.867	16.523
LPC(18:0)-Lipid-pos	LPC(18:0)	FALSE	19.418	20.7	20.536	20.436	20.751	20.848	20.581	18.183	19.954	19.977	20.221	20.491	19.817	19.886	19.84	20.076	20.006	19.874
LPC(18:1(d7))-Lipid-pos	LPC(18:1(d7))	TRUE	26.253	26.142	26.245	26.176	26.057	26.263	26.773	26.259	26.63	26.682	26.758	26.603	26.509	26.626	26.775	26.735	26.721	26.587
LPC(18:1)-Lipid-pos	LPC(18:1)	FALSE	21.161	21.879	21.825	21.783	21.957	22.19	22.171	20.919	21.768	21.73	22.066	21.906	21.67	21.718	21.849	21.919	21.824	21.686
LPC(20:4)-Lipid-pos	LPC(20:4)	FALSE	18.277	19.581	19.292	19.202	19.647	19.816	19.6	17.353	19.073	19.085	19.366	19.199	19.145	19.063	19.363	19.528	19.243	19.102
LPC(22:6)-Lipid-pos	LPC(22:6)	FALSE	16.362	17.499	16.971	17.011	17.32	17.441	17.131	15.217	16.683	16.456	16.779	16.717	16.543	16.568	16.642	17.258	16.831	16.048
LPC(24:0)-Lipid-pos	LPC(24:0)	FALSE	13.816	14.07	13.407	13.98	12.511	14.235	13.533	12.785	14.093	13.864	12.287	13.132	13.215	14.388	13.343	14.067	13.34	13.633
LPC(26:0)-Lipid-pos	LPC(26:0)	FALSE	18.224	17.663	17.501	17.419	17.262	17.375	17.911	18.17	17.672	17.8	18.021	17.922	17.75	17.873	17.98	17.951	17.897	17.698
LPE(16:0)-Lipid-neg	LPE(16:0)	FALSE	14.064	14.34	14.311	14.453	13.44	14.015	14.572	12.655	13.936	13.47	14.571	14.919	14.472	14.049	14.098	13.964	14.406	14.119
LPE(18:0)-Lipid-neg	LPE(18:0)	FALSE	16.935	17.653	17.551	17.502	16.59	17.206	17.215	16.355	17.7	16.999	16.998	17.929	16.952	16.765	17.01	17.409	17.015	17.127
LPE(18:1(d7))-Lipid-neg	LPE(18:1(d7))	TRUE	21.125	21.143	21.172	21.234	21.204	21.198	21.267	20.826	21.166	21.211	21.188	21.474	20.952	21.142	21.312	21.236	21.381	21.049
LPG(18:1)-Lipid-neg	LPG(18:1)	FALSE	11.76	13.834	14.036	13.284	13.375	13.466	13.39		13.694	13.015	13.793	14.447	13.64	13.645	13.214	13.902	13.874	12.937
LPI(18:0)-Lipid-neg	LPI(18:0)	FALSE	11.842	12.811	11.573	11.469	12.135	12.263	13.109	11.39	13.278	13.004	13.001	13.946	12.751	12.743	13.172	13.375	12.996	12.818
MG(16:0)-Lipid-pos	MG(16:0)	FALSE	26.161	26.458	26.482	26.321	26.247	26.319	26.431	26.646	26.246	26.299	26.356	26.345	26.296	26.435	26.471	26.279	26.398	26.271
MG(16:1)-Lipid-pos	MG(16:1)	FALSE	14.749	14.991	14.557	13.934	13.832	14.032	13.882	13.808	13.918	14.219	14.418	14.645	14.052	14.166	14.915	13.223	14.323	13.295
MG(18:0)-Lipid-pos	MG(18:0)	FALSE	27.46	27.662	27.703	27.571	27.465	27.478	27.807	27.853	27.531	27.618	27.695	27.624	27.636	27.713	27.682	27.656	27.69	27.611
MG(18:1(d7))-Lipid-pos	MG(18:1(d7))	TRUE	17.574	17.38	17.158	17.114	17.131	17.409	17.235	17.194	17.194	17.265	17.413	17.235	17.094	17.222	17.115	17.388	17.264	17.168
MG(18:1)-Lipid-pos	MG(18:1)	FALSE	22.918	23.326	23.301	23.13	22.921	23.05	23.398	23.595	23.03	23.127	23.028	22.989	23.042	23.191	23.299	23.054	23.121	22.977
Oleic acid-Lipid-neg	Oleic acid	FALSE	22.506	22.571	23.106	22.525	22.192	22.29	22.947	22.099	22.852	21.706	22.07	22.619	21.733	21.489	22.106	21.707	22.566	22.405
PA(15:0/18:1(d7))-Lipid-neg	PA(15:0/18:1(d7))	TRUE	21.185	20.338	20.4	20.252	20.131	20.279	20.368	21.043	20.425	20.253	20.297	20.698	20.119	20.103	20.262	20.298	20.461	20.209
PA(16:0_18:1)-Lipid-neg	PA(16:0_18:1)	FALSE	16.85	16.197	16.836	15.623	15.249	16.001	14.335	13.698	14.323	14.287	14.962	15.63	14.617	14.214	14.284	14.862	14.61	14.596
PA(18:0_18:1)-Lipid-neg	PA(18:0_18:1)	FALSE	17.009	16.057	16.754	15.475	14.697	15.757	13.763	13.451	13.821	13.837	14.359	14.437	13.668	13.761	13.5	14.337	13.816	13.978
PA(18:0_20:4)-Lipid-neg	PA(18:0_20:4)	FALSE	16.541	16.164	16.372	15.51	14.792	15.679	14.249	14.232	14.563	14.497	14.811	15.189	14.012	14.105	13.968	14.525	14.175	14.637
PA(18:0_22:6)-Lipid-neg	PA(18:0_22:6)	FALSE	17.885	17.682	17.742	17.304	16.616	17.129	16.111	14.862	16.05	16.139	16.357	16.783	15.845	16.164	15.968	16.153	16.453	15.541
PA(18:1/18:1)-Lipid-neg	PA(18:1/18:1)	FALSE	15.891	15.396	15.682	14.239	14.325	13.798		11.783	13.382	13.683	14.054	15.21	12.913	13.051	14.253	13.643	13.868	13.078
Palmitic acid-Lipid-neg	Palmitic acid	FALSE	26.96	26.746	27.076	26.81	26.597	26.585	26.59	26.808	26.852	26.375	26.642	26.942	26.4	26.26	26.721	26.354	26.925	26.839
Palmitoleic acid-Lipid-neg	Palmitoleic acid	FALSE	19.426	19.072	19.757	19.462	19.006	19.37	23.012	19.89	20.101	20.016	20.172	20.662	20.018	19.709	20.149	19.625	19.991	20.272
PC(15:0/18:1(d7))-Lipid-pos	PC(15:0/18:1(d7))	TRUE	27.917	27.373	27.267	27.166	27.101	27.112	27.756	27.907	27.625	27.703	27.736	27.692	27.638	27.676	27.768	27.705	27.733	27.654
PC(16:0/5:0(CHO))-Lipid-pos	PC(16:0/5:0(CHO))	FALSE	20.724	21.375	21.225	21.376	20.726	20.966	19.155	18.534	18.68	18.935	18.517	18.648	18.774	19.169	18.597	19.311	19.084	18.657
PC(16:0/9:0(CHO))-Lipid-pos	PC(16:0/9:0(CHO))	FALSE	22.008	23.165	22.931	22.873	22.452	22.891	20.842	19.985	20.305	19.822	20.008	19.767	19.676	20.374	19.993	20.449	20.114	20.375
PC(16:0/9:0(COOH))-Lipid-pos	PC(16:0/9:0(COOH))	FALSE	20.356	19.941	19.338	19.582	19.187	19.425	20.167	18.862	20.226	19.927	20.515	20.262	19.716	19.167	19.518	19.844	19.919	19.407
PC(34:1)-Lipid-pos	PC(34:1)	FALSE	26.857	27.113	27.128	26.834	26.587	26.816	26.329	24.945	25.88	25.994	26.366	26.354	25.988	26.006	26.051	26.063	26.197	25.948
PC(36:1)-Lipid-pos	PC(36:1)	FALSE	25.203	26.225	26.068	25.667	26.036	26.236	24.999	23.812	24.54	24.52	24.798	25.009	24.469	24.445	24.671	24.547	24.652	24.457
PC(36:2)-Lipid-pos	PC(36:2)	FALSE	24.644	26.11	25.878	25.671	26.052	26.105	25.3	23.779	24.713	24.753	25.065	25.131	24.705	24.787	24.898	24.834	24.933	24.727
PC(36:4)-Lipid-pos	PC(36:4)	FALSE	26.832	26.659	26.743	26.608	26.121	26.176	26.561	25.108	26.206	26.382	26.611	26.41	26.248	26.394	26.479	26.465	26.536	26.333
PC(38:4)-Lipid-pos	PC(38:4)	FALSE	24.96	25.251	25.084	24.852	24.87	25.093	24.399	23.329	24.301	24.419	24.33	24.576	24.299	24.072	24.541	24.476	24.336	24.319
PC(38:6)-Lipid-pos	PC(38:6)	FALSE	23.892	23.708	23.651	23.226	22.686	22.998	23.061	21.492	22.679	22.768	23.158	23.166	22.774	22.793	22.816	22.861	23.087	22.703
PC(40:5)-Lipid-pos	PC(40:5)	FALSE	21.298	23.488	23.224	23.039	23.682	23.662	22.58	21.157	21.983	21.967	22.267	22.406	21.994	22.054	22.271	22.091	22.128	22.035
PC(40:6)-Lipid-pos	PC(40:6)	FALSE	22.88	22.899	22.816	22.197	22.166	22.492	21.738	20.727	21.62	21.534	21.754	22.07	21.569	21.27	21.657	21.718	21.662	21.484
PC(O-16:0/0:0)-Lipid-pos	PC(O-16:0/0:0)	FALSE	16.779	16.339	15.963	16.111	16.177	16.157	19.225	16.193	18.387	18.475	19.096	19.164	17.985	18.077	18.514	18.769	18.461	18.02
PC(O-18:0/2:0)-Lipid-pos	PC(O-18:0/2:0)	FALSE	17.031	19.47	19.44	18.903	19.823	19.895	18.748	16.391	18.335	17.816	18.436	18.671	18.096	17.942	18.199	18.143	18.022	18.149
PE(15:0/18:1(d7))-Lipid-pos	PE(15:0/18:1(d7))	TRUE	22.786	21.919	21.927	21.784	21.772	21.689	22.285	22.704	21.989	22.09	22.247	22.119	21.976	22.119	22.214	22.126	22.206	22.013
PE(15:0/18:1(d7))-Lipid-neg	PE(15:0/18:1(d7))	TRUE	20.837	19.918	19.994	19.778	19.76	19.802	20.279	20.627	20.005	20.071	20.12	20.347	19.943	19.861	20.11	20.227	20.193	19.892
PE(34:1)-Lipid-pos	PE(34:1)	FALSE	19.848	19.449	19.908	19.366	18.165	18.952	18.644	16.903	17.864	17.845	18.822	18.117	17.563	18.252	17.798	17.884	18.499	17.689
PE(36:1)-Lipid-pos	PE(36:1)	FALSE	20.413	19.997	20.408	19.485	18.877	19.57	18.346	17.368	17.865	18.105	18.393	18.762	18.17	17.912	18.215	18.221	18.345	18.201
PE(36:2)-Lipid-pos	PE(36:2)	FALSE	20.315	20.015	19.929	19.416	18.578	19.357	19.052	17.463	18	18.152	18.88	18.618	17.874	18.084	18.099	18.256	18.447	17.83
PE(36:4)-Lipid-pos	PE(36:4)	FALSE	19.758	19.635	20.184	20.098	18.796	19.137	19.337	17.36	18.55	18.726	19.4	18.789	18.312	19.277	18.574	18.672	19.227	18.477
PE(38:4)-Lipid-pos	PE(38:4)	FALSE	21.955	21.845	22.159	21.701	21.065	21.511	20.745	19.689	20.283	20.575	20.801	20.759	20.23	20.511	20.657	20.585	20.718	20.371
PE(38:5)-Lipid-pos	PE(38:5)	FALSE	20.013	19.84	19.545	19.434	18.752	18.961	19.054	17.116	18.397	18.429	18.508	18.787	18.34	18.42	18.434	18.575	18.596	18.367
PE(38:6)-Lipid-pos	PE(38:6)	FALSE	21.841	21.181	21.627	21.072	19.782	20.236	20.75	18.698	19.729	19.891	20.97	20.586	19.847	20.473	19.879	20.036	20.671	19.69
PE(40:4)-Lipid-pos	PE(40:4)	FALSE	19.531	19.102	19.674	18.72	17.72	18.598	17.595	16.658	17.027	17.256	17.722	17.712	16.837	17.161	17.229	17.378	17.643	17.269
PE(40:6)-Lipid-pos	PE(40:6)	FALSE	23.086	22.708	22.942	22.198	21.473	22.18	21.073	20.226	20.713	20.952	21.289	21.628	20.776	20.762	21.032	21.05	21.103	20.691
PE(40:7)-Lipid-pos	PE(40:7)	FALSE	20.516	19.922	19.921	19.746	18.54	19.011	19.379	17.544	18.424	18.796	19.445	19.209	18.463	19.033	18.843	18.818	19.252	18.368
PE(O-16:0/20:4)-Lipid-neg	PE(O-16:0/20:4)	FALSE	17.102	16.937	17.17	17.015	16.572	16.722	15.952	14.643	15.864	15.907	16.087	16.408	15.574	15.753	16.056	16.081	16.204	15.692
PE(O-16:0/22:6)-Lipid-neg	PE(O-16:0/22:6)	FALSE	15.75	15.237	15.081	15.241	14.739	15.128	14.012	12.64	13.618	13.721	14.713	14.602	13.945	13.846	14.426	14.25	14.578	14.182
PE(O-18:0/20:4)-Lipid-neg	PE(O-18:0/20:4)	FALSE	17.386	17.471	17.551	17.299	17.095	17.372	16.034	15.558	16.322	16.34	16.001	16.526	15.684	15.726	16.354	16.27	16.242	15.78
PE(O-18:0/22:6)-Lipid-neg	PE(O-18:0/22:6)	FALSE	15.7	15.468	15.606	14.735	14.71	15.394	14.397	13.756	13.842	13.953	13.955	13.969	12.87	13.811	13.548	13.966	13.84	13.353
PE(P-16:0/20:4)-Lipid-neg	PE(P-16:0/20:4)	FALSE	19.72	19.686	20.36	20.152	19.105	19.594	19.308	17.384	18.506	18.834	19.209	19.105	18.254	18.901	18.938	18.767	19.36	18.434
PE(P-16:0/22:4)-Lipid-neg	PE(P-16:0/22:4)	FALSE	18.78	18.635	19.547	19.231	17.937	18.296	17.858	16.177	17.237	17.223	17.948	17.814	16.811	17.576	17.453	17.33	17.912	17.085
PE(P-16:0/22:6)-Lipid-neg	PE(P-16:0/22:6)	FALSE	17.923	17.978	18.161	17.946	17.158	17.391	16.979	15.26	16.711	16.595	16.891	17.202	16.394	16.675	16.73	16.773	17.236	16.438
PE(P-18:0/18:1)-Lipid-neg	PE(P-18:0/18:1)	FALSE	19.619	18.56	19.405	17.377	16.141	17.975	15.999	15.137	15.399	15.843	16.536	17.105	16.232	16.058	15.687	16.711	16.176	15.907
PE(P-18:0/18:2)-Lipid-neg	PE(P-18:0/18:2)	FALSE	14.887	14.679	14.553	13.469	13.321	14.798	13.589	11.786	12.094	12.987	12.906	13.367	11.996	12.853	12.989	12.783	13.134	13.177
PE(P-18:0/20:4)-Lipid-neg	PE(P-18:0/20:4)	FALSE	20.29	20.302	20.546	20.057	19.773	20.14	18.903	18.125	18.717	18.929	18.788	19.289	18.463	18.542	19.091	18.903	19.05	18.46
PE(P-18:0/20:5)-Lipid-neg	PE(P-18:0/20:5)	FALSE	12.609	12.927	12.855	11.495	12.041	12.666	11.577	9.8679	9.9761		10.643	11.162	10.372	10.063	11.377	11.476	11.318
PE(P-18:0/22:6)-Lipid-neg	PE(P-18:0/22:6)	FALSE	18.44	18.168	18.35	17.55	17.238	17.718	16.376	15.6	15.928	16.241	16.385	17.146	15.935	15.932	16.121	16.31	16.553	15.652
PE(P-18:1/20:4)-Lipid-neg	PE(P-18:1/20:4)	FALSE	19.512	19.4	19.395	19.213	18.605	18.954	18.105	16.656	18.015	18.128	18.068	18.668	17.646	17.799	18.121	18.072	18.236	17.835
PE(P-18:1/22:6)-Lipid-neg	PE(P-18:1/22:6)	FALSE	17.186	17.07	16.793	16.515	16.19	16.37	15.719	14.255	15.526	15.435	15.621	16.215	15.156	15.299	15.373	15.244	15.619	14.776
PG(15:0/18:1(d7))-Lipid-neg	PG(15:0/18:1(d7))	TRUE	23.746	22.945	22.82	22.791	22.701	22.718	23.426	23.573	23.322	23.261	23.284	23.623	23.146	23.15	23.344	23.209	23.477	23.258
PG(16:0_18:1)-Lipid-neg	PG(16:0_18:1)	FALSE	16.62	16.259	17.312	16.997	15.762	16.212	16.135	14.026	15.206	15.485	16.174	15.89	15.489	15.919	15.407	15.604	16.435	15.593
PG(16:0_20:4)-Lipid-neg	PG(16:0_20:4)	FALSE	13.391	13.164	13.539	13.749	12.234	12.645	11.928	10.86	11.573	12.131	12.886	11.44	12.847	12.918	12.134	12.627	13.51	12.286
PG(18:0_18:1)-Lipid-neg	PG(18:0_18:1)	FALSE	13.947	14.385	14.833	14.185	13.096	13.197	13.749	12.009	11.689	12.799	13.144	13.269	12.599	13.071	12.64	12.589	13.34	11.696
PG(18:0_20:4)-Lipid-neg	PG(18:0_20:4)	FALSE	13.497	13.187	13.792	13.241	12.471	12.852	12.261	10.793	12.326	11.374	12.637	12.37	12.349	12.483	10.957	11.526	12.346	11.84
PG(18:1/18:1)-Lipid-neg	PG(18:1/18:1)	FALSE	14	12.91	15.137	15.079			14.027			12.969	13.555		12.948	13.364	12.827	13.218	14.441
PI(15:0/18:1(d7))-Lipid-neg	PI(15:0/18:1(d7))	TRUE	21.157	20.631	20.57	20.479	20.34	20.397	20.924	21.154	20.849	20.797	20.761	21.044	20.737	20.794	20.819	20.878	21.008	20.801
PI(16:0_18:1)-Lipid-neg	PI(16:0_18:1)	FALSE	15.384	15.842	16.078	15.967	15.3	15.607	14.923	13.198	14.563	14.722	14.474	15.004	14.561	14.777	14.787	14.526	15.225	14.774
PI(16:0_20:4)-Lipid-neg	PI(16:0_20:4)	FALSE	17.541	17.882	17.844	17.601	17.349	17.562	17.223	15.608	16.933	17.069	16.971	17.277	16.783	17.022	16.986	17.152	17.284	16.977
PI(16:0_22:6)-Lipid-neg	PI(16:0_22:6)	FALSE	13.921	14.521	14.009	13.321	13.488	13.593	12.782	10.353	13.202	12.851	12.924	13.714	12.865	12.921	12.926	12.389	13.245	13.182
PI(18:0_18:1)-Lipid-neg	PI(18:0_18:1)	FALSE	14.934	15.865	16.078	15.791	15.659	15.797	14.272	13.495	14.137	14.088	14.348	14.517	13.826	14.057	14.096	14.339	14.294	13.705
PI(18:0_20:4)-Lipid-neg	PI(18:0_20:4)	FALSE	19.446	19.618	19.749	19.541	18.982	19.37	18.555	17.299	18.259	18.174	18.392	18.624	17.982	18.26	18.351	18.436	18.638	18.119
PI(18:0_22:6)-Lipid-neg	PI(18:0_22:6)	FALSE	15.012	15.847	15.566	15.033	15.143	15.348	14.429	13.144	13.948	13.837	13.696	14.462	13.741	13.618	13.914	13.833	14.198	13.857
PI(18:1/18:1)-Lipid-neg	PI(18:1/18:1)	FALSE	15.082	15.318	16.215	15.992	14.925	15.098	15.349	12.507	14.418	14.39	15.007	14.77	14.084	14.938	13.85	14.021	15.004	13.78
PI(20:4/20:4)-Lipid-neg	PI(20:4/20:4)	FALSE	13.822	13.354	14.617	14.497	13.381	12.844	13.822	11.499	12.641	13.132	13.191	13.147	13.14	13.575	13.108	12.308	14.554	13.111
PS(15:0/18:1(d7))-Lipid-neg	PS(15:0/18:1(d7))	TRUE	20.335	19.767	19.723	19.617	19.412	19.534	19.91	20.231	19.735	19.725	19.777	19.928	19.662	19.73	19.729	19.828	19.934	19.588
PS(16:0_18:1)-Lipid-neg	PS(16:0_18:1)	FALSE	16.939	17.124	17.479	17.386	15.741	16.571	16.339	14.319	15.098	15.011	16.033	15.701	15.25	15.875	15.606	15.272	15.973	15.006
PS(16:0_20:4)-Lipid-neg	PS(16:0_20:4)	FALSE	15.584	15.902	16.608	16.638	15.218	15.274	15.616	13.402	14.673	14.668	15.723	14.894	14.264	15.492	14.406	14.453	15.682	14.577
PS(16:0_22:6)-Lipid-neg	PS(16:0_22:6)	FALSE	15.622	15.989	15.962	16.049	14.597	15.27	14.893	13.273	14.492	14.611	14.769	14.441	15.005	14.598	14.718	14.278	15.299	13.816
PS(18:0_18:1)-Lipid-neg	PS(18:0_18:1)	FALSE	20.078	19.833	20.037	19.239	18.663	19.513	17.966	17.184	17.764	17.795	17.95	18.207	17.89	17.839	17.906	18.018	17.89	17.654
PS(18:0_20:4)-Lipid-neg	PS(18:0_20:4)	FALSE	19.845	19.939	20.153	20.038	19.149	19.578	18.842	17.535	18.402	18.622	18.62	18.749	18.419	18.653	18.644	18.523	18.77	18.226
PS(18:0_22:6)-Lipid-neg	PS(18:0_22:6)	FALSE	21.148	21.104	21.205	20.465	19.663	20.466	19.354	18.521	19.092	19.203	19.344	19.763	19.117	19.128	19.228	19.211	19.164	18.797
PS(18:1/18:1)-Lipid-neg	PS(18:1/18:1)	FALSE	18.014	17.816	17.67	16.848	15.859	16.697	16.509	14.883	15.725	15.701	16.187	16.107	15.618	15.518	15.745	15.733	15.881	15.208
PS(22:6/22:6)-Lipid-neg	PS(22:6/22:6)	FALSE	13.663	12.885	12.688	11.744	9.6364	10.166	9.9876			9.2979	11.311	10.548	10.312	9.3264			10.561
SM(d18:1(d9)/18:1)-Lipid-pos	SM(d18:1(d9)/18:1)	TRUE	26.623	25.787	25.59	25.439	25.467	25.387	26.51	26.61	26.354	26.392	26.494	26.476	26.347	26.395	26.478	26.468	26.513	26.361
SM(d18:1/16:0)-Lipid-pos	SM(d18:1/16:0)	FALSE	23.718	25.048	24.766	24.593	24.935	25.044	24.593	23.252	23.941	23.974	24.252	24.308	23.939	24.022	24.144	24.031	24.108	23.928
SM(d18:1/18:0)-Lipid-pos	SM(d18:1/18:0)	FALSE	22.846	23.206	23.194	22.529	22.454	22.795	21.901	20.543	21.351	21.513	21.971	22.184	21.518	21.477	21.562	21.584	21.645	21.38
SM(d18:1/24:0)-Lipid-pos	SM(d18:1/24:0)	FALSE	21.122	22.393	22.214	22.013	22.272	22.567	20.834	19.739	20.245	20.255	20.534	20.565	19.957	20.131	20.354	20.137	20.369	20.307
SM(d18:1/24:1)-Lipid-pos	SM(d18:1/24:1)	FALSE	22.614	23.148	23.117	22.81	22.831	23.176	21.898	20.795	21.546	21.615	21.905	21.93	21.473	21.54	21.665	21.562	21.75	21.488
Stearic acid-Lipid-neg	Stearic acid	FALSE	27.14	26.902	27.096	26.903	26.653	26.733	26.741	26.929	26.901	26.592	26.764	26.991	26.607	26.44	26.763	26.497	26.979	26.825
TG(15:0/18:1(d7)/15:0)-Lipid-pos	TG(15:0/18:1(d7)/15:0)	TRUE	26.806	26.304	26.43	26.175	25.995	26.242	26.129	26.497	25.889	25.612	25.695	25.7	25.909	25.978	26.086	26.001	26.03	25.946
TG(18:0_36:2)-Lipid-pos	TG(18:0_36:2)	FALSE	17.315	17.274	17.705	17.054	17.235	17.306	17.273	17.194	16.73	16.842	17.874	18.156	17.004	16.91	17.02	17.04	17.362	17.002
TG(18:1_34:2)-Lipid-pos	TG(18:1_34:2)	FALSE	18.415	18.205	18.39	17.943	17.721	17.921	17.935	18.113	17.708	17.564	18.635	19.624	17.94	17.856	17.812	18.136	17.928	17.818
TG(18:1_34:3)-Lipid-pos	TG(18:1_34:3)	FALSE	15.814	15.617	15.578	15.023	15.263	15.44	14.96	14.944	15.004	14.856	15.891	16.207	14.958	14.615	14.309	14.813	15.336	14.622
TG(20:4_32:1)-Lipid-pos	TG(20:4_32:1)	FALSE	15.355	13.671	15.949	15.474	14.632	14.542	15.158	13.011	12.975	13.545	15.253	12.411	14.585	15.956	14.367	14.222	15.788	14.295
TG(20:4_34:2)-Lipid-pos	TG(20:4_34:2)	FALSE	14.54	13.272	15.343	15.563	13.899	13.542	14.361	11.735	11.313	13.452	15.012	14.168	13.619	15.301	14.413	14.042	15.099	13.457
TG(20:4_36:0)-Lipid-pos	TG(20:4_36:0)	FALSE	14.571	13.421	13.498	13.168	13.583	14.112	13.133	11.662	12.968	13.192	13.113	10.762	13.29	13.786	13.599	13.488	12.97	12.895
TG(20:4_36:2)-Lipid-pos	TG(20:4_36:2)	FALSE	16.462	15.49	16.851	16.883	15.277	15.367	16.124	13.593	14.689	14.77	16.444	15.469	15.005	16.316	15.671	15.396	16.656	15.188
TG(20:4_36:3)-Lipid-pos	TG(20:4_36:3)	FALSE	14.757	12.171	15.435	15.452	12.971	14.424	14.997	11.114	13.027	13.66	15.424	13.197	12.944	15.73	14.127	14.308	14.83	13.141
TG(22:6_36:2)-Lipid-pos	TG(22:6_36:2)	FALSE	14.424	12.689	13.242	14.013	12.501	12.542	13.097	11.865	12.7	12.573	13.68	12.171	13.613	12.96	13.435	13.367	13.519	12.457

## Sheet: peak_area_ratio_to_is
feature_id	component_name	LA1C	LA2C	LA3C	LA4C	LA5C	LA6C	LA7C	LA8C	LA9C	LA10C	LA11C	LA12C	LA13C	LA14C	LA15C	LA16C	LA17C	LA18C
(3-O-sulfo)GalCer(d18:1/18:0(2OH)-Lipid-neg	(3-O-sulfo)GalCer(d18:1/18:0(2OH)	-2.699	-2.495	-2.39	-3.351	-2.86	-2.629	-2.837	-4.112	-2.136	-1.804	-1.742	-1.463	-1.623	-1.805	-1.769	-0.8955	-2.083	-1.962
(3-O-sulfo)GalCer(d18:1/18:0)-Lipid-neg	(3-O-sulfo)GalCer(d18:1/18:0)	-3.253	-2.919	-2.957	-3.429	-4.397	-3.34	-4.963	-5.443	-4.923	-4.335	-4.47	-4.19	-4.257	-4.362	-4.35	-4.154	-5.099	-4.538
(3-O-sulfo)GalCer(d18:1/24:0(2OH))-Lipid-neg	(3-O-sulfo)GalCer(d18:1/24:0(2OH))	-1.307	-1.627	-1.146	-2.724	-3.486	-2.211	-3.82	-5.416	-4.969	-4.282	-3.603	-3.234	-3.757	-3.303	-4.347	-3.373	-4.208	-4.055
(3-O-sulfo)GalCer(d18:1/24:0)-Lipid-neg	(3-O-sulfo)GalCer(d18:1/24:0)	-1.429	-1.66	-0.8705	-2.989	-3.833	-2.256	-3.994	-5.126	-4.658	-4.384	-3.671	-3.6	-3.476	-3.48	-4.788	-3.075	-3.706	-3.824
(3-O-sulfo)GalCer(d18:1/24:1(2OH))-Lipid-neg	(3-O-sulfo)GalCer(d18:1/24:1(2OH))	-1.675	-2.131	-1.606	-3.426	-4.167	-3.024	-4.594	-6.237	-4.905	-4.574	-3.916	-3.676	-4.025	-4.526	-5.516	-3.627	-4.383	-4.534
(3-O-sulfo)GalCer(d18:1/24:1)-Lipid-neg	(3-O-sulfo)GalCer(d18:1/24:1)	0.1411	-0.1141	0.5514	-1.543	-2.708	-0.904	-2.851	-4.301	-3.579	-2.817	-1.955	-1.822	-2.054	-2.1	-3.295	-1.776	-2.409	-2.848
7-keto-Cholesterol-Lipid-pos	7-keto-Cholesterol	-6.992	-6.341	-7.517	-6.437	-6.459	-5.486	-7.508	-7.317	-6.932	-7.445	-7.483	-7.282	-7.329	-7.24	-6.426	-8.346	-6.957	-7.061
Arachidonic acid_MRM-Lipid-neg	Arachidonic acid_MRM	-6.788	-4.883	-4.707	-4.28	-5.577	-4.93	-6.343	-8.451	-6.856	-7.027	-6.47	-6.337	-7.445	-7.775	-7.812	-6.856	-7.323	-6.908
BMP(16:0_18:1)-Lipid-neg	BMP(16:0_18:1)	-7.375	-6.141	-5.87	-6.141	-6.254	-6.141	-7.375	-8.919	-7.351	-6.857	-7.063	-6.913	-7.019	-7.199	-7.257	-7.348	-7.043	-7.337
BMP(16:0_20:4)-Lipid-neg	BMP(16:0_20:4)	-7.241	-6.488	-6.241	-6.424	-6.253	-6.431	-6.928	-8.282	-6.855	-6.359	-7.037	-6.808	-6.88	-6.47	-6.929	-6.864	-6.829	-7.058
BMP(16:1/16:1)-Lipid-neg	BMP(16:1/16:1)	-10.59	-9.359	-8.98	-9.896	-8.971	-9.828	-9.674	-11.61	-10.68	-9.991	-9.937	-9.832	-11.3	-9.899	-10.33	-10.33	-9.784
BMP(18:0_18:1)-Lipid-neg	BMP(18:0_18:1)	-8.087	-7.078	-6.782	-6.681	-7.196	-6.952	-7.915	-9.56	-8.065	-7.969	-8.015	-7.564	-7.854	-8.054	-8.158	-8.051	-8.01	-8.253
BMP(18:0_20:4)-Lipid-neg	BMP(18:0_20:4)	-8.014	-6.966	-6.714	-7.254	-6.835	-6.96	-8.113	-9.193	-7.672	-7.478	-8.431	-7.853	-7.721	-7.725	-7.925	-7.982	-8.212	-8.016
BMP(18:1/18:1)-Lipid-neg	BMP(18:1/18:1)	-3.556	-2.601	-2.621	-2.704	-2.609	-2.635	-3.645	-4.929	-3.548	-3.29	-3.548	-3.332	-3.259	-3.459	-3.427	-3.602	-3.368	-3.53
BMP(20:4/20:4)-Lipid-neg	BMP(20:4/20:4)	-2.839	-2.291	-2.287	-2.444	-1.824	-2.334	-2.929	-3.955	-2.544	-2.385	-2.948	-2.618	-2.72	-2.858	-2.632	-2.516	-2.601	-2.637
BMP(22:6/22:6)-Lipid-neg	BMP(22:6/22:6)	-5.007	-4.557	-4.8	-4.642	-4.314	-4.688	-5.37	-6.544	-5.61	-5.599	-5.385	-5.608	-5.093	-5.39	-5.606	-5.655	-5.251	-5.634
CE HODE-Lipid-pos	CE HODE	-11.69	-9.02	-9.426	-9.23	-8.936	-8.544	-10.6	-11.09	-10.92	-11.88	-11.55	-10.27	-11.46	-11.62	-11.92	-10.65	-12.5	-10.72
CE HpODE-Lipid-pos	CE HpODE	-9.096	-8.989	-9.892	-9.444	-10.3	-9.552	-9.927	-9.477	-9.674	-9.058	-10.21	-10.32	-10.04	-10.33	-10.91	-9.497	-9.963	-10.39
CE(16:1)-Lipid-pos	CE(16:1)	-8.227	-6.865	-6.863	-7.353	-6.958	-6.86	-8.247	-9.211	-8.46	-8.988	-8.659	-8.647	-8.305	-8.729	-8.87	-8.442	-8.507	-8.531
CE(18:1)-Lipid-pos	CE(18:1)	-2.529	-2.468	-2.386	-2.489	-2.493	-2.372	-2.21	-2.425	-2.499	-2.43	-2.351	-2.485	-2.459	-2.466	-2.455	-2.442	-2.357	-2.523
CE(18:2)-Lipid-pos	CE(18:2)	-5.119	-1.95	-2.01	-2.478	-1.966	-1.774	-3.425	-5.19	-3.955	-4.305	-4.109	-3.777	-3.847	-4.156	-4.114	-3.938	-4.132	-4.126
CE(20:4)-Lipid-pos	CE(20:4)	-7.77	-5.529	-5.318	-5.636	-5.582	-5.548	-6.623	-8.367	-7.56	-7.786	-7.164	-7.557	-7.326	-7.053	-7.605	-7.849	-7.136	-7.557
CE(20:5)-Lipid-pos	CE(20:5)	-7.824	-5.346	-5.413	-5.873	-5.404	-5.075	-6.804	-8.534	-7.301	-7.519	-7.348	-7.101	-7.305	-7.444	-7.367	-7.547	-7.335	-7.391
CE(22:6)-Lipid-pos	CE(22:6)	-3.53	-3.829	-5.124	-4.696	-4.879	-4.757	-5.312	-7.621	-5.456	-7.185	-6.122	-6.686	-5.709	-6.246	-6.49	-7.949	-5.425	-7.03
Cer(d18:1/16:0)-Lipid-pos	Cer(d18:1/16:0)	-4.886	-3.19	-3.116	-2.998	-3.18	-3.357	-4.081	-6.197	-4.861	-4.765	-4.11	-4.234	-4.967	-4.397	-4.758	-4.781	-4.288	-4.527
Cer(d18:1/18:0)-Lipid-pos	Cer(d18:1/18:0)	-3.16	-2.769	-2.091	-2.57	-3.925	-3.374	-3.844	-5.797	-4.493	-4.457	-3.672	-3.627	-4.579	-4.375	-4.568	-4.473	-4.001	-4.656
Cer(d18:1/24:0)-Lipid-pos	Cer(d18:1/24:0)	-4.585	-3.638	-3.216	-3.668	-3.734	-3.452	-4.967	-5.728	-5.086	-5.361	-5.143	-4.197	-5.633	-5.193	-5.846	-5.712	-4.94	-5.156
Cer(d18:1/24:1)-Lipid-pos	Cer(d18:1/24:1)	-4.056	-3.358	-2.807	-3.045	-3.394	-3.414	-4.698	-5.872	-5.463	-5.229	-4.311	-5.02	-5.342	-4.766	-5.049	-5.155	-4.667	-5.02
Cholesterol-Lipid-pos	Cholesterol	-2.601	-2.06	-2.446	-2.761	-2.911	-2.864	-3.102	-3.821	-4.039	-3.604	-3.209	-3.184	-3.553	-3.765	-2.856	-3.941	-3.753	-3.639
Cholesterol sulfate-Lipid-neg	Cholesterol sulfate	-3.256	-3.289	-2.759	-3.571	-2.911	-3.28	0.5573	-3.804	-3.237	-3.769	-3.152	-1.435	-3.258	-2.977	-3.063	-3.681	-2.836	-3.139
CL(72:6/18:2)-Lipid-neg	CL(72:6/18:2)	-7.254	-7.703	-6.422	-7.101	-6.766	-6.781	-8.013	-8.208	-6.862		-7.017	-6.238		-7.895	-6.933	-5.662	-6.657
Coenzyme Q10-Lipid-pos	Coenzyme Q10	-11.77	-10.6	-11.71	-11.51	-9.913	-10.29	-12.23	-13.23	-11.88	-11.5	-12.02	-11.24	-11.56	-11.8	-10.9	-11.66	-11.89	-11.34
DG(16:0_18:1)-Lipid-pos	DG(16:0_18:1)	-3.455	-2.506	-2.12	-2.23	-2.4	-2.383	-3.048	-3.723	-2.896	-2.868	-3.116	-2.936	-3.057	-3.353	-3.206	-3.447	-3.172	-3.509
DG(16:0_20:4)-Lipid-pos	DG(16:0_20:4)	-6.525	-6.398	-5.05	-4.338	-6.113	-5.919	-6.362	-9.452	-6.55	-6.742	-6.148	-6.983	-6.858	-5.725	-7.338	-6.663	-6.109	-7.468
DG(18:0_18:1)-Lipid-pos	DG(18:0_18:1)	-3.761	-3.114	-2.574	-3.017	-3.225	-2.987	-3.798	-4.229	-3.546	-3.409	-4.263	-4.037	-3.83	-4.282	-3.968	-4.253	-3.886	-4.345
DG(18:0_20:4)-Lipid-pos	DG(18:0_20:4)	-5.251	-4.41	-4.383	-4.923	-5.675	-4.974	-6.279	-8.653	-6.092	-6.115	-6.179	-5.696	-6.082	-6.603	-7.265	-6.78	-6.294	-6.838
DG(18:0_22:6)-Lipid-pos	DG(18:0_22:6)	-6.444	-4.937	-6.139	-5.945	-7.089	-7.231	-5.948	-5.465	-6.514	-6.001	-6.554	-7.22	-6.076	-6.125	-6.285	-6.397	-6.821	-6.652
DG(18:1_20:4)-Lipid-pos	DG(18:1_20:4)	-7.608	-7.158	-6.433	-5.962	-6.341	-6.535	-7.031	-10.81	-8.343	-9.108	-7.31	-8.017	-7.404	-8.249	-7.587	-8.506	-7.728	-10.92
DG(18:1/18:1)-Lipid-pos	DG(18:1/18:1)	-4.334	-3.604	-3.395	-3.43	-3.274	-3.561	-3.768	-4.38	-3.223	-3.8	-4.187	-3.264	-3.65	-4.032	-4.151	-3.97	-3.723	-4.005
EPA-Lipid-neg	EPA	-9.215	-5.38	-5.636	-5.762	-5.086	-5.388	-5.958	-7.157	-6.558	-7.222	-6.989	-6.701	-6.472	-6.564	-6.427	-7.62	-6.262	-6.969
GD1a/b(d36:1)-Lipid-neg	GD1a/b(d36:1)			-10.07	-9.91			-9.224		-9.416	-8.617	-8.362	-7.552	-8.827	-9.197	-9.379	-9.169	-9.98	-10.42
GM3(d34:1)-Lipid-neg	GM3(d34:1)		-9.038	-8.504	-8.953	-9.181	-9.159	-8.924	-9.227		-9.63	-8.378	-8.751	-9.409	-9.408	-9.809	-9.973	-10.03	-9.249
GM3(d36:1)-Lipid-neg	GM3(d36:1)	-6.673	-6.164	-4.452	-4.686	-6.597	-6.308	-5.926	-8.122	-7.388	-7.489	-5.733	-7.379	-7.864	-5.986	-7.22	-7.483	-5.723	-8.056
Hemi-BMP(18:1/18:1)_16:0-Lipid-neg	Hemi-BMP(18:1/18:1)_16:0	-11.95	-10.53	-9.967	-10.91	-10.26	-11.8		-13.48		-12.41			-10.62		-12.26		-11.43	-12.65
Hemi-BMP(18:1/18:1)_18:1-Lipid-neg	Hemi-BMP(18:1/18:1)_18:1	-12.46	-11.43	-11.63	-12.14	-11.68	-11.38	-13.02		-11.58	-12.05	-12.43		-11.84	-11.06	-12.09	-12.18	-10.66	-11.31
HexCer(d18:1/16:0)-Lipid-pos	HexCer(d18:1/16:0)	-8.357	-8.026	-7.704	-7.675	-8.552	-8.154	-8.549	-10.78	-8.858	-8.875	-8.178	-9.928	-9.009	-8.201	-8.487	-8.632	-8.431	-9.146
HexCer(d18:1/18:0)-Lipid-pos	HexCer(d18:1/18:0)	-7.215	-7.39	-6.389	-6.867	-8.733	-7.723	-8.314	-9.891	-8.483	-8.421	-8.495	-7.887	-8.016	-7.836	-8.687	-8.381	-7.838	-8.415
HexCer(d18:1/22:0)-Lipid-pos	HexCer(d18:1/22:0)	-5.973	-5.645	-5.078	-5.563	-6.089	-5.724	-6.753	-8.539	-7.144	-7.215	-7.26	-6.989	-6.925	-6.934	-7.197	-7.116	-6.896	-7.448
HexCer(d18:1/24:0)-Lipid-pos	HexCer(d18:1/24:0)	-6.281	-5.421	-5	-6.199	-6.302	-5.838	-7.399	-8.432	-7.396	-7.517	-7.227	-7.371	-7.322	-7.33	-7.487	-7.446	-7.02	-8.131
HexCer(d18:1/24:1)-Lipid-pos	HexCer(d18:1/24:1)	-4.595	-4.543	-3.823	-5.373	-6.233	-4.984	-6.741	-8.51	-6.999	-7.126	-6.293	-6.048	-6.074	-6.458	-6.978	-6.073	-6.343	-7.075
LacCer(d18:1/16:0)-Lipid-pos	LacCer(d18:1/16:0)	-6.825	-5.254	-5.083	-5.362	-5.521	-5.408	-5.796	-8.899	-6.87	-5.871	-6.288	-5.783	-6.378	-5.921	-7.224	-6.83	-6.412	-6.162
LacCer(d18:1/18:0)-Lipid-pos	LacCer(d18:1/18:0)	-8.173	-7.28	-5.805	-5.545	-8.025	-6.773	-7.378	-10.13	-7.757	-7.184	-7.515	-8.318	-7.844	-7.07	-9.013		-7.699	-9.347
LacCer(d18:1/24:0)-Lipid-pos	LacCer(d18:1/24:0)	-9.132		-7.744	-10.17	-9.084	-9.163	-9.921	-10.97	-9.957	-11.3		-9.921	-8.494	-10.85		-9.96
LacCer(d18:1/24:1)-Lipid-pos	LacCer(d18:1/24:1)	-8.058	-8.54	-8.129	-8.295	-7.843	-8.841	-10.51	-9.706				-8.399	-9.871		-8.976	-11.37	-10.63
Linolenic acid-Lipid-neg	Linolenic acid	-3.811	-3.35	-3.646	-3.249	-3.607	-3.509	-3.774	-3.649	-3.634	-3.616	-3.881	-4.29	-3.942	-3.315	-3.376	-3.374	-3.664	-3.59
LPC(16:0)-Lipid-pos	LPC(16:0)	-5.606	-4.748	-4.976	-5.036	-4.744	-4.647	-5.208	-7.383	-5.677	-5.815	-5.358	-5.18	-5.78	-5.98	-5.818	-5.836	-5.836	-5.837
LPC(16:1)-Lipid-pos	LPC(16:1)	-10.5	-9.319	-9.5	-9.507	-9.035	-8.973	-9.276	-12.52	-10.2	-10.05	-9.493	-9.677	-10.33	-9.992	-10.34	-10.13	-9.854	-10.06
LPC(18:0)-Lipid-pos	LPC(18:0)	-6.835	-5.442	-5.71	-5.74	-5.306	-5.414	-6.192	-8.076	-6.676	-6.705	-6.537	-6.112	-6.693	-6.741	-6.935	-6.659	-6.715	-6.713
LPC(18:1)-Lipid-pos	LPC(18:1)	-5.092	-4.263	-4.42	-4.393	-4.099	-4.073	-4.602	-5.34	-4.862	-4.952	-4.693	-4.697	-4.839	-4.909	-4.926	-4.815	-4.896	-4.901
LPC(20:4)-Lipid-pos	LPC(20:4)	-7.976	-6.561	-6.953	-6.974	-6.409	-6.447	-7.173	-8.906	-7.557	-7.597	-7.392	-7.404	-7.365	-7.564	-7.412	-7.206	-7.478	-7.485
LPC(22:6)-Lipid-pos	LPC(22:6)	-9.891	-8.643	-9.274	-9.165	-8.737	-8.822	-9.642	-11.04	-9.947	-10.23	-9.979	-9.886	-9.966	-10.06	-10.13	-9.477	-9.889	-10.54
LPC(24:0)-Lipid-pos	LPC(24:0)	-12.44	-12.07	-12.84	-12.2	-13.55	-12.03	-13.24	-13.47	-12.54	-12.82	-14.47	-13.47	-13.29	-12.24	-13.43	-12.67	-13.38	-12.95
LPC(26:0)-Lipid-pos	LPC(26:0)	-8.029	-8.479	-8.744	-8.757	-8.795	-8.888	-8.863	-8.089	-8.958	-8.882	-8.737	-8.681	-8.759	-8.753	-8.795	-8.784	-8.824	-8.889
LPE(16:0)-Lipid-neg	LPE(16:0)	-7.061	-6.802	-6.861	-6.781	-7.764	-7.182	-6.694	-8.171	-7.23	-7.741	-6.616	-6.555	-6.48	-7.093	-7.215	-7.272	-6.975	-6.93
LPE(18:0)-Lipid-neg	LPE(18:0)	-4.189	-3.49	-3.621	-3.733	-4.614	-3.991	-4.051	-4.471	-3.466	-4.212	-4.19	-3.545	-4	-4.376	-4.302	-3.827	-4.366	-3.921
LPG(18:1)-Lipid-neg	LPG(18:1)	-9.365	-7.309	-7.136	-7.95	-7.829	-7.731	-7.876		-7.472	-8.196	-7.394	-7.028	-7.312	-7.497	-8.098	-7.335	-7.507	-8.111
LPI(18:0)-Lipid-neg	LPI(18:0)	-9.283	-8.332	-9.599	-9.766	-9.069	-8.935	-8.157	-9.436	-7.888	-8.207	-8.187	-7.528	-8.201	-8.399	-8.141	-7.861	-8.386	-8.231
MG(16:0)-Lipid-pos	MG(16:0)	8.587	9.078	9.324	9.208	9.117	8.91	9.196	9.452	9.053	9.034	8.943	9.11	9.202	9.213	9.355	8.891	9.135	9.103
MG(16:1)-Lipid-pos	MG(16:1)	-2.826	-2.389	-2.601	-3.179	-3.298	-3.377	-3.353	-3.387	-3.275	-3.046	-2.995	-2.59	-3.042	-3.056	-2.2	-4.164	-2.941	-3.873
MG(18:0)-Lipid-pos	MG(18:0)	9.885	10.28	10.54	10.46	10.33	10.07	10.57	10.66	10.34	10.35	10.28	10.39	10.54	10.49	10.57	10.27	10.43	10.44
MG(18:1)-Lipid-pos	MG(18:1)	5.344	5.945	6.143	6.016	5.79	5.641	6.164	6.401	5.837	5.862	5.615	5.754	5.948	5.969	6.183	5.666	5.857	5.809
Oleic acid-Lipid-neg	Oleic acid	-2.058	-1.716	-1.439	-1.863	-2.272	-2.181	-1.491	-2.373	-1.515	-2.51	-2.291	-1.92	-2.411	-2.77	-2.291	-2.652	-1.92	-1.857
PA(16:0_18:1)-Lipid-neg	PA(16:0_18:1)	-4.335	-4.141	-3.564	-4.629	-4.881	-4.278	-6.033	-7.346	-6.102	-5.966	-5.335	-5.068	-5.502	-5.89	-5.978	-5.436	-5.851	-5.612
PA(18:0_18:1)-Lipid-neg	PA(18:0_18:1)	-4.176	-4.281	-3.646	-4.777	-5.434	-4.522	-6.605	-7.593	-6.604	-6.415	-5.938	-6.26	-6.451	-6.342	-6.762	-5.961	-6.645	-6.231
PA(18:0_20:4)-Lipid-neg	PA(18:0_20:4)	-4.644	-4.174	-4.028	-4.742	-5.339	-4.6	-6.119	-6.811	-5.862	-5.756	-5.486	-5.508	-6.107	-5.998	-6.294	-5.773	-6.286	-5.571
PA(18:0_22:6)-Lipid-neg	PA(18:0_22:6)	-3.3	-2.656	-2.658	-2.948	-3.515	-3.15	-4.257	-6.181	-4.375	-4.114	-3.941	-3.915	-4.274	-3.939	-4.294	-4.145	-4.008	-4.668
PA(18:1/18:1)-Lipid-neg	PA(18:1/18:1)	-5.294	-4.942	-4.719	-6.013	-5.805	-6.481		-9.261	-7.043	-6.569	-6.244	-5.488	-7.205	-7.052	-6.009	-6.655	-6.594	-7.13
Palmitic acid-Lipid-neg	Palmitic acid	2.396	2.459	2.53	2.421	2.132	2.114	2.152	2.336	2.485	2.158	2.281	2.403	2.256	2.001	2.324	1.994	2.439	2.577
Palmitoleic acid-Lipid-neg	Palmitoleic acid	-5.139	-5.215	-4.789	-4.926	-5.458	-5.102	-1.426	-4.582	-4.266	-4.201	-4.189	-3.877	-4.126	-4.549	-4.248	-4.735	-4.495	-3.99
PC(16:0/5:0(CHO))-Lipid-pos	PC(16:0/5:0(CHO))	-7.193	-5.998	-6.043	-5.79	-6.375	-6.146	-8.601	-9.373	-8.945	-8.768	-9.219	-9.044	-8.864	-8.507	-9.17	-8.394	-8.648	-8.997
PC(16:0/9:0(CHO))-Lipid-pos	PC(16:0/9:0(CHO))	-5.909	-4.208	-4.336	-4.293	-4.649	-4.222	-6.914	-7.922	-7.32	-7.881	-7.727	-7.925	-7.962	-7.303	-7.775	-7.256	-7.619	-7.278
PC(16:0/9:0(COOH))-Lipid-pos	PC(16:0/9:0(COOH))	-7.561	-7.432	-7.93	-7.584	-7.914	-7.688	-7.59	-9.045	-7.399	-7.775	-7.221	-7.429	-7.922	-8.509	-8.25	-7.861	-7.814	-8.246
PC(34:1)-Lipid-pos	PC(34:1)	-1.06	-0.2596	-0.1396	-0.332	-0.5147	-0.2961	-1.428	-2.962	-1.745	-1.709	-1.37	-1.338	-1.65	-1.671	-1.717	-1.642	-1.536	-1.706
PC(36:1)-Lipid-pos	PC(36:1)	-2.714	-1.148	-1.2	-1.499	-1.066	-0.8767	-2.758	-4.095	-3.085	-3.183	-2.938	-2.682	-3.168	-3.231	-3.097	-3.158	-3.081	-3.196
PC(36:2)-Lipid-pos	PC(36:2)	-3.273	-1.263	-1.39	-1.495	-1.05	-1.007	-2.456	-4.128	-2.912	-2.95	-2.671	-2.561	-2.933	-2.889	-2.87	-2.871	-2.8	-2.926
PC(36:4)-Lipid-pos	PC(36:4)	-1.085	-0.7139	-0.5249	-0.5579	-0.9807	-0.9369	-1.195	-2.799	-1.419	-1.321	-1.125	-1.281	-1.39	-1.282	-1.288	-1.24	-1.197	-1.321
PC(38:4)-Lipid-pos	PC(38:4)	-2.957	-2.122	-2.183	-2.314	-2.232	-2.02	-3.358	-4.578	-3.324	-3.283	-3.406	-3.116	-3.339	-3.605	-3.227	-3.229	-3.397	-3.334
PC(38:6)-Lipid-pos	PC(38:6)	-4.025	-3.665	-3.616	-3.94	-4.416	-4.114	-4.695	-6.415	-4.945	-4.935	-4.578	-4.525	-4.864	-4.883	-4.952	-4.843	-4.645	-4.95
PC(40:5)-Lipid-pos	PC(40:5)	-6.619	-3.885	-4.044	-4.128	-3.42	-3.45	-5.177	-6.75	-5.642	-5.736	-5.469	-5.286	-5.644	-5.622	-5.497	-5.613	-5.605	-5.619
PC(40:6)-Lipid-pos	PC(40:6)	-5.037	-4.474	-4.452	-4.969	-4.936	-4.621	-6.019	-7.18	-6.005	-6.168	-5.982	-5.622	-6.069	-6.406	-6.111	-5.987	-6.071	-6.17
PC(O-16:0/0:0)-Lipid-pos	PC(O-16:0/0:0)	-9.474	-9.803	-10.28	-10.06	-9.88	-10.11	-7.548	-10.07	-8.244	-8.207	-7.662	-7.439	-8.524	-8.549	-8.261	-7.965	-8.26	-8.567
PC(O-18:0/2:0)-Lipid-pos	PC(O-18:0/2:0)	-9.221	-6.672	-6.806	-7.272	-6.234	-6.368	-8.025	-9.868	-8.296	-8.866	-8.322	-7.932	-8.413	-8.684	-8.576	-8.591	-8.699	-8.438
PE(34:1)-Lipid-pos	PE(34:1)	-2.937	-2.469	-2.019	-2.418	-3.607	-2.737	-3.641	-5.802	-4.125	-4.245	-3.425	-4.002	-4.413	-3.867	-4.415	-4.242	-3.707	-4.324
PE(36:1)-Lipid-pos	PE(36:1)	-2.373	-1.922	-1.519	-2.299	-2.895	-2.119	-3.938	-5.337	-4.124	-3.985	-3.854	-3.357	-3.807	-4.207	-3.999	-3.904	-3.861	-3.812
PE(36:2)-Lipid-pos	PE(36:2)	-2.471	-1.903	-1.999	-2.368	-3.193	-2.332	-3.232	-5.241	-3.989	-3.938	-3.367	-3.501	-4.102	-4.035	-4.115	-3.87	-3.759	-4.183
PE(36:4)-Lipid-pos	PE(36:4)	-3.027	-2.283	-1.743	-1.686	-2.976	-2.552	-2.948	-5.344	-3.439	-3.364	-2.846	-3.33	-3.664	-2.842	-3.64	-3.454	-2.979	-3.535
PE(38:4)-Lipid-pos	PE(38:4)	-0.8305	-0.07345	0.2311	-0.08307	-0.7069	-0.1781	-1.54	-3.016	-1.706	-1.515	-1.445	-1.36	-1.746	-1.608	-1.557	-1.54	-1.488	-1.642
PE(38:5)-Lipid-pos	PE(38:5)	-2.773	-2.078	-2.383	-2.35	-3.019	-2.728	-3.231	-5.588	-3.592	-3.661	-3.739	-3.332	-3.637	-3.699	-3.78	-3.55	-3.61	-3.646
PE(38:6)-Lipid-pos	PE(38:6)	-0.9444	-0.7372	-0.3009	-0.712	-1.989	-1.453	-1.534	-4.006	-2.26	-2.198	-1.277	-1.533	-2.13	-1.646	-2.335	-2.089	-1.535	-2.323
PE(40:4)-Lipid-pos	PE(40:4)	-3.255	-2.816	-2.253	-3.064	-4.051	-3.091	-4.689	-6.047	-4.962	-4.834	-4.524	-4.407	-5.139	-4.958	-4.985	-4.747	-4.563	-4.744
PE(40:6)-Lipid-pos	PE(40:6)	0.3003	0.7891	1.015	0.4134	-0.2984	0.4907	-1.212	-2.478	-1.276	-1.137	-0.9572	-0.4908	-1.2	-1.357	-1.181	-1.075	-1.103	-1.322
PE(40:7)-Lipid-pos	PE(40:7)	-2.269	-1.997	-2.007	-2.038	-3.232	-2.678	-2.906	-5.161	-3.565	-3.294	-2.802	-2.91	-3.513	-3.086	-3.37	-3.307	-2.954	-3.644
PE(O-16:0/20:4)-Lipid-neg	PE(O-16:0/20:4)	-3.735	-2.981	-2.824	-2.763	-3.188	-3.08	-4.327	-5.985	-4.141	-4.165	-4.033	-3.939	-4.369	-4.107	-4.054	-4.147	-3.989	-4.2
PE(O-16:0/22:6)-Lipid-neg	PE(O-16:0/22:6)	-5.087	-4.681	-4.913	-4.537	-5.021	-4.674	-6.267	-7.988	-6.387	-6.35	-5.407	-5.745	-5.997	-6.015	-5.684	-5.978	-5.615	-5.71
PE(O-18:0/20:4)-Lipid-neg	PE(O-18:0/20:4)	-3.45	-2.447	-2.443	-2.479	-2.665	-2.43	-4.244	-5.07	-3.682	-3.731	-4.119	-3.821	-4.258	-4.135	-3.756	-3.957	-3.951	-4.112
PE(O-18:0/22:6)-Lipid-neg	PE(O-18:0/22:6)	-5.137	-4.45	-4.388	-5.043	-5.05	-4.407	-5.882	-6.871	-6.163	-6.118	-6.165	-6.377	-7.073	-6.05	-6.562	-6.261	-6.353	-6.539
PE(P-16:0/20:4)-Lipid-neg	PE(P-16:0/20:4)	-1.117	-0.2318	0.3664	0.3744	-0.6554	-0.2072	-0.9708	-3.244	-1.499	-1.237	-0.9112	-1.241	-1.688	-0.96	-1.172	-1.461	-0.8335	-1.458
PE(P-16:0/22:4)-Lipid-neg	PE(P-16:0/22:4)	-2.057	-1.283	-0.4468	-0.5471	-1.823	-1.506	-2.421	-4.45	-2.768	-2.849	-2.172	-2.532	-3.132	-2.284	-2.657	-2.898	-2.281	-2.807
PE(P-16:0/22:6)-Lipid-neg	PE(P-16:0/22:6)	-2.914	-1.94	-1.833	-1.832	-2.602	-2.411	-3.3	-5.368	-3.294	-3.477	-3.229	-3.145	-3.549	-3.186	-3.38	-3.455	-2.957	-3.454
PE(P-18:0/18:1)-Lipid-neg	PE(P-18:0/18:1)	-1.217	-1.358	-0.5893	-2.401	-3.619	-1.827	-4.28	-5.49	-4.606	-4.228	-3.584	-3.242	-3.71	-3.802	-4.424	-3.517	-4.017	-3.985
PE(P-18:0/18:2)-Lipid-neg	PE(P-18:0/18:2)	-5.95	-5.239	-5.441	-6.309	-6.439	-5.003	-6.69	-8.842	-7.911	-7.085	-7.214	-6.98	-7.947	-7.008	-7.121	-7.444	-7.059	-6.715
PE(P-18:0/20:4)-Lipid-neg	PE(P-18:0/20:4)	-0.5463	0.384	0.5515	0.2788	0.01343	0.3386	-1.376	-2.502	-1.288	-1.143	-1.332	-1.058	-1.48	-1.319	-1.019	-1.325	-1.143	-1.432
PE(P-18:0/20:5)-Lipid-neg	PE(P-18:0/20:5)	-8.227	-6.991	-7.139	-8.283	-7.719	-7.135	-8.702	-10.76	-10.03		-9.477	-9.184	-9.571	-9.797	-8.733	-8.752	-8.875
PE(P-18:0/22:6)-Lipid-neg	PE(P-18:0/22:6)	-2.397	-1.75	-1.644	-2.228	-2.522	-2.084	-3.903	-5.028	-4.077	-3.831	-3.735	-3.2	-4.007	-3.928	-3.989	-3.917	-3.64	-4.24
PE(P-18:1/20:4)-Lipid-neg	PE(P-18:1/20:4)	-1.325	-0.5178	-0.599	-0.5647	-1.155	-0.8476	-2.174	-3.972	-1.99	-1.944	-2.051	-1.679	-2.296	-2.061	-1.989	-2.156	-1.957	-2.057
PE(P-18:1/22:6)-Lipid-neg	PE(P-18:1/22:6)	-3.65	-2.848	-3.201	-3.263	-3.57	-3.431	-4.56	-6.373	-4.479	-4.637	-4.499	-4.132	-4.787	-4.562	-4.737	-4.983	-4.575	-5.116
PG(16:0_18:1)-Lipid-neg	PG(16:0_18:1)	-7.126	-6.686	-5.508	-5.794	-6.939	-6.506	-7.292	-9.546	-8.116	-7.776	-7.11	-7.733	-7.657	-7.232	-7.937	-7.605	-7.041	-7.665
PG(16:0_20:4)-Lipid-neg	PG(16:0_20:4)	-10.35	-9.781	-9.28	-9.042	-10.47	-10.07	-11.5	-12.71	-11.75	-11.13	-10.4	-12.18	-10.3	-10.23	-11.21	-10.58	-9.967	-10.97
PG(18:0_18:1)-Lipid-neg	PG(18:0_18:1)	-9.799	-8.56	-7.986	-8.606	-9.605	-9.521	-9.677	-11.56	-11.63	-10.46	-10.14	-10.35	-10.55	-10.08	-10.7	-10.62	-10.14	-11.56
PG(18:0_20:4)-Lipid-neg	PG(18:0_20:4)	-10.25	-9.759	-9.028	-9.55	-10.23	-9.867	-11.17	-12.78	-11	-11.89	-10.65	-11.25	-10.8	-10.67	-12.39	-11.68	-11.13	-11.42
PG(18:1/18:1)-Lipid-neg	PG(18:1/18:1)	-9.746	-10.03	-7.682	-7.712			-9.399			-10.29	-9.729		-10.2	-9.786	-10.52	-9.991	-9.036
PI(16:0_18:1)-Lipid-neg	PI(16:0_18:1)	-5.773	-4.788	-4.493	-4.512	-5.04	-4.79	-6.001	-7.956	-6.286	-6.075	-6.287	-6.04	-6.176	-6.017	-6.033	-6.352	-5.783	-6.026
PI(16:0_20:4)-Lipid-neg	PI(16:0_20:4)	-3.615	-2.749	-2.726	-2.878	-2.991	-2.835	-3.701	-5.546	-3.916	-3.727	-3.79	-3.767	-3.955	-3.772	-3.834	-3.726	-3.725	-3.824
PI(16:0_22:6)-Lipid-neg	PI(16:0_22:6)	-7.236	-6.11	-6.562	-7.158	-6.852	-6.804	-8.143	-10.8	-7.648	-7.945	-7.837	-7.33	-7.872	-7.873	-7.893	-8.489	-7.763	-7.619
PI(18:0_18:1)-Lipid-neg	PI(18:0_18:1)	-6.223	-4.765	-4.492	-4.688	-4.681	-4.6	-6.652	-7.659	-6.712	-6.709	-6.413	-6.528	-6.911	-6.737	-6.724	-6.539	-6.714	-7.096
PI(18:0_20:4)-Lipid-neg	PI(18:0_20:4)	-1.71	-1.013	-0.8218	-0.9371	-1.358	-1.027	-2.369	-3.855	-2.591	-2.623	-2.37	-2.42	-2.755	-2.534	-2.468	-2.442	-2.37	-2.682
PI(18:0_22:6)-Lipid-neg	PI(18:0_22:6)	-6.144	-4.784	-5.004	-5.445	-5.197	-5.049	-6.495	-8.01	-6.901	-6.96	-7.065	-6.582	-6.997	-7.176	-6.905	-7.045	-6.81	-6.944
PI(18:1/18:1)-Lipid-neg	PI(18:1/18:1)	-6.074	-5.313	-4.356	-4.487	-5.415	-5.299	-5.576	-8.647	-6.431	-6.407	-5.754	-6.274	-6.653	-5.856	-6.97	-6.857	-6.004	-7.021
PI(20:4/20:4)-Lipid-neg	PI(20:4/20:4)	-7.335	-7.277	-5.953	-5.981	-6.96	-7.553	-7.102	-9.655	-8.209	-7.665	-7.57	-7.897	-7.598	-7.219	-7.711	-8.57	-6.454	-7.689
PS(16:0_18:1)-Lipid-neg	PS(16:0_18:1)	-3.396	-2.643	-2.244	-2.231	-3.671	-2.962	-3.571	-5.912	-4.637	-4.714	-3.744	-4.226	-4.412	-3.855	-4.122	-4.556	-3.961	-4.582
PS(16:0_20:4)-Lipid-neg	PS(16:0_20:4)	-4.751	-3.865	-3.116	-2.979	-4.194	-4.26	-4.294	-6.829	-5.062	-5.057	-4.054	-5.033	-5.399	-4.238	-5.323	-5.375	-4.252	-5.011
PS(16:0_22:6)-Lipid-neg	PS(16:0_22:6)	-4.713	-3.778	-3.761	-3.568	-4.815	-4.263	-5.017	-6.959	-5.243	-5.113	-5.008	-5.486	-4.657	-5.132	-5.011	-5.55	-4.635	-5.772
PS(18:0_18:1)-Lipid-neg	PS(18:0_18:1)	-0.2574	0.06582	0.3132	-0.3777	-0.7493	-0.02094	-1.944	-3.048	-1.97	-1.93	-1.826	-1.72	-1.773	-1.891	-1.822	-1.81	-2.044	-1.935
PS(18:0_20:4)-Lipid-neg	PS(18:0_20:4)	-0.4896	0.1717	0.4297	0.4214	-0.2627	0.04412	-1.068	-2.696	-1.333	-1.103	-1.157	-1.178	-1.243	-1.077	-1.085	-1.305	-1.164	-1.363
PS(18:0_22:6)-Lipid-neg	PS(18:0_22:6)	0.8125	1.337	1.481	0.8485	0.2516	0.9323	-0.5554	-1.71	-0.643	-0.5219	-0.4324	-0.1644	-0.5451	-0.6023	-0.5008	-0.6172	-0.7697	-0.7917
PS(18:1/18:1)-Lipid-neg	PS(18:1/18:1)	-2.321	-1.951	-2.053	-2.769	-3.552	-2.837	-3.401	-5.348	-4.01	-4.023	-3.59	-3.82	-4.045	-4.212	-3.984	-4.095	-4.053	-4.38
PS(22:6/22:6)-Lipid-neg	PS(22:6/22:6)	-6.672	-6.882	-7.035	-7.873	-9.775	-9.368	-9.922			-10.43	-8.466	-9.379	-9.351	-10.4			-9.374
SM(d18:1/16:0)-Lipid-pos	SM(d18:1/16:0)	-2.906	-0.7388	-0.8243	-0.8455	-0.5317	-0.343	-1.917	-3.358	-2.413	-2.418	-2.242	-2.168	-2.407	-2.373	-2.335	-2.437	-2.404	-2.433
SM(d18:1/18:0)-Lipid-pos	SM(d18:1/18:0)	-3.778	-2.581	-2.397	-2.91	-3.013	-2.592	-4.609	-6.067	-5.003	-4.879	-4.523	-4.291	-4.829	-4.918	-4.917	-4.884	-4.868	-4.981
SM(d18:1/24:0)-Lipid-pos	SM(d18:1/24:0)	-5.501	-3.393	-3.377	-3.426	-3.194	-2.82	-5.676	-6.871	-6.109	-6.137	-5.961	-5.911	-6.39	-6.265	-6.124	-6.331	-6.144	-6.054
SM(d18:1/24:1)-Lipid-pos	SM(d18:1/24:1)	-4.009	-2.638	-2.473	-2.629	-2.636	-2.211	-4.612	-5.814	-4.808	-4.777	-4.59	-4.545	-4.874	-4.855	-4.814	-4.906	-4.763	-4.873
Stearic acid-Lipid-neg	Stearic acid	2.575	2.615	2.55	2.515	2.188	2.261	2.304	2.457	2.534	2.376	2.403	2.452	2.463	2.181	2.366	2.137	2.493	2.562
TG(18:0_36:2)-Lipid-pos	TG(18:0_36:2)	-3.478	-3.001	-2.539	-3.113	-2.722	-2.855	-3.23	-3.51	-3.64	-3.454	-2.514	-2.179	-3.295	-3.354	-3.29	-3.333	-3.003	-3.217
TG(18:1_34:2)-Lipid-pos	TG(18:1_34:2)	-2.378	-2.07	-1.853	-2.224	-2.236	-2.24	-2.568	-2.591	-2.662	-2.731	-1.753	-0.7112	-2.359	-2.409	-2.497	-2.236	-2.436	-2.4
TG(18:1_34:3)-Lipid-pos	TG(18:1_34:3)	-4.979	-4.658	-4.666	-5.144	-4.693	-4.72	-5.543	-5.76	-5.366	-5.439	-4.496	-4.129	-5.341	-5.649	-6.001	-5.56	-5.028	-5.596
TG(20:4_32:1)-Lipid-pos	TG(20:4_32:1)	-5.437	-6.603	-4.295	-4.694	-5.325	-5.619	-5.345	-7.693	-7.395	-6.751	-5.134	-7.925	-5.714	-4.308	-5.943	-6.15	-4.577	-5.923
TG(20:4_34:2)-Lipid-pos	TG(20:4_34:2)	-6.252	-7.003	-4.901	-4.604	-6.058	-6.619	-6.142	-8.969	-9.057	-6.843	-5.375	-6.168	-6.68	-4.963	-5.897	-6.33	-5.265	-6.762
TG(20:4_36:0)-Lipid-pos	TG(20:4_36:0)	-6.222	-6.854	-6.746	-6.999	-6.374	-6.049	-7.37	-9.042	-7.403	-7.103	-7.275	-9.573	-7.009	-6.478	-6.71	-6.884	-7.394	-7.324
TG(20:4_36:2)-Lipid-pos	TG(20:4_36:2)	-4.33	-4.785	-3.392	-3.284	-4.679	-4.794	-4.38	-7.111	-5.681	-5.525	-3.944	-4.867	-5.294	-3.948	-4.639	-4.977	-3.708	-5.031
TG(20:4_36:3)-Lipid-pos	TG(20:4_36:3)	-6.035	-8.104	-4.809	-4.715	-6.985	-5.737	-5.507	-9.59	-7.343	-6.635	-4.964	-7.139	-7.355	-4.534	-6.183	-6.065	-5.534	-7.078
TG(22:6_36:2)-Lipid-pos	TG(22:6_36:2)	-6.368	-7.586	-7.002	-6.154	-7.456	-7.618	-7.406	-8.839	-7.67	-7.723	-6.708	-8.164	-6.686	-7.305	-6.875	-7.006	-6.845	-7.761
