# Supplementary material for: Novel App knock-in mouse model shows key features of amyloid pathology and reveals profound metabolic dysregulation of microglia
Source: Mol Neurodegener. 2022 Jun 11;17:41. doi: 10.1186/s13024-022-00547-7 (PMC9188195; doi:10.1186/s13024-022-00547-7)
Supplement: Supplementary file 14 — Additional file 14: Table s6. microglia diff abundance analysis. [file 13024_2022_547_MOESM14_ESM.xlsx]

## Sheet: Overview
Supplementary File X: Targeted LC/MS analysis of microglia from APP-SAA KI/KI, KI/+ and +/+ animals
This excel file contains the results of differential abundance analysis between microglia from three experimental groups:
A. WT animals
B. Heterozygous APP-SAA knock-in animals
C. Homozygouns APP-SAA knock-in animals
Three pairwise comparisons ("contrasts") were extracted from the linear model and are available in separate worksheets in this document:
1. APP-SAA heterozygous KI vs WT
2. APP-SAA homozygous KI vs WT
3. APP-SAA homozygous KI vs APP-SAA heterozygous KI
Analytes were considered significantly differentially abundant if they displayed a mean log2 abundance difference of > 20% with an FDR < 10%.
At these thresholds, the following numbers of differentially abundant analytes were detected:
	1. APP-SAA heterozygo KI vs WT	2. APP-SAA homozygous KI vs WT	3. Hom_vs_Het
Signif. Down	0	4	2
Not signf. Diff.	145	125	128
Signif. Up	0	16	15

## Sheet: 1. APP-SAA heterozygo KI vs WT
feature_id	component_name	ionization	panel	logFC	AveExpr	t	P.Value	adj.P.Val
7-keto-Cholesterol-Lipid-pos	7-keto-Cholesterol	positive	Lipid	-0.22	-7.031	-0.634061	0.5373	0.9982
CE HODE-Lipid-pos	CE HODE	positive	Lipid	-0.072	-10.6686	-0.155012	0.8793	0.9982
CE HpODE-Lipid-pos	CE HpODE	positive	Lipid	0.22	-9.83708	0.664773	0.5181	0.9982
CE(16:1)-Lipid-pos	CE(16:1)	positive	Lipid	0.15	-8.15125	0.855866	0.4076	0.9982
CE(18:1)-Lipid-pos	CE(18:1)	positive	Lipid	-0.0025	-2.43554	-0.025771	0.9798	0.9982
CE(18:2)-Lipid-pos	CE(18:2)	positive	Lipid	0.17	-3.5761	0.72129	0.4837	0.9982
CE(20:4)-Lipid-pos	CE(20:4)	positive	Lipid	0.29	-6.94254	1.73751	0.106	0.9982
CE(20:5)-Lipid-pos	CE(20:5)	positive	Lipid	0.12	-6.88508	0.657936	0.5221	0.9982
CE(22:6)-Lipid-pos	CE(22:6)	positive	Lipid	0.28	-5.78031	0.591806	0.5644	0.9982
Cer(d18:1/16:0)-Lipid-pos	Cer(d18:1/16:0)	positive	Lipid	0.1	-4.26068	0.644343	0.5306	0.9982
Cer(d18:1/18:0)-Lipid-pos	Cer(d18:1/18:0)	positive	Lipid	-0.098	-3.91279	-0.745423	0.4693	0.9982
Cer(d18:1/24:0)-Lipid-pos	Cer(d18:1/24:0)	positive	Lipid	-0.049	-4.73625	-0.187096	0.8545	0.9982
Cer(d18:1/24:1)-Lipid-pos	Cer(d18:1/24:1)	positive	Lipid	0.049	-4.48147	0.340936	0.7386	0.9982
Cholesterol-Lipid-pos	Cholesterol	positive	Lipid	0.16	-3.2282	0.611875	0.5514	0.9982
Coenzyme Q10-Lipid-pos	Coenzyme Q10	positive	Lipid	-0.006	-11.5028	-0.0286767	0.9776	0.9982
DG(16:0_18:1)-Lipid-pos	DG(16:0_18:1)	positive	Lipid	0.03	-2.96805	0.235027	0.8179	0.9982
DG(16:0_20:4)-Lipid-pos	DG(16:0_20:4)	positive	Lipid	-0.34	-6.4856	-1.04653	0.3148	0.9982
DG(18:0_18:1)-Lipid-pos	DG(18:0_18:1)	positive	Lipid	0.038	-3.69577	0.176434	0.8627	0.9982
DG(18:0_20:4)-Lipid-pos	DG(18:0_20:4)	positive	Lipid	0.18	-6.02739	0.879356	0.3952	0.9982
DG(18:0_22:6)-Lipid-pos	DG(18:0_22:6)	positive	Lipid	0.77	-6.32458	1.82428	0.09174	0.9982
DG(18:1_20:4)-Lipid-pos	DG(18:1_20:4)	positive	Lipid	-0.57	-7.83611	-1.14438	0.2736	0.9982
DG(18:1/18:1)-Lipid-pos	DG(18:1/18:1)	positive	Lipid	-0.032	-3.76386	-0.160377	0.8751	0.9982
HexCer(d18:1/16:0)-Lipid-pos	HexCer(d18:1/16:0)	positive	Lipid	-0.11	-8.64131	-0.371707	0.7162	0.9982
HexCer(d18:1/18:0)-Lipid-pos	HexCer(d18:1/18:0)	positive	Lipid	-0.12	-8.05435	-0.514991	0.6153	0.9982
HexCer(d18:1/22:0)-Lipid-pos	HexCer(d18:1/22:0)	positive	Lipid	-0.088	-6.69392	-0.629655	0.5399	0.9982
HexCer(d18:1/24:0)-Lipid-pos	HexCer(d18:1/24:0)	positive	Lipid	0.0031	-6.95102	0.016244	0.9873	0.9982
HexCer(d18:1/24:1)-Lipid-pos	HexCer(d18:1/24:1)	positive	Lipid	-0.15	-6.12596	-1.04895	0.3134	0.9982
LacCer(d18:1/16:0)-Lipid-pos	LacCer(d18:1/16:0)	positive	Lipid	0.43	-6.21607	1.62785	0.1281	0.9982
LacCer(d18:1/18:0)-Lipid-pos	LacCer(d18:1/18:0)	positive	Lipid	-0.066	-7.69726	-0.14669	0.8859	0.9982
LPC(16:0)-Lipid-pos	LPC(16:0)	positive	Lipid	-0.039	-5.52578	-0.296583	0.7715	0.9982
LPC(16:1)-Lipid-pos	LPC(16:1)	positive	Lipid	0.00046	-9.93099	0.00233914	0.9982	0.9982
LPC(18:0)-Lipid-pos	LPC(18:0)	positive	Lipid	0.076	-6.40003	0.594979	0.5621	0.9982
LPC(18:1)-Lipid-pos	LPC(18:1)	positive	Lipid	0.021	-4.70957	0.189681	0.8525	0.9982
LPC(20:4)-Lipid-pos	LPC(20:4)	positive	Lipid	0.05	-7.32544	0.367502	0.7192	0.9982
LPC(22:6)-Lipid-pos	LPC(22:6)	positive	Lipid	-0.05	-9.73973	-0.281407	0.7828	0.9982
LPC(24:0)-Lipid-pos	LPC(24:0)	positive	Lipid	-0.28	-12.9496	-0.581452	0.5711	0.9982
LPC(26:0)-Lipid-pos	LPC(26:0)	positive	Lipid	0.063	-8.70586	0.51652	0.6142	0.9982
MG(16:0)-Lipid-pos	MG(16:0)	positive	Lipid	0.085	9.10609	0.690654	0.502	0.9982
MG(16:1)-Lipid-pos	MG(16:1)	positive	Lipid	0.081	-3.08849	0.211782	0.8356	0.9982
MG(18:0)-Lipid-pos	MG(18:0)	positive	Lipid	0.12	10.3835	1.07272	0.3029	0.9982
MG(18:1)-Lipid-pos	MG(18:1)	positive	Lipid	0.11	5.88582	0.7185	0.4852	0.9982
PC(16:0/5:0(CHO))-Lipid-pos	PC(16:0/5:0(CHO))	positive	Lipid	0.049	-8.0042	0.231875	0.8203	0.9982
PC(16:0/9:0(CHO))-Lipid-pos	PC(16:0/9:0(CHO))	positive	Lipid	-0.0032	-6.58326	-0.0113816	0.9911	0.9982
PC(16:0/9:0(COOH))-Lipid-pos	PC(16:0/9:0(COOH))	positive	Lipid	-0.069	-7.84273	-0.322905	0.7519	0.9982
PC(34:1)-Lipid-pos	PC(34:1)	positive	Lipid	-0.008	-1.28197	-0.0839148	0.9344	0.9982
PC(36:1)-Lipid-pos	PC(36:1)	positive	Lipid	-0.01	-2.56539	-0.079609	0.9378	0.9982
PC(36:2)-Lipid-pos	PC(36:2)	positive	Lipid	0.053	-2.4692	0.371314	0.7164	0.9982
PC(36:4)-Lipid-pos	PC(36:4)	positive	Lipid	-0.026	-1.2032	-0.205955	0.84	0.9982
PC(38:4)-Lipid-pos	PC(38:4)	positive	Lipid	-0.067	-3.0569	-0.648078	0.5282	0.9982
PC(38:6)-Lipid-pos	PC(38:6)	positive	Lipid	-0.0067	-4.61152	-0.0608747	0.9524	0.9982
PC(40:5)-Lipid-pos	PC(40:5)	positive	Lipid	0.082	-5.17806	0.425781	0.6772	0.9982
PC(40:6)-Lipid-pos	PC(40:6)	positive	Lipid	-0.073	-5.6821	-0.717468	0.4858	0.9982
PC(O-16:0/0:0)-Lipid-pos	PC(O-16:0/0:0)	positive	Lipid	-0.22	-8.82786	-0.848092	0.4121	0.9982
PC(O-18:0/2:0)-Lipid-pos	PC(O-18:0/2:0)	positive	Lipid	0.1	-8.07126	0.525945	0.6078	0.9982
PE(34:1)-Lipid-pos	PE(34:1)	positive	Lipid	-0.095	-3.68875	-0.721214	0.4836	0.9982
PE(36:1)-Lipid-pos	PE(36:1)	positive	Lipid	-0.044	-3.40622	-0.354018	0.729	0.9982
PE(36:2)-Lipid-pos	PE(36:2)	positive	Lipid	-0.054	-3.4221	-0.37042	0.717	0.9982
PE(36:4)-Lipid-pos	PE(36:4)	positive	Lipid	-0.055	-3.09186	-0.336008	0.7422	0.9982
PE(38:4)-Lipid-pos	PE(38:4)	positive	Lipid	-0.09	-1.21136	-0.764993	0.458	0.9982
PE(38:5)-Lipid-pos	PE(38:5)	positive	Lipid	0.023	-3.35532	0.129162	0.8992	0.9982
PE(38:6)-Lipid-pos	PE(38:6)	positive	Lipid	-0.031	-1.72246	-0.238592	0.8151	0.9982
PE(40:4)-Lipid-pos	PE(40:4)	positive	Lipid	-0.12	-4.28505	-0.795671	0.4405	0.9982
PE(40:6)-Lipid-pos	PE(40:6)	positive	Lipid	-0.14	-0.671118	-1.24907	0.2337	0.9982
PE(40:7)-Lipid-pos	PE(40:7)	positive	Lipid	-0.08	-3.04082	-0.480286	0.639	0.9982
SM(d18:1/16:0)-Lipid-pos	SM(d18:1/16:0)	positive	Lipid	0.059	-1.94981	0.359167	0.7252	0.9982
SM(d18:1/18:0)-Lipid-pos	SM(d18:1/18:0)	positive	Lipid	0.0063	-4.22436	0.0569797	0.9554	0.9982
SM(d18:1/24:0)-Lipid-pos	SM(d18:1/24:0)	positive	Lipid	0.011	-5.31571	0.0541487	0.9576	0.9982
SM(d18:1/24:1)-Lipid-pos	SM(d18:1/24:1)	positive	Lipid	-0.047	-4.1571	-0.337959	0.7408	0.9982
TG(18:0_36:2)-Lipid-pos	TG(18:0_36:2)	positive	Lipid	-0.024	-3.09585	-0.091961	0.9282	0.9982
TG(18:1_34:2)-Lipid-pos	TG(18:1_34:2)	positive	Lipid	-0.16	-2.24197	-0.525213	0.6085	0.9982
TG(18:1_34:3)-Lipid-pos	TG(18:1_34:3)	positive	Lipid	0.058	-5.15385	0.193092	0.8499	0.9982
TG(20:4_32:1)-Lipid-pos	TG(20:4_32:1)	positive	Lipid	0.1	-5.82393	0.314802	0.758	0.9982
TG(20:4_34:2)-Lipid-pos	TG(20:4_34:2)	positive	Lipid	-0.21	-6.32713	-0.449349	0.6608	0.9982
TG(20:4_36:0)-Lipid-pos	TG(20:4_36:0)	positive	Lipid	-0.022	-7.15606	-0.0452087	0.9646	0.9982
TG(20:4_36:2)-Lipid-pos	TG(20:4_36:2)	positive	Lipid	-0.3	-4.68712	-1.408	0.1827	0.9982
TG(20:4_36:3)-Lipid-pos	TG(20:4_36:3)	positive	Lipid	-1.1	-6.35056	-2.53931	0.02506	0.9982
TG(22:6_36:2)-Lipid-pos	TG(22:6_36:2)	positive	Lipid	-0.16	-7.28735	-0.450537	0.6599	0.9982
(3-O-sulfo)GalCer(d18:1/18:0(2OH)-Lipid-neg	(3-O-sulfo)GalCer(d18:1/18:0(2OH)	negative	Lipid	-0.19	-2.25865	-0.802139	0.4371	0.9982
(3-O-sulfo)GalCer(d18:1/18:0)-Lipid-neg	(3-O-sulfo)GalCer(d18:1/18:0)	negative	Lipid	-0.036	-4.18771	-0.180813	0.8593	0.9982
(3-O-sulfo)GalCer(d18:1/24:0(2OH))-Lipid-neg	(3-O-sulfo)GalCer(d18:1/24:0(2OH))	negative	Lipid	-0.038	-3.38157	-0.144971	0.887	0.9982
(3-O-sulfo)GalCer(d18:1/24:0)-Lipid-neg	(3-O-sulfo)GalCer(d18:1/24:0)	negative	Lipid	0.079	-3.37897	0.350562	0.7316	0.9982
(3-O-sulfo)GalCer(d18:1/24:1(2OH))-Lipid-neg	(3-O-sulfo)GalCer(d18:1/24:1(2OH))	negative	Lipid	0.11	-3.91905	0.583002	0.5699	0.9982
(3-O-sulfo)GalCer(d18:1/24:1)-Lipid-neg	(3-O-sulfo)GalCer(d18:1/24:1)	negative	Lipid	0.037	-2.02134	0.191717	0.8509	0.9982
Arachidonic acid_MRM-Lipid-neg	Arachidonic acid_MRM	negative	Lipid	-0.012	-6.48708	-0.0395327	0.9691	0.9982
BMP(16:0_18:1)-Lipid-neg	BMP(16:0_18:1)	negative	Lipid	0.12	-6.97795	0.825608	0.4239	0.9982
BMP(16:0_20:4)-Lipid-neg	BMP(16:0_20:4)	negative	Lipid	0.045	-6.79876	0.240703	0.8135	0.9982
BMP(16:1/16:1)-Lipid-neg	BMP(16:1/16:1)	negative	Lipid	0.027	-10.0584	0.0836886	0.9347	0.9982
BMP(18:0_18:1)-Lipid-neg	BMP(18:0_18:1)	negative	Lipid	-0.057	-7.79123	-0.484413	0.6362	0.9982
BMP(18:0_20:4)-Lipid-neg	BMP(18:0_20:4)	negative	Lipid	0.098	-7.72577	0.465694	0.6492	0.9982
BMP(18:1/18:1)-Lipid-neg	BMP(18:1/18:1)	negative	Lipid	0.1	-3.31471	0.881917	0.3939	0.9982
BMP(20:4/20:4)-Lipid-neg	BMP(20:4/20:4)	negative	Lipid	0.023	-2.63123	0.144341	0.8874	0.9982
BMP(22:6/22:6)-Lipid-neg	BMP(22:6/22:6)	negative	Lipid	0.21	-5.26403	1.74122	0.1053	0.9982
Cholesterol sulfate-Lipid-neg	Cholesterol sulfate	negative	Lipid	-0.12	-2.93659	-0.179554	0.8603	0.9982
CL(72:6/18:2)-Lipid-neg	CL(72:6/18:2)	negative	Lipid	-0.64	-7.03421	-1.32643	0.2151	0.9982
EPA-Lipid-neg	EPA	negative	Lipid	0.38	-6.52028	1.33016	0.2069	0.9982
GM3(d34:1)-Lipid-neg	GM3(d34:1)	negative	Lipid	0.14	-9.2265	0.464058	0.6519	0.9982
GM3(d36:1)-Lipid-neg	GM3(d36:1)	negative	Lipid	-0.24	-6.62485	-1.62804	0.1275	0.9982
Hemi-BMP(18:1/18:1)_18:1-Lipid-neg	Hemi-BMP(18:1/18:1)_18:1	negative	Lipid	0.22	-11.8084	0.39112	0.7034	0.9982
Linolenic acid-Lipid-neg	Linolenic acid	negative	Lipid	-0.053	-3.62649	-0.284227	0.7807	0.9982
LPE(16:0)-Lipid-neg	LPE(16:0)	negative	Lipid	0.079	-7.07916	0.355256	0.7281	0.9982
LPE(18:0)-Lipid-neg	LPE(18:0)	negative	Lipid	-0.091	-4.02039	-0.447717	0.6618	0.9982
LPG(18:1)-Lipid-neg	LPG(18:1)	negative	Lipid	-0.012	-7.71441	-0.0412512	0.9678	0.9982
LPI(18:0)-Lipid-neg	LPI(18:0)	negative	Lipid	-0.0074	-8.53358	-0.056335	0.9559	0.9982
Oleic acid-Lipid-neg	Oleic acid	negative	Lipid	0.012	-2.08511	0.0407313	0.9681	0.9982
PA(16:0_18:1)-Lipid-neg	PA(16:0_18:1)	negative	Lipid	-0.045	-5.33033	-0.308108	0.7629	0.9982
PA(18:0_18:1)-Lipid-neg	PA(18:0_18:1)	negative	Lipid	-0.048	-5.81354	-0.296654	0.7714	0.9982
PA(18:0_20:4)-Lipid-neg	PA(18:0_20:4)	negative	Lipid	0.063	-5.50543	0.368417	0.7185	0.9982
PA(18:0_22:6)-Lipid-neg	PA(18:0_22:6)	negative	Lipid	-0.049	-3.90767	-0.338979	0.74	0.9982
PA(18:1/18:1)-Lipid-neg	PA(18:1/18:1)	negative	Lipid	-0.1	-6.38254	-0.273573	0.7892	0.9982
Palmitic acid-Lipid-neg	Palmitic acid	negative	Lipid	0.07	2.30323	0.421766	0.6801	0.9982
Palmitoleic acid-Lipid-neg	Palmitoleic acid	negative	Lipid	0.12	-4.4063	0.231096	0.8209	0.9982
PE(O-16:0/20:4)-Lipid-neg	PE(O-16:0/20:4)	negative	Lipid	-0.14	-3.89039	-0.882332	0.3937	0.9982
PE(O-16:0/22:6)-Lipid-neg	PE(O-16:0/22:6)	negative	Lipid	-0.12	-5.66986	-0.474579	0.6431	0.9982
PE(O-18:0/20:4)-Lipid-neg	PE(O-18:0/20:4)	negative	Lipid	-0.17	-3.59733	-1.0041	0.3337	0.9982
PE(O-18:0/22:6)-Lipid-neg	PE(O-18:0/22:6)	negative	Lipid	-0.14	-5.82722	-0.660771	0.5203	0.9982
PE(P-16:0/20:4)-Lipid-neg	PE(P-16:0/20:4)	negative	Lipid	-0.16	-1.00815	-0.978443	0.3457	0.9982
PE(P-16:0/22:4)-Lipid-neg	PE(P-16:0/22:4)	negative	Lipid	-0.16	-2.27294	-1.00922	0.3313	0.9982
PE(P-16:0/22:6)-Lipid-neg	PE(P-16:0/22:6)	negative	Lipid	-0.057	-3.07359	-0.343976	0.7364	0.9982
PE(P-18:0/18:1)-Lipid-neg	PE(P-18:0/18:1)	negative	Lipid	-0.097	-3.32767	-0.628607	0.5405	0.9982
PE(P-18:0/18:2)-Lipid-neg	PE(P-18:0/18:2)	negative	Lipid	-0.079	-6.79988	-0.231001	0.821	0.9982
PE(P-18:0/20:4)-Lipid-neg	PE(P-18:0/20:4)	negative	Lipid	-0.12	-0.855418	-0.9223	0.3732	0.9982
PE(P-18:0/20:5)-Lipid-neg	PE(P-18:0/20:5)	negative	Lipid	-0.18	-8.71083	-0.476208	0.6435	0.9982
PE(P-18:0/22:6)-Lipid-neg	PE(P-18:0/22:6)	negative	Lipid	-0.069	-3.34001	-0.494595	0.6292	0.9982
PE(P-18:1/20:4)-Lipid-neg	PE(P-18:1/20:4)	negative	Lipid	-0.097	-1.74078	-0.565059	0.5817	0.9982
PE(P-18:1/22:6)-Lipid-neg	PE(P-18:1/22:6)	negative	Lipid	-0.023	-4.3	-0.147112	0.8853	0.9982
PG(16:0_18:1)-Lipid-neg	PG(16:0_18:1)	negative	Lipid	-0.031	-7.29276	-0.222059	0.8277	0.9982
PG(16:0_20:4)-Lipid-neg	PG(16:0_20:4)	negative	Lipid	0.33	-10.6628	1.17703	0.2608	0.9982
PG(18:0_18:1)-Lipid-neg	PG(18:0_18:1)	negative	Lipid	0.27	-10.0863	1.12462	0.2814	0.9982
PG(18:0_20:4)-Lipid-neg	PG(18:0_20:4)	negative	Lipid	0.21	-10.8607	0.757497	0.4626	0.9982
PI(16:0_18:1)-Lipid-neg	PI(16:0_18:1)	negative	Lipid	-0.0014	-5.80155	-0.00954448	0.9925	0.9982
PI(16:0_20:4)-Lipid-neg	PI(16:0_20:4)	negative	Lipid	-0.01	-3.61537	-0.0801268	0.9374	0.9982
PI(16:0_22:6)-Lipid-neg	PI(16:0_22:6)	negative	Lipid	0.17	-7.663	0.705508	0.4931	0.9982
PI(18:0_18:1)-Lipid-neg	PI(18:0_18:1)	negative	Lipid	-0.092	-6.15793	-0.594446	0.5624	0.9982
PI(18:0_20:4)-Lipid-neg	PI(18:0_20:4)	negative	Lipid	-0.15	-2.13031	-1.34146	0.2028	0.9982
PI(18:0_22:6)-Lipid-neg	PI(18:0_22:6)	negative	Lipid	0.088	-6.41742	0.633153	0.5376	0.9982
PI(18:1/18:1)-Lipid-neg	PI(18:1/18:1)	negative	Lipid	-0.021	-6.0774	-0.14527	0.8867	0.9982
PI(20:4/20:4)-Lipid-neg	PI(20:4/20:4)	negative	Lipid	0.24	-7.4665	0.85801	0.4068	0.9982
PS(16:0_18:1)-Lipid-neg	PS(16:0_18:1)	negative	Lipid	-0.1	-3.8578	-0.602286	0.5574	0.9982
PS(16:0_20:4)-Lipid-neg	PS(16:0_20:4)	negative	Lipid	0.1	-4.61615	0.602072	0.5575	0.9982
PS(16:0_22:6)-Lipid-neg	PS(16:0_22:6)	negative	Lipid	0.14	-4.91567	0.523876	0.6094	0.9982
PS(18:0_18:1)-Lipid-neg	PS(18:0_18:1)	negative	Lipid	-0.077	-1.37441	-0.667469	0.5162	0.9982
PS(18:0_20:4)-Lipid-neg	PS(18:0_20:4)	negative	Lipid	-0.042	-0.858693	-0.324107	0.751	0.9982
PS(18:0_22:6)-Lipid-neg	PS(18:0_22:6)	negative	Lipid	-0.05	-0.121763	-0.421095	0.6806	0.9982
PS(18:1/18:1)-Lipid-neg	PS(18:1/18:1)	negative	Lipid	0.041	-3.58031	0.220937	0.8286	0.9982
Stearic acid-Lipid-neg	Stearic acid	negative	Lipid	0.11	2.41297	0.843359	0.4143	0.9982

## Sheet: 2. APP-SAA homozygous KI vs WT
feature_id	component_name	ionization	panel	logFC	AveExpr	t	P.Value	adj.P.Val
GM3(d36:1)-Lipid-neg	GM3(d36:1)	negative	Lipid	1.5	-6.62485	10.3104	1.284e-07	1.862e-05
LPI(18:0)-Lipid-neg	LPI(18:0)	negative	Lipid	-0.8	-8.53358	-6.14716	3.535e-05	0.002563
TG(20:4_32:1)-Lipid-pos	TG(20:4_32:1)	positive	Lipid	1.8	-5.82393	5.55241	0.0001021	0.004937
PS(16:0_20:4)-Lipid-neg	PS(16:0_20:4)	negative	Lipid	0.9	-4.61615	5.30826	0.0001428	0.005177
Coenzyme Q10-Lipid-pos	Coenzyme Q10	positive	Lipid	-0.96	-11.5028	-4.64253	0.0004652	0.008651
TG(20:4_36:2)-Lipid-pos	TG(20:4_36:2)	positive	Lipid	1	-4.68712	4.67662	0.0004374	0.008651
PG(16:0_18:1)-Lipid-neg	PG(16:0_18:1)	negative	Lipid	0.64	-7.29276	4.6319	0.0004722	0.008651
PI(18:1/18:1)-Lipid-neg	PI(18:1/18:1)	negative	Lipid	0.66	-6.0774	4.626	0.0004773	0.008651
PI(20:4/20:4)-Lipid-neg	PI(20:4/20:4)	negative	Lipid	1.1	-7.4665	3.80514	0.002278	0.0367
Cer(d18:1/24:1)-Lipid-pos	Cer(d18:1/24:1)	positive	Lipid	0.48	-4.48147	3.30787	0.005676	0.07446
PE(38:6)-Lipid-pos	PE(38:6)	positive	Lipid	0.42	-1.72246	3.26511	0.006162	0.07446
PG(18:0_18:1)-Lipid-neg	PG(18:0_18:1)	negative	Lipid	0.79	-10.0863	3.36059	0.005211	0.07446
PC(38:4)-Lipid-pos	PC(38:4)	positive	Lipid	-0.32	-3.0569	-3.10994	0.008305	0.07637
PE(36:4)-Lipid-pos	PE(36:4)	positive	Lipid	0.5	-3.09186	3.04108	0.00948	0.07637
TG(20:4_34:2)-Lipid-pos	TG(20:4_34:2)	positive	Lipid	1.5	-6.32713	3.09629	0.008724	0.07637
TG(20:4_36:3)-Lipid-pos	TG(20:4_36:3)	positive	Lipid	1.4	-6.35056	3.16038	0.007722	0.07637
PE(P-16:0/22:4)-Lipid-neg	PE(P-16:0/22:4)	negative	Lipid	0.5	-2.27294	3.11249	0.008264	0.07637
PG(16:0_20:4)-Lipid-neg	PG(16:0_20:4)	negative	Lipid	0.85	-10.6628	3.05407	0.009455	0.07637
PC(40:6)-Lipid-pos	PC(40:6)	positive	Lipid	-0.3	-5.6821	-2.94194	0.01147	0.08753
PS(16:0_18:1)-Lipid-neg	PS(16:0_18:1)	negative	Lipid	0.48	-3.8578	2.87434	0.01306	0.09466
Cer(d18:1/18:0)-Lipid-pos	Cer(d18:1/18:0)	positive	Lipid	0.36	-3.91279	2.77504	0.01579	0.1002
PE(34:1)-Lipid-pos	PE(34:1)	positive	Lipid	0.36	-3.68875	2.7718	0.01589	0.1002
(3-O-sulfo)GalCer(d18:1/18:0(2OH)-Lipid-neg	(3-O-sulfo)GalCer(d18:1/18:0(2OH)	negative	Lipid	-0.66	-2.25865	-2.79177	0.01545	0.1002
DG(16:0_20:4)-Lipid-pos	DG(16:0_20:4)	positive	Lipid	0.81	-6.4856	2.53459	0.02529	0.1528
LPC(16:0)-Lipid-pos	LPC(16:0)	positive	Lipid	-0.31	-5.52578	-2.35511	0.03493	0.1948
LPC(20:4)-Lipid-pos	LPC(20:4)	positive	Lipid	-0.32	-7.32544	-2.37058	0.03394	0.1948
CE(20:4)-Lipid-pos	CE(20:4)	positive	Lipid	0.38	-6.94254	2.31625	0.03755	0.2016
PE(P-16:0/20:4)-Lipid-neg	PE(P-16:0/20:4)	negative	Lipid	0.36	-1.00815	2.27599	0.04046	0.2095
LacCer(d18:1/18:0)-Lipid-pos	LacCer(d18:1/18:0)	positive	Lipid	1	-7.69726	2.23439	0.04581	0.2291
PC(O-18:0/2:0)-Lipid-pos	PC(O-18:0/2:0)	positive	Lipid	-0.42	-8.07126	-2.14183	0.05176	0.2502
LPC(18:0)-Lipid-pos	LPC(18:0)	positive	Lipid	-0.24	-6.40003	-1.89744	0.08025	0.3553
MG(18:0)-Lipid-pos	MG(18:0)	positive	Lipid	0.21	10.3835	1.89989	0.0799	0.3553
PC(36:1)-Lipid-pos	PC(36:1)	positive	Lipid	-0.24	-2.56539	-1.89308	0.08087	0.3553
LPC(22:6)-Lipid-pos	LPC(22:6)	positive	Lipid	-0.33	-9.73973	-1.83458	0.0896	0.3821
BMP(20:4/20:4)-Lipid-neg	BMP(20:4/20:4)	negative	Lipid	-0.29	-2.63123	-1.81347	0.09295	0.3851
HexCer(d18:1/18:0)-Lipid-pos	HexCer(d18:1/18:0)	positive	Lipid	0.41	-8.05435	1.79619	0.09606	0.3869
PG(18:0_20:4)-Lipid-neg	PG(18:0_20:4)	negative	Lipid	0.49	-10.8607	1.74768	0.1047	0.3993
PI(16:0_22:6)-Lipid-neg	PI(16:0_22:6)	negative	Lipid	-0.42	-7.663	-1.75226	0.1036	0.3993
HexCer(d18:1/16:0)-Lipid-pos	HexCer(d18:1/16:0)	positive	Lipid	0.46	-8.64131	1.60947	0.1321	0.4561
PE(40:6)-Lipid-pos	PE(40:6)	positive	Lipid	-0.17	-0.671118	-1.60917	0.1316	0.4561
PE(O-18:0/20:4)-Lipid-neg	PE(O-18:0/20:4)	negative	Lipid	-0.27	-3.59733	-1.6442	0.1241	0.4561
PI(18:0_22:6)-Lipid-neg	PI(18:0_22:6)	negative	Lipid	-0.22	-6.41742	-1.60916	0.1316	0.4561
Cer(d18:1/16:0)-Lipid-pos	Cer(d18:1/16:0)	positive	Lipid	0.23	-4.26068	1.48479	0.1615	0.5446
7-keto-Cholesterol-Lipid-pos	7-keto-Cholesterol	positive	Lipid	-0.48	-7.031	-1.37904	0.1917	0.5451
CE HODE-Lipid-pos	CE HODE	positive	Lipid	-0.64	-10.6686	-1.38445	0.1901	0.5451
MG(16:0)-Lipid-pos	MG(16:0)	positive	Lipid	0.17	9.10609	1.42075	0.179	0.5451
MG(18:1)-Lipid-pos	MG(18:1)	positive	Lipid	0.23	5.88582	1.45173	0.1703	0.5451
PC(O-16:0/0:0)-Lipid-pos	PC(O-16:0/0:0)	positive	Lipid	-0.36	-8.82786	-1.44723	0.1721	0.5451
CL(72:6/18:2)-Lipid-neg	CL(72:6/18:2)	negative	Lipid	-0.68	-7.03421	-1.45559	0.1771	0.5451
LPE(18:0)-Lipid-neg	LPE(18:0)	negative	Lipid	-0.28	-4.02039	-1.38852	0.1884	0.5451
PS(18:0_18:1)-Lipid-neg	PS(18:0_18:1)	negative	Lipid	-0.16	-1.37441	-1.40943	0.1822	0.5451
PA(16:0_18:1)-Lipid-neg	PA(16:0_18:1)	negative	Lipid	-0.19	-5.33033	-1.35149	0.1996	0.5567
PC(16:0/9:0(COOH))-Lipid-pos	PC(16:0/9:0(COOH))	positive	Lipid	-0.27	-7.84273	-1.28252	0.2221	0.5801
PC(36:2)-Lipid-pos	PC(36:2)	positive	Lipid	-0.18	-2.4692	-1.28235	0.2222	0.5801
PC(40:5)-Lipid-pos	PC(40:5)	positive	Lipid	-0.25	-5.17806	-1.29998	0.2162	0.5801
TG(22:6_36:2)-Lipid-pos	TG(22:6_36:2)	positive	Lipid	0.46	-7.28735	1.27826	0.224	0.5801
PE(40:7)-Lipid-pos	PE(40:7)	positive	Lipid	0.21	-3.04082	1.25186	0.2327	0.592
DG(18:0_22:6)-Lipid-pos	DG(18:0_22:6)	positive	Lipid	0.51	-6.32458	1.21553	0.2463	0.6068
BMP(18:1/18:1)-Lipid-neg	BMP(18:1/18:1)	negative	Lipid	-0.14	-3.31471	-1.21258	0.2469	0.6068
LPC(18:1)-Lipid-pos	LPC(18:1)	positive	Lipid	-0.13	-4.70957	-1.17079	0.2627	0.612
PE(36:1)-Lipid-pos	PE(36:1)	positive	Lipid	-0.15	-3.40622	-1.18189	0.2585	0.612
BMP(18:0_20:4)-Lipid-neg	BMP(18:0_20:4)	negative	Lipid	-0.24	-7.72577	-1.16279	0.2659	0.612
LPG(18:1)-Lipid-neg	LPG(18:1)	negative	Lipid	-0.35	-7.71441	-1.1906	0.257	0.612
CE(20:5)-Lipid-pos	CE(20:5)	positive	Lipid	-0.21	-6.88508	-1.14075	0.2746	0.6126
(3-O-sulfo)GalCer(d18:1/18:0)-Lipid-neg	(3-O-sulfo)GalCer(d18:1/18:0)	negative	Lipid	-0.23	-4.18771	-1.15096	0.2705	0.6126
PE(P-18:0/20:5)-Lipid-neg	PE(P-18:0/20:5)	negative	Lipid	-0.41	-8.71083	-1.12496	0.2852	0.6267
CE(18:2)-Lipid-pos	CE(18:2)	positive	Lipid	-0.24	-3.5761	-1.03587	0.3194	0.6523
DG(18:1/18:1)-Lipid-pos	DG(18:1/18:1)	positive	Lipid	-0.2	-3.76386	-1.04287	0.3161	0.6523
SM(d18:1/18:0)-Lipid-pos	SM(d18:1/18:0)	positive	Lipid	-0.11	-4.22436	-1.03717	0.3186	0.6523
PS(16:0_22:6)-Lipid-neg	PS(16:0_22:6)	negative	Lipid	0.28	-4.91567	1.07723	0.3014	0.6523
PS(18:0_22:6)-Lipid-neg	PS(18:0_22:6)	negative	Lipid	-0.12	-0.121763	-1.05261	0.3117	0.6523
PE(P-18:0/20:4)-Lipid-neg	PE(P-18:0/20:4)	negative	Lipid	-0.13	-0.855418	-1.00533	0.3331	0.6684
PE(P-18:1/22:6)-Lipid-neg	PE(P-18:1/22:6)	negative	Lipid	-0.16	-4.3	-0.998021	0.3365	0.6684
PE(P-18:1/20:4)-Lipid-neg	PE(P-18:1/20:4)	negative	Lipid	-0.16	-1.74078	-0.949714	0.3596	0.7047
GM3(d34:1)-Lipid-neg	GM3(d34:1)	negative	Lipid	0.27	-9.2265	0.942077	0.367	0.7095
LacCer(d18:1/16:0)-Lipid-pos	LacCer(d18:1/16:0)	positive	Lipid	0.23	-6.21607	0.887252	0.3915	0.7468
SM(d18:1/16:0)-Lipid-pos	SM(d18:1/16:0)	positive	Lipid	-0.14	-1.94981	-0.851198	0.4101	0.7723
HexCer(d18:1/22:0)-Lipid-pos	HexCer(d18:1/22:0)	positive	Lipid	0.11	-6.69392	0.774851	0.4523	0.7847
LPC(16:1)-Lipid-pos	LPC(16:1)	positive	Lipid	-0.14	-9.93099	-0.731192	0.4777	0.7847
PC(16:0/5:0(CHO))-Lipid-pos	PC(16:0/5:0(CHO))	positive	Lipid	0.17	-8.0042	0.804575	0.4356	0.7847
PE(38:5)-Lipid-pos	PE(38:5)	positive	Lipid	-0.13	-3.35532	-0.727389	0.4799	0.7847
SM(d18:1/24:1)-Lipid-pos	SM(d18:1/24:1)	positive	Lipid	-0.11	-4.1571	-0.790355	0.4435	0.7847
TG(18:1_34:2)-Lipid-pos	TG(18:1_34:2)	positive	Lipid	-0.23	-2.24197	-0.772826	0.4538	0.7847
(3-O-sulfo)GalCer(d18:1/24:0)-Lipid-neg	(3-O-sulfo)GalCer(d18:1/24:0)	negative	Lipid	0.16	-3.37897	0.730292	0.4783	0.7847
BMP(16:1/16:1)-Lipid-neg	BMP(16:1/16:1)	negative	Lipid	0.26	-10.0584	0.827332	0.4246	0.7847
PA(18:1/18:1)-Lipid-neg	PA(18:1/18:1)	negative	Lipid	-0.27	-6.38254	-0.71767	0.4871	0.7847
Palmitoleic acid-Lipid-neg	Palmitoleic acid	negative	Lipid	0.38	-4.4063	0.72848	0.4795	0.7847
PE(P-18:0/22:6)-Lipid-neg	PE(P-18:0/22:6)	negative	Lipid	-0.11	-3.34001	-0.786502	0.4457	0.7847
PI(16:0_20:4)-Lipid-neg	PI(16:0_20:4)	negative	Lipid	-0.089	-3.61537	-0.716187	0.4866	0.7847
PS(18:0_20:4)-Lipid-neg	PS(18:0_20:4)	negative	Lipid	0.097	-0.858693	0.75528	0.4636	0.7847
CE(18:1)-Lipid-pos	CE(18:1)	positive	Lipid	0.064	-2.43554	0.673132	0.5127	0.8169
PE(40:4)-Lipid-pos	PE(40:4)	positive	Lipid	0.1	-4.28505	0.65001	0.527	0.8306
CE(16:1)-Lipid-pos	CE(16:1)	positive	Lipid	-0.11	-8.15125	-0.599923	0.5589	0.8604
LPC(24:0)-Lipid-pos	LPC(24:0)	positive	Lipid	-0.29	-12.9496	-0.604011	0.5565	0.8604
SM(d18:1/24:0)-Lipid-pos	SM(d18:1/24:0)	positive	Lipid	-0.12	-5.31571	-0.592509	0.5637	0.8604
PC(36:4)-Lipid-pos	PC(36:4)	positive	Lipid	0.066	-1.2032	0.530579	0.6047	0.8628
TG(18:1_34:3)-Lipid-pos	TG(18:1_34:3)	positive	Lipid	-0.16	-5.15385	-0.544043	0.5958	0.8628
BMP(18:0_18:1)-Lipid-neg	BMP(18:0_18:1)	negative	Lipid	-0.065	-7.79123	-0.550019	0.5917	0.8628
PA(18:0_20:4)-Lipid-neg	PA(18:0_20:4)	negative	Lipid	-0.088	-5.50543	-0.520602	0.6114	0.8628
PE(O-16:0/20:4)-Lipid-neg	PE(O-16:0/20:4)	negative	Lipid	-0.08	-3.89039	-0.518407	0.6129	0.8628
PE(O-16:0/22:6)-Lipid-neg	PE(O-16:0/22:6)	negative	Lipid	-0.13	-5.66986	-0.531842	0.604	0.8628
PE(P-16:0/22:6)-Lipid-neg	PE(P-16:0/22:6)	negative	Lipid	0.091	-3.07359	0.555301	0.5881	0.8628
PI(16:0_18:1)-Lipid-neg	PI(16:0_18:1)	negative	Lipid	0.084	-5.80155	0.575095	0.5751	0.8628
HexCer(d18:1/24:1)-Lipid-pos	HexCer(d18:1/24:1)	positive	Lipid	-0.068	-6.12596	-0.489737	0.6325	0.8818
DG(18:0_20:4)-Lipid-pos	DG(18:0_20:4)	positive	Lipid	-0.097	-6.02739	-0.469225	0.6467	0.8855
(3-O-sulfo)GalCer(d18:1/24:1)-Lipid-neg	(3-O-sulfo)GalCer(d18:1/24:1)	negative	Lipid	0.09	-2.02134	0.468305	0.6473	0.8855
Linolenic acid-Lipid-neg	Linolenic acid	negative	Lipid	0.085	-3.62649	0.458707	0.654	0.8863
LPC(26:0)-Lipid-pos	LPC(26:0)	positive	Lipid	0.051	-8.70586	0.416361	0.684	0.9029
PC(34:1)-Lipid-pos	PC(34:1)	positive	Lipid	-0.039	-1.28197	-0.406238	0.6912	0.9029
EPA-Lipid-neg	EPA	negative	Lipid	0.12	-6.52028	0.413261	0.6863	0.9029
PE(P-18:0/18:2)-Lipid-neg	PE(P-18:0/18:2)	negative	Lipid	-0.14	-6.79988	-0.425448	0.6776	0.9029
PC(16:0/9:0(CHO))-Lipid-pos	PC(16:0/9:0(CHO))	positive	Lipid	0.11	-6.58326	0.385501	0.7063	0.9089
Stearic acid-Lipid-neg	Stearic acid	negative	Lipid	0.051	2.41297	0.382487	0.7083	0.9089
HexCer(d18:1/24:0)-Lipid-pos	HexCer(d18:1/24:0)	positive	Lipid	0.067	-6.95102	0.355502	0.7279	0.9106
(3-O-sulfo)GalCer(d18:1/24:1(2OH))-Lipid-neg	(3-O-sulfo)GalCer(d18:1/24:1(2OH))	negative	Lipid	-0.067	-3.91905	-0.36819	0.7187	0.9106
LPE(16:0)-Lipid-neg	LPE(16:0)	negative	Lipid	0.078	-7.07916	0.354764	0.7285	0.9106
Cholesterol sulfate-Lipid-neg	Cholesterol sulfate	negative	Lipid	0.22	-2.93659	0.32031	0.7539	0.9308
PI(18:0_18:1)-Lipid-neg	PI(18:0_18:1)	negative	Lipid	-0.049	-6.15793	-0.315411	0.7575	0.9308
CE(22:6)-Lipid-pos	CE(22:6)	positive	Lipid	0.14	-5.78031	0.301943	0.7676	0.9353
BMP(16:0_18:1)-Lipid-neg	BMP(16:0_18:1)	negative	Lipid	-0.043	-6.97795	-0.288887	0.7772	0.9382
Palmitic acid-Lipid-neg	Palmitic acid	negative	Lipid	0.046	2.30323	0.281294	0.7829	0.9382
DG(18:1_20:4)-Lipid-pos	DG(18:1_20:4)	positive	Lipid	0.12	-7.83611	0.238891	0.815	0.9545
PE(36:2)-Lipid-pos	PE(36:2)	positive	Lipid	0.032	-3.4221	0.219829	0.8294	0.9545
BMP(22:6/22:6)-Lipid-neg	BMP(22:6/22:6)	negative	Lipid	0.029	-5.26403	0.234198	0.8185	0.9545
Oleic acid-Lipid-neg	Oleic acid	negative	Lipid	0.075	-2.08511	0.245872	0.8097	0.9545
PE(P-18:0/18:1)-Lipid-neg	PE(P-18:0/18:1)	negative	Lipid	-0.034	-3.32767	-0.220573	0.8289	0.9545
(3-O-sulfo)GalCer(d18:1/24:0(2OH))-Lipid-neg	(3-O-sulfo)GalCer(d18:1/24:0(2OH))	negative	Lipid	0.055	-3.38157	0.210089	0.8369	0.9556
Cer(d18:1/24:0)-Lipid-pos	Cer(d18:1/24:0)	positive	Lipid	0.048	-4.73625	0.184355	0.8566	0.9704
TG(20:4_36:0)-Lipid-pos	TG(20:4_36:0)	positive	Lipid	0.083	-7.15606	0.173679	0.8649	0.9721
DG(16:0_18:1)-Lipid-pos	DG(16:0_18:1)	positive	Lipid	0.018	-2.96805	0.138166	0.8922	0.9733
DG(18:0_18:1)-Lipid-pos	DG(18:0_18:1)	positive	Lipid	0.028	-3.69577	0.131715	0.8972	0.9733
PC(38:6)-Lipid-pos	PC(38:6)	positive	Lipid	-0.011	-4.61152	-0.103226	0.9194	0.9733
Arachidonic acid_MRM-Lipid-neg	Arachidonic acid_MRM	negative	Lipid	0.027	-6.48708	0.0943439	0.9263	0.9733
Hemi-BMP(18:1/18:1)_18:1-Lipid-neg	Hemi-BMP(18:1/18:1)_18:1	negative	Lipid	0.088	-11.8084	0.153374	0.881	0.9733
PA(18:0_18:1)-Lipid-neg	PA(18:0_18:1)	negative	Lipid	0.024	-5.81354	0.150494	0.8827	0.9733
PE(O-18:0/22:6)-Lipid-neg	PE(O-18:0/22:6)	negative	Lipid	0.024	-5.82722	0.117956	0.9079	0.9733
PI(18:0_20:4)-Lipid-neg	PI(18:0_20:4)	negative	Lipid	-0.01	-2.13031	-0.0969335	0.9243	0.9733
PS(18:1/18:1)-Lipid-neg	PS(18:1/18:1)	negative	Lipid	0.019	-3.58031	0.101224	0.9209	0.9733
CE HpODE-Lipid-pos	CE HpODE	positive	Lipid	-0.021	-9.83708	-0.0655724	0.9487	0.9779
Cholesterol-Lipid-pos	Cholesterol	positive	Lipid	-0.013	-3.2282	-0.0508498	0.9602	0.9779
PE(38:4)-Lipid-pos	PE(38:4)	positive	Lipid	-0.0046	-1.21136	-0.0394209	0.9692	0.9779
TG(18:0_36:2)-Lipid-pos	TG(18:0_36:2)	positive	Lipid	-0.0097	-3.09585	-0.0368189	0.9712	0.9779
BMP(16:0_20:4)-Lipid-neg	BMP(16:0_20:4)	negative	Lipid	-0.014	-6.79876	-0.0743597	0.9419	0.9779
PA(18:0_22:6)-Lipid-neg	PA(18:0_22:6)	negative	Lipid	-0.0081	-3.90767	-0.0570634	0.9554	0.9779
MG(16:1)-Lipid-pos	MG(16:1)	positive	Lipid	-0.0017	-3.08849	-0.0045304	0.9965	0.9965

## Sheet: 3. Hom_vs_Het
feature_id	component_name	ionization	panel	logFC	AveExpr	t	P.Value	adj.P.Val
GM3(d36:1)-Lipid-neg	GM3(d36:1)	negative	Lipid	1.8	-6.62485	10.6227	9.061e-08	1.314e-05
TG(20:4_36:2)-Lipid-pos	TG(20:4_36:2)	positive	Lipid	1.3	-4.68712	5.41742	0.0001191	0.005758
LPI(18:0)-Lipid-neg	LPI(18:0)	negative	Lipid	-0.79	-8.53358	-5.41433	0.0001191	0.005758
TG(20:4_36:3)-Lipid-pos	TG(20:4_36:3)	positive	Lipid	2.6	-6.35056	5.08187	0.0002268	0.008221
TG(20:4_32:1)-Lipid-pos	TG(20:4_32:1)	positive	Lipid	1.7	-5.82393	4.65432	0.0004805	0.01393
PG(16:0_18:1)-Lipid-neg	PG(16:0_18:1)	negative	Lipid	0.68	-7.29276	4.31641	0.0008413	0.01963
PI(18:1/18:1)-Lipid-neg	PI(18:1/18:1)	negative	Lipid	0.68	-6.0774	4.24244	0.0009649	0.01963
PS(16:0_20:4)-Lipid-neg	PS(16:0_20:4)	negative	Lipid	0.8	-4.61615	4.1802	0.001083	0.01963
Coenzyme Q10-Lipid-pos	Coenzyme Q10	positive	Lipid	-0.96	-11.5028	-4.10149	0.001259	0.02028
PE(P-16:0/22:4)-Lipid-neg	PE(P-16:0/22:4)	negative	Lipid	0.66	-2.27294	3.67008	0.002836	0.04112
Cer(d18:1/18:0)-Lipid-pos	Cer(d18:1/18:0)	positive	Lipid	0.46	-3.91279	3.13402	0.007929	0.07757
DG(16:0_20:4)-Lipid-pos	DG(16:0_20:4)	positive	Lipid	1.1	-6.4856	3.18971	0.007302	0.07757
PE(34:1)-Lipid-pos	PE(34:1)	positive	Lipid	0.46	-3.68875	3.10948	0.008312	0.07757
PE(38:6)-Lipid-pos	PE(38:6)	positive	Lipid	0.45	-1.72246	3.11615	0.008206	0.07757
TG(20:4_34:2)-Lipid-pos	TG(20:4_34:2)	positive	Lipid	1.7	-6.32713	3.15467	0.007806	0.07757
PS(16:0_18:1)-Lipid-neg	PS(16:0_18:1)	negative	Lipid	0.59	-3.8578	3.09421	0.00856	0.07757
PE(36:4)-Lipid-pos	PE(36:4)	positive	Lipid	0.55	-3.09186	3.00416	0.01018	0.08681
PE(P-16:0/20:4)-Lipid-neg	PE(P-16:0/20:4)	negative	Lipid	0.51	-1.00815	2.8989	0.01246	0.1003
Cer(d18:1/24:1)-Lipid-pos	Cer(d18:1/24:1)	positive	Lipid	0.43	-4.48147	2.63556	0.0206	0.1572
PI(20:4/20:4)-Lipid-neg	PI(20:4/20:4)	negative	Lipid	0.82	-7.4665	2.61492	0.02174	0.1576
LPC(20:4)-Lipid-pos	LPC(20:4)	positive	Lipid	-0.37	-7.32544	-2.43628	0.03001	0.2072
PC(O-18:0/2:0)-Lipid-pos	PC(O-18:0/2:0)	positive	Lipid	-0.52	-8.07126	-2.3747	0.03368	0.2219
LPC(18:0)-Lipid-pos	LPC(18:0)	positive	Lipid	-0.32	-6.40003	-2.21922	0.04492	0.2776
PC(38:4)-Lipid-pos	PC(38:4)	positive	Lipid	-0.25	-3.0569	-2.18475	0.04786	0.2776
PI(16:0_22:6)-Lipid-neg	PI(16:0_22:6)	negative	Lipid	-0.58	-7.663	-2.18907	0.04773	0.2776
LacCer(d18:1/18:0)-Lipid-pos	LacCer(d18:1/18:0)	positive	Lipid	1.1	-7.69726	2.12259	0.05587	0.3116
HexCer(d18:1/18:0)-Lipid-pos	HexCer(d18:1/18:0)	positive	Lipid	0.53	-8.05435	2.05764	0.06056	0.3252
PC(40:6)-Lipid-pos	PC(40:6)	positive	Lipid	-0.23	-5.6821	-1.97331	0.07015	0.3391
PG(18:0_18:1)-Lipid-neg	PG(18:0_18:1)	negative	Lipid	0.53	-10.0863	1.98114	0.06946	0.3391
PI(18:0_22:6)-Lipid-neg	PI(18:0_22:6)	negative	Lipid	-0.31	-6.41742	-1.99711	0.06723	0.3391
BMP(18:1/18:1)-Lipid-neg	BMP(18:1/18:1)	negative	Lipid	-0.25	-3.31471	-1.86716	0.08464	0.3959
LPC(16:0)-Lipid-pos	LPC(16:0)	positive	Lipid	-0.27	-5.52578	-1.82826	0.09059	0.4105
HexCer(d18:1/16:0)-Lipid-pos	HexCer(d18:1/16:0)	positive	Lipid	0.57	-8.64131	1.76342	0.1019	0.4345
(3-O-sulfo)GalCer(d18:1/18:0(2OH)-Lipid-neg	(3-O-sulfo)GalCer(d18:1/18:0(2OH)	negative	Lipid	-0.47	-2.25865	-1.76405	0.1015	0.4345
BMP(20:4/20:4)-Lipid-neg	BMP(20:4/20:4)	negative	Lipid	-0.31	-2.63123	-1.74131	0.1053	0.4361
PG(16:0_20:4)-Lipid-neg	PG(16:0_20:4)	negative	Lipid	0.52	-10.6628	1.66175	0.1211	0.4876
CE(20:5)-Lipid-pos	CE(20:5)	positive	Lipid	-0.33	-6.88508	-1.60287	0.133	0.5076
PC(36:1)-Lipid-pos	PC(36:1)	positive	Lipid	-0.23	-2.56539	-1.61169	0.1311	0.5076
CE(18:2)-Lipid-pos	CE(18:2)	positive	Lipid	-0.41	-3.5761	-1.56633	0.1416	0.5123
PC(40:5)-Lipid-pos	PC(40:5)	positive	Lipid	-0.33	-5.17806	-1.53668	0.1484	0.5123
PE(40:7)-Lipid-pos	PE(40:7)	positive	Lipid	0.29	-3.04082	1.54267	0.1469	0.5123
TG(22:6_36:2)-Lipid-pos	TG(22:6_36:2)	positive	Lipid	0.63	-7.28735	1.53952	0.1482	0.5123
PC(36:2)-Lipid-pos	PC(36:2)	positive	Lipid	-0.23	-2.4692	-1.47227	0.1648	0.5557
BMP(18:0_20:4)-Lipid-neg	BMP(18:0_20:4)	negative	Lipid	-0.34	-7.72577	-1.45044	0.1707	0.5626
LPC(22:6)-Lipid-pos	LPC(22:6)	positive	Lipid	-0.28	-9.73973	-1.3791	0.1912	0.616
BMP(22:6/22:6)-Lipid-neg	BMP(22:6/22:6)	negative	Lipid	-0.19	-5.26403	-1.34995	0.2001	0.6308
CE(16:1)-Lipid-pos	CE(16:1)	positive	Lipid	-0.26	-8.15125	-1.29921	0.2165	0.6634
PE(40:4)-Lipid-pos	PE(40:4)	positive	Lipid	0.23	-4.28505	1.28987	0.2196	0.6634
HexCer(d18:1/22:0)-Lipid-pos	HexCer(d18:1/22:0)	positive	Lipid	0.19	-6.69392	1.25229	0.2326	0.6882
DG(18:1_20:4)-Lipid-pos	DG(18:1_20:4)	positive	Lipid	0.69	-7.83611	1.23643	0.2387	0.6922
DG(18:0_20:4)-Lipid-pos	DG(18:0_20:4)	positive	Lipid	-0.28	-6.02739	-1.20404	0.2501	0.6974
LPC(18:1)-Lipid-pos	LPC(18:1)	positive	Lipid	-0.15	-4.70957	-1.21055	0.2477	0.6974
PI(18:0_20:4)-Lipid-neg	PI(18:0_20:4)	negative	Lipid	0.14	-2.13031	1.11425	0.2854	0.7808
CE HODE-Lipid-pos	CE HODE	positive	Lipid	-0.57	-10.6686	-1.09205	0.2951	0.7924
SM(d18:1/16:0)-Lipid-pos	SM(d18:1/16:0)	positive	Lipid	-0.2	-1.94981	-1.07811	0.3006	0.7926
BMP(16:0_18:1)-Lipid-neg	BMP(16:0_18:1)	negative	Lipid	-0.17	-6.97795	-0.995622	0.3376	0.8589
LPG(18:1)-Lipid-neg	LPG(18:1)	negative	Lipid	-0.34	-7.71441	-1.0117	0.3318	0.8589
SM(d18:1/18:0)-Lipid-pos	SM(d18:1/18:0)	positive	Lipid	-0.12	-4.22436	-0.973022	0.3483	0.8697
PS(18:0_20:4)-Lipid-neg	PS(18:0_20:4)	negative	Lipid	0.14	-0.858693	0.961465	0.3539	0.8697
7-keto-Cholesterol-Lipid-pos	7-keto-Cholesterol	positive	Lipid	-0.26	-7.031	-0.658548	0.522	0.8836
CE HpODE-Lipid-pos	CE HpODE	positive	Lipid	-0.24	-9.83708	-0.653173	0.5253	0.8836
Cer(d18:1/16:0)-Lipid-pos	Cer(d18:1/16:0)	positive	Lipid	0.13	-4.26068	0.743359	0.4705	0.8836
DG(18:1/18:1)-Lipid-pos	DG(18:1/18:1)	positive	Lipid	-0.17	-3.76386	-0.783579	0.4474	0.8836
LacCer(d18:1/16:0)-Lipid-pos	LacCer(d18:1/16:0)	positive	Lipid	-0.2	-6.21607	-0.667944	0.5161	0.8836
LPC(16:1)-Lipid-pos	LPC(16:1)	positive	Lipid	-0.14	-9.93099	-0.652113	0.5257	0.8836
MG(16:0)-Lipid-pos	MG(16:0)	positive	Lipid	0.089	9.10609	0.644988	0.5302	0.8836
MG(18:0)-Lipid-pos	MG(18:0)	positive	Lipid	0.089	10.3835	0.729039	0.4789	0.8836
MG(18:1)-Lipid-pos	MG(18:1)	positive	Lipid	0.12	5.88582	0.647612	0.5285	0.8836
PC(16:0/9:0(COOH))-Lipid-pos	PC(16:0/9:0(COOH))	positive	Lipid	-0.2	-7.84273	-0.851189	0.4101	0.8836
PC(36:4)-Lipid-pos	PC(36:4)	positive	Lipid	0.091	-1.2032	0.655979	0.5233	0.8836
PE(36:1)-Lipid-pos	PE(36:1)	positive	Lipid	-0.1	-3.40622	-0.733891	0.4761	0.8836
PE(38:4)-Lipid-pos	PE(38:4)	positive	Lipid	0.085	-1.21136	0.649518	0.5273	0.8836
PE(38:5)-Lipid-pos	PE(38:5)	positive	Lipid	-0.15	-3.35532	-0.762221	0.4596	0.8836
TG(18:1_34:3)-Lipid-pos	TG(18:1_34:3)	positive	Lipid	-0.22	-5.15385	-0.656438	0.5233	0.8836
(3-O-sulfo)GalCer(d18:1/18:0)-Lipid-neg	(3-O-sulfo)GalCer(d18:1/18:0)	negative	Lipid	-0.19	-4.18771	-0.861383	0.4047	0.8836
(3-O-sulfo)GalCer(d18:1/24:1(2OH))-Lipid-neg	(3-O-sulfo)GalCer(d18:1/24:1(2OH))	negative	Lipid	-0.17	-3.91905	-0.849022	0.4113	0.8836
BMP(16:1/16:1)-Lipid-neg	BMP(16:1/16:1)	negative	Lipid	0.23	-10.0584	0.657974	0.5233	0.8836
EPA-Lipid-neg	EPA	negative	Lipid	-0.26	-6.52028	-0.822927	0.4257	0.8836
Linolenic acid-Lipid-neg	Linolenic acid	negative	Lipid	0.14	-3.62649	0.662129	0.5195	0.8836
LPE(18:0)-Lipid-neg	LPE(18:0)	negative	Lipid	-0.19	-4.02039	-0.83373	0.4195	0.8836
PA(16:0_18:1)-Lipid-neg	PA(16:0_18:1)	negative	Lipid	-0.15	-5.33033	-0.925741	0.3715	0.8836
PA(18:0_20:4)-Lipid-neg	PA(18:0_20:4)	negative	Lipid	-0.15	-5.50543	-0.79249	0.4423	0.8836
PE(O-18:0/22:6)-Lipid-neg	PE(O-18:0/22:6)	negative	Lipid	0.16	-5.82722	0.69616	0.4986	0.8836
PE(P-16:0/22:6)-Lipid-neg	PE(P-16:0/22:6)	negative	Lipid	0.15	-3.07359	0.801466	0.4373	0.8836
PE(P-18:1/22:6)-Lipid-neg	PE(P-18:1/22:6)	negative	Lipid	-0.13	-4.3	-0.755583	0.4634	0.8836
PG(18:0_20:4)-Lipid-neg	PG(18:0_20:4)	negative	Lipid	0.28	-10.8607	0.875811	0.3974	0.8836
PS(18:0_18:1)-Lipid-neg	PS(18:0_18:1)	negative	Lipid	-0.085	-1.37441	-0.65567	0.5235	0.8836
CE(18:1)-Lipid-pos	CE(18:1)	positive	Lipid	0.067	-2.43554	0.621467	0.5451	0.8947
CE(20:4)-Lipid-pos	CE(20:4)	positive	Lipid	0.094	-6.94254	0.504282	0.6225	0.8947
Cholesterol-Lipid-pos	Cholesterol	positive	Lipid	-0.17	-3.2282	-0.592748	0.5638	0.8947
DG(18:0_22:6)-Lipid-pos	DG(18:0_22:6)	positive	Lipid	-0.26	-6.32458	-0.551887	0.5906	0.8947
HexCer(d18:1/24:1)-Lipid-pos	HexCer(d18:1/24:1)	positive	Lipid	0.079	-6.12596	0.503292	0.6232	0.8947
PC(16:0/5:0(CHO))-Lipid-pos	PC(16:0/5:0(CHO))	positive	Lipid	0.12	-8.0042	0.507761	0.6202	0.8947
PC(O-16:0/0:0)-Lipid-pos	PC(O-16:0/0:0)	positive	Lipid	-0.15	-8.82786	-0.527639	0.6069	0.8947
PE(36:2)-Lipid-pos	PE(36:2)	positive	Lipid	0.087	-3.4221	0.5269	0.6072	0.8947
SM(d18:1/24:0)-Lipid-pos	SM(d18:1/24:0)	positive	Lipid	-0.13	-5.31571	-0.575188	0.575	0.8947
PE(O-18:0/20:4)-Lipid-neg	PE(O-18:0/20:4)	negative	Lipid	-0.1	-3.59733	-0.563143	0.5829	0.8947
PE(P-18:0/20:5)-Lipid-neg	PE(P-18:0/20:5)	negative	Lipid	-0.23	-8.71083	-0.558521	0.588	0.8947
PI(16:0_18:1)-Lipid-neg	PI(16:0_18:1)	negative	Lipid	0.085	-5.80155	0.519793	0.612	0.8947
PI(16:0_20:4)-Lipid-neg	PI(16:0_20:4)	negative	Lipid	-0.079	-3.61537	-0.564978	0.5817	0.8947
PS(18:0_22:6)-Lipid-neg	PS(18:0_22:6)	negative	Lipid	-0.074	-0.121763	-0.558934	0.5857	0.8947
PS(16:0_22:6)-Lipid-neg	PS(16:0_22:6)	negative	Lipid	0.14	-4.91567	0.488848	0.6333	0.9003
Cholesterol sulfate-Lipid-neg	Cholesterol sulfate	negative	Lipid	0.34	-2.93659	0.445427	0.6635	0.9296
Palmitoleic acid-Lipid-neg	Palmitoleic acid	negative	Lipid	0.26	-4.4063	0.440809	0.6668	0.9296
SM(d18:1/24:1)-Lipid-pos	SM(d18:1/24:1)	positive	Lipid	-0.062	-4.1571	-0.400189	0.6955	0.9342
GM3(d34:1)-Lipid-neg	GM3(d34:1)	negative	Lipid	0.13	-9.2265	0.413732	0.6873	0.9342
PA(18:0_18:1)-Lipid-neg	PA(18:0_18:1)	negative	Lipid	0.072	-5.81354	0.399252	0.6962	0.9342
PA(18:1/18:1)-Lipid-neg	PA(18:1/18:1)	negative	Lipid	-0.17	-6.38254	-0.391762	0.7023	0.9342
Stearic acid-Lipid-neg	Stearic acid	negative	Lipid	-0.062	2.41297	-0.414664	0.6852	0.9342
CE(22:6)-Lipid-pos	CE(22:6)	positive	Lipid	-0.14	-5.78031	-0.261162	0.7982	0.9401
Cer(d18:1/24:0)-Lipid-pos	Cer(d18:1/24:0)	positive	Lipid	0.096	-4.73625	0.331314	0.7458	0.9401
HexCer(d18:1/24:0)-Lipid-pos	HexCer(d18:1/24:0)	positive	Lipid	0.064	-6.95102	0.301501	0.7678	0.9401
PC(16:0/9:0(CHO))-Lipid-pos	PC(16:0/9:0(CHO))	positive	Lipid	0.11	-6.58326	0.35289	0.73	0.9401
PC(34:1)-Lipid-pos	PC(34:1)	positive	Lipid	-0.031	-1.28197	-0.286048	0.7794	0.9401
PE(40:6)-Lipid-pos	PE(40:6)	positive	Lipid	-0.038	-0.671118	-0.312785	0.7594	0.9401
(3-O-sulfo)GalCer(d18:1/24:0(2OH))-Lipid-neg	(3-O-sulfo)GalCer(d18:1/24:0(2OH))	negative	Lipid	0.094	-3.38157	0.316495	0.7568	0.9401
(3-O-sulfo)GalCer(d18:1/24:0)-Lipid-neg	(3-O-sulfo)GalCer(d18:1/24:0)	negative	Lipid	0.085	-3.37897	0.335516	0.7426	0.9401
(3-O-sulfo)GalCer(d18:1/24:1)-Lipid-neg	(3-O-sulfo)GalCer(d18:1/24:1)	negative	Lipid	0.053	-2.02134	0.244757	0.8105	0.9401
BMP(16:0_20:4)-Lipid-neg	BMP(16:0_20:4)	negative	Lipid	-0.059	-6.79876	-0.281501	0.7828	0.9401
PA(18:0_22:6)-Lipid-neg	PA(18:0_22:6)	negative	Lipid	0.04	-3.90767	0.252611	0.8045	0.9401
PE(O-16:0/20:4)-Lipid-neg	PE(O-16:0/20:4)	negative	Lipid	0.057	-3.89039	0.328708	0.7476	0.9401
PE(P-18:0/18:1)-Lipid-neg	PE(P-18:0/18:1)	negative	Lipid	0.063	-3.32767	0.36643	0.72	0.9401
PE(P-18:0/22:6)-Lipid-neg	PE(P-18:0/22:6)	negative	Lipid	-0.04	-3.34001	-0.256596	0.8015	0.9401
PE(P-18:1/20:4)-Lipid-neg	PE(P-18:1/20:4)	negative	Lipid	-0.065	-1.74078	-0.338634	0.7403	0.9401
PI(18:0_18:1)-Lipid-neg	PI(18:0_18:1)	negative	Lipid	0.044	-6.15793	0.25155	0.8053	0.9401
MG(16:1)-Lipid-pos	MG(16:1)	positive	Lipid	-0.082	-3.08849	-0.193543	0.8496	0.955
TG(18:1_34:2)-Lipid-pos	TG(18:1_34:2)	positive	Lipid	-0.074	-2.24197	-0.217039	0.8316	0.955
TG(20:4_36:0)-Lipid-pos	TG(20:4_36:0)	positive	Lipid	0.11	-7.15606	0.194854	0.8486	0.955
Hemi-BMP(18:1/18:1)_18:1-Lipid-neg	Hemi-BMP(18:1/18:1)_18:1	negative	Lipid	-0.13	-11.8084	-0.198956	0.846	0.955
Oleic acid-Lipid-neg	Oleic acid	negative	Lipid	0.062	-2.08511	0.182128	0.8584	0.9574
PE(P-18:0/18:2)-Lipid-neg	PE(P-18:0/18:2)	negative	Lipid	-0.066	-6.79988	-0.171503	0.8665	0.9591
DG(16:0_18:1)-Lipid-pos	DG(16:0_18:1)	positive	Lipid	-0.013	-2.96805	-0.0874892	0.9316	0.9844
DG(18:0_18:1)-Lipid-pos	DG(18:0_18:1)	positive	Lipid	-0.0099	-3.69577	-0.0407914	0.9681	0.9844
LPC(26:0)-Lipid-pos	LPC(26:0)	positive	Lipid	-0.013	-8.70586	-0.0920746	0.928	0.9844
PC(38:6)-Lipid-pos	PC(38:6)	positive	Lipid	-0.0046	-4.61152	-0.0372919	0.9708	0.9844
TG(18:0_36:2)-Lipid-pos	TG(18:0_36:2)	positive	Lipid	0.015	-3.09585	0.0495609	0.9612	0.9844
Arachidonic acid_MRM-Lipid-neg	Arachidonic acid_MRM	negative	Lipid	0.039	-6.48708	0.119247	0.9069	0.9844
BMP(18:0_18:1)-Lipid-neg	BMP(18:0_18:1)	negative	Lipid	-0.0073	-7.79123	-0.0554762	0.9566	0.9844
CL(72:6/18:2)-Lipid-neg	CL(72:6/18:2)	negative	Lipid	-0.032	-7.03421	-0.0614124	0.9523	0.9844
Palmitic acid-Lipid-neg	Palmitic acid	negative	Lipid	-0.024	2.30323	-0.127355	0.9006	0.9844
PE(O-16:0/22:6)-Lipid-neg	PE(O-16:0/22:6)	negative	Lipid	-0.013	-5.66986	-0.0481176	0.9624	0.9844
PE(P-18:0/20:4)-Lipid-neg	PE(P-18:0/20:4)	negative	Lipid	-0.01	-0.855418	-0.0683922	0.9465	0.9844
PS(18:1/18:1)-Lipid-neg	PS(18:1/18:1)	negative	Lipid	-0.023	-3.58031	-0.107721	0.9159	0.9844
LPC(24:0)-Lipid-pos	LPC(24:0)	positive	Lipid	-0.0088	-12.9496	-0.0166381	0.987	0.9938
LPE(16:0)-Lipid-neg	LPE(16:0)	negative	Lipid	-0.00062	-7.07916	-0.00252467	0.998	0.998
