# Supplementary material for: Novel App knock-in mouse model shows key features of amyloid pathology and reveals profound metabolic dysregulation of microglia
Source: Mol Neurodegener. 2022 Jun 11;17:41. doi: 10.1186/s13024-022-00547-7 (PMC9188195; doi:10.1186/s13024-022-00547-7)
Supplement: Supplementary file 15 — Additional file 15: Table s7. methoxyx04_baseline_abundance. [file 13024_2022_547_MOESM15_ESM.xlsx]

## Sheet: sample_annotations
sample_id	description	cell_number	genotype	condition	species	strain	sex	age	age_unit	organ	region	cell_type	batch
NE1E_1	WT, Methoxy NEG	50000	WT	Methoxy_Neg	Mus musculus	C57BL/6J	Male	8	months	brain	Cortex and hipocampus	microglia	Day_1
NE2E_2	HOM, Methoxy NEG	50000	APP_SAA_Hom	Methoxy_Neg	Mus musculus	C57BL/6J	Female	8	months	brain	Cortex and hipocampus	microglia	Day_1
NE3E_3	WT, Methoxy NEG	50000	WT	Methoxy_Neg	Mus musculus	C57BL/6J	Female	8	months	brain	Cortex and hipocampus	microglia	Day_1
NE4E_4	HOM, Methoxy NEG	50000	APP_SAA_Hom	Methoxy_Neg	Mus musculus	C57BL/6J	Female	8	months	brain	Cortex and hipocampus	microglia	Day_1
NE5E_5	HOM, Methoxy NEG	50000	APP_SAA_Hom	Methoxy_Neg	Mus musculus	C57BL/6J	Male	8	months	brain	Cortex and hipocampus	microglia	Day_2
NE6E_6	WT, Methoxy NEG	50000	WT	Methoxy_Neg	Mus musculus	C57BL/6J	Female	8	months	brain	Cortex and hipocampus	microglia	Day_2
NE7E_7	HOM, Methoxy NEG	50000	APP_SAA_Hom	Methoxy_Neg	Mus musculus	C57BL/6J	Male	8	months	brain	Cortex and hipocampus	microglia	Day_2
NE8E_8	WT, Methoxy NEG	50000	WT	Methoxy_Neg	Mus musculus	C57BL/6J	Male	8	months	brain	Cortex and hipocampus	microglia	Day_2
NE9E_9	HOM, Methoxy NEG	50000	APP_SAA_Hom	Methoxy_Neg	Mus musculus	C57BL/6J	Male	8	months	brain	Cortex and hipocampus	microglia	Day_2
NE10E_10	HOM, Methoxy NEG	50000	APP_SAA_Hom	Methoxy_Neg	Mus musculus	C57BL/6J	Male	8	months	brain	Cortex and hipocampus	microglia	Day_2
NE11E_11	WT, Methoxy NEG	50000	WT	Methoxy_Neg	Mus musculus	C57BL/6J	Male	8	months	brain	Cortex and hipocampus	microglia	Day_2
NE12E_12	WT, Methoxy NEG	50000	WT	Methoxy_Neg	Mus musculus	C57BL/6J	Female	8	months	brain	Cortex and hipocampus	microglia	Day_2
NE13E_13	HOM, Methoxy NEG	50000	APP_SAA_Hom	Methoxy_Neg	Mus musculus	C57BL/6J	Male	8	months	brain	Cortex and hipocampus	microglia	Day_3
NE14E_14	WT, Methoxy NEG	50000	WT	Methoxy_Neg	Mus musculus	C57BL/6J	Female	8	months	brain	Cortex and hipocampus	microglia	Day_3
NE15E_15	HOM, Methoxy NEG	50000	APP_SAA_Hom	Methoxy_Neg	Mus musculus	C57BL/6J	Male	8	months	brain	Cortex and hipocampus	microglia	Day_3
NE16E_16	WT, Methoxy NEG	50000	WT	Methoxy_Neg	Mus musculus	C57BL/6J	Female	8	months	brain	Cortex and hipocampus	microglia	Day_3
NE17E_17	HOM, Methoxy NEG	50000	APP_SAA_Hom	Methoxy_Neg	Mus musculus	C57BL/6J	Male	8	months	brain	Cortex and hipocampus	microglia	Day_3
NE18E_18	WT, Methoxy NEG	50000	WT	Methoxy_Neg	Mus musculus	C57BL/6J	Female	8	months	brain	Cortex and hipocampus	microglia	Day_3
NE19E_19	HOM, Methoxy NEG	50000	APP_SAA_Hom	Methoxy_Neg	Mus musculus	C57BL/6J	Male	8	months	brain	Cortex and hipocampus	microglia	Day_3
NE20E_20	WT, Methoxy NEG	50000	WT	Methoxy_Neg	Mus musculus	C57BL/6J	Female	8	months	brain	Cortex and hipocampus	microglia	Day_3
NE2E_21	HOM, Methoxy POS	50000	APP_SAA_Hom	Methoxy_Pos	Mus musculus	C57BL/6J	Female	8	months	brain	Cortex and hipocampus	microglia	Day_1
NE4E_22	HOM, Methoxy POS	34378	APP_SAA_Hom	Methoxy_Pos	Mus musculus	C57BL/6J	Female	8	months	brain	Cortex and hipocampus	microglia	Day_1
NE5E_23	HOM, Methoxy POS	47311	APP_SAA_Hom	Methoxy_Pos	Mus musculus	C57BL/6J	Male	8	months	brain	Cortex and hipocampus	microglia	Day_2
NE7E_24	HOM, Methoxy POS	50000	APP_SAA_Hom	Methoxy_Pos	Mus musculus	C57BL/6J	Male	8	months	brain	Cortex and hipocampus	microglia	Day_2
NE9E_25	HOM, Methoxy POS	34185	APP_SAA_Hom	Methoxy_Pos	Mus musculus	C57BL/6J	Male	8	months	brain	Cortex and hipocampus	microglia	Day_2
NE10E_26	HOM, Methoxy POS	30040	APP_SAA_Hom	Methoxy_Pos	Mus musculus	C57BL/6J	Male	8	months	brain	Cortex and hipocampus	microglia	Day_2
NE13E_27	HOM, Methoxy POS	40165	APP_SAA_Hom	Methoxy_Pos	Mus musculus	C57BL/6J	Male	8	months	brain	Cortex and hipocampus	microglia	Day_3
NE15E_28	HOM, Methoxy POS	19022	APP_SAA_Hom	Methoxy_Pos	Mus musculus	C57BL/6J	Male	8	months	brain	Cortex and hipocampus	microglia	Day_3
NE17E_29	HOM, Methoxy POS	30024	APP_SAA_Hom	Methoxy_Pos	Mus musculus	C57BL/6J	Male	8	months	brain	Cortex and hipocampus	microglia	Day_3
NE19E_30	HOM, Methoxy POS	30000	APP_SAA_Hom	Methoxy_Pos	Mus musculus	C57BL/6J	Male	8	months	brain	Cortex and hipocampus	microglia	Day_3

## Sheet: feature_annotations
feature_id	component_name	ionization	is_internal_standard	assigned_internal_standard	panel	RT.QTRAP.	RT.XEVO.	Q1.m.z	Q3.m.z	Time.QTRAP.ms	Time.XEVO.ms	DP.QTRAP.	CE.QTRAP.	CE.XEVO.
CE(16:1)-Lipid-pos	CE(16:1)	positive	FALSE	CE(18:1(d7))-Lipid-pos	Lipid	8.42	7.67	640.6	369.3	5	10	80	26	18
CE(18:1(d7))-Lipid-pos	CE(18:1(d7))	positive	TRUE		Lipid	8.64	7.89	675.2	369.4	5	10	80	26	18
CE(18:1)-Lipid-pos	CE(18:1)	positive	FALSE	CE(18:1(d7))-Lipid-pos	Lipid	8.64	7.89	668.6	369.3	5	10	80	26	18
CE(18:2)-Lipid-pos	CE(18:2)	positive	FALSE	CE(18:1(d7))-Lipid-pos	Lipid	8.43	7.68	666.6	369.3	5	10	80	26	18
CE(20:4)-Lipid-pos	CE(20:4)	positive	FALSE	CE(18:1(d7))-Lipid-pos	Lipid	8.3	7.55	690.6	369.3	5	10	80	26	18
CE(20:5)-Lipid-pos	CE(20:5)	positive	FALSE	CE(18:1(d7))-Lipid-pos	Lipid	8.09	7.34	688.6	369.3	5	10	80	26	18
CE(22:6)-Lipid-pos	CE(22:6)	positive	FALSE	CE(18:1(d7))-Lipid-pos	Lipid	8.16	7.41	714.6	369.3	5	10	80	26	18
Cer(d18:1/16:0(d7))-Lipid-pos	Cer(d18:1/16:0(d7))	positive	TRUE		Lipid	5.71	4.96	545.5	271.4	5	10	80	40	28
Cer(d18:1/16:0)-Lipid-pos	Cer(d18:1/16:0)	positive	FALSE	Cer(d18:1/16:0(d7))-Lipid-pos	Lipid	5.89	5.14	538.5	264.3	5	10	80	40	28
Cer(d18:1/18:0)-Lipid-pos	Cer(d18:1/18:0)	positive	FALSE	Cer(d18:1/16:0(d7))-Lipid-pos	Lipid	6.39	5.64	566.6	264.3	5	10	80	40	28
Cer(d18:1/24:0)-Lipid-pos	Cer(d18:1/24:0)	positive	FALSE	Cer(d18:1/16:0(d7))-Lipid-pos	Lipid	7.41	6.66	650.6	264.3	5	10	80	40	28
Cer(d18:1/24:1)-Lipid-pos	Cer(d18:1/24:1)	positive	FALSE	Cer(d18:1/16:0(d7))-Lipid-pos	Lipid	7.07	6.32	648.6	264.3	5	10	80	40	28
Cholesterol-Lipid-pos	Cholesterol	positive	FALSE	Cholesterol(d7)-Lipid-pos	Lipid	5.13	4.43	369.3	369.3	5	20	80	10	7
Cholesterol(d7)-Lipid-pos	Cholesterol(d7)	positive	TRUE		Lipid	5.13	4.43	376.2	376.2	5	20	80	10	7
Coenzyme Q10-Lipid-pos	Coenzyme Q10	positive	FALSE	TG(15:0/18:1(d7)/15:0)-Lipid-pos	Lipid	7.75	7	863.3	197.2	5	10	100	35	28
DG(15:0/18:1(d7))-Lipid-pos	DG(15:0/18:1(d7))	positive	TRUE		Lipid	6.08	5.48	605.6	346.5	5	10	80	30	21
DG(16:0_18:1)-Lipid-pos	DG(16:0_18:1)	positive	FALSE	DG(15:0/18:1(d7))-Lipid-pos	Lipid	6.6	5.85	612.4	313.3	5	10	80	30	21
DG(16:0_20:4)-Lipid-pos	DG(16:0_20:4)	positive	FALSE	DG(15:0/18:1(d7))-Lipid-pos	Lipid	6.1	5.35	634.5	313.3	5	10	80	30	21
DG(18:0_18:1)-Lipid-pos	DG(18:0_18:1)	positive	FALSE	DG(15:0/18:1(d7))-Lipid-pos	Lipid	7.02	6.27	640.4	341.3	5	10	80	30	21
DG(18:0_20:4)-Lipid-pos	DG(18:0_20:4)	positive	FALSE	DG(15:0/18:1(d7))-Lipid-pos	Lipid	6.6	5.85	662.5	341.3	5	10	80	30	21
DG(18:0_22:6)-Lipid-pos	DG(18:0_22:6)	positive	FALSE	DG(15:0/18:1(d7))-Lipid-pos	Lipid	6.1	5.35	686.6	341.3	5	10	80	30	21
DG(18:1/18:1)-Lipid-pos	DG(18:1/18:1)	positive	FALSE	DG(15:0/18:1(d7))-Lipid-pos	Lipid	6.66	5.91	638.4	339.3	5	10	80	30	21
DG(18:1_20:4)-Lipid-pos	DG(18:1_20:4)	positive	FALSE	DG(15:0/18:1(d7))-Lipid-pos	Lipid	6.12	5.37	660.5	339.3	5	10	80	30	21
GlcCer(d18:1(d5)/18:0)-Lipid-pos	GlcCer(d18:1(d5)/18:0)	positive	TRUE		Lipid	6	5.25	733.6	269.3	5	8	45	45	32
HexCer(d18:1/16:0)-Lipid-pos	HexCer(d18:1/16:0)	positive	FALSE	GlcCer(d18:1(d5)/18:0)-Lipid-pos	Lipid	5.5	4.75	700.6	264.3	5	8	80	40	28
HexCer(d18:1/18:0)-Lipid-pos	HexCer(d18:1/18:0)	positive	FALSE	GlcCer(d18:1(d5)/18:0)-Lipid-pos	Lipid	6	5.25	728.6	264.3	5	8	80	40	28
HexCer(d18:1/22:0)-Lipid-pos	HexCer(d18:1/22:0)	positive	FALSE	GlcCer(d18:1(d5)/18:0)-Lipid-pos	Lipid	6.7	5.95	784.7	264.4	5	8	80	40	28
HexCer(d18:1/24:0)-Lipid-pos	HexCer(d18:1/24:0)	positive	FALSE	GlcCer(d18:1(d5)/18:0)-Lipid-pos	Lipid	7.14	6.39	812.7	264.3	5	8	80	40	28
HexCer(d18:1/24:1)-Lipid-pos	HexCer(d18:1/24:1)	positive	FALSE	GlcCer(d18:1(d5)/18:0)-Lipid-pos	Lipid	6.78	6.03	810.7	264.3	5	8	80	40	28
LacCer(d18:1/18:0)-Lipid-pos	LacCer(d18:1/18:0)	positive	FALSE	GlcCer(d18:1(d5)/18:0)-Lipid-pos	Lipid	5.84	5.09	890.7	264.3	5	8	80	40	28
LacCer(d18:1/24:0)-Lipid-pos	LacCer(d18:1/24:0)	positive	FALSE	GlcCer(d18:1(d5)/18:0)-Lipid-pos	Lipid	7	6.25	974.8	264.3	5	8	80	40	28
LacCer(d18:1/24:1)-Lipid-pos	LacCer(d18:1/24:1)	positive	FALSE	GlcCer(d18:1(d5)/18:0)-Lipid-pos	Lipid	6.64	5.89	972.7	264.3	5	8	80	40	28
LPC(16:0)-Lipid-pos	LPC(16:0)	positive	FALSE	LPC(18:1(d7))-Lipid-pos	Lipid	1.85	1.7	496.3	184.1	5	5	80	40	28
LPC(16:1)-Lipid-pos	LPC(16:1)	positive	FALSE	LPC(18:1(d7))-Lipid-pos	Lipid	1.48	1.33	494.5	184.1	5	5	80	40	28
LPC(18:0)-Lipid-pos	LPC(18:0)	positive	FALSE	LPC(18:1(d7))-Lipid-pos	Lipid	2.47	2.32	524.3	184.1	5	5	80	40	28
LPC(18:1(d7))-Lipid-pos	LPC(18:1(d7))	positive	TRUE		Lipid	1.91	1.76	529.3	184.1	5	5	80	40	28
LPC(18:1)-Lipid-pos	LPC(18:1)	positive	FALSE	LPC(18:1(d7))-Lipid-pos	Lipid	1.9	1.75	522.3	184.1	5	5	80	40	28
LPC(20:4)-Lipid-pos	LPC(20:4)	positive	FALSE	LPC(18:1(d7))-Lipid-pos	Lipid	1.45	1.3	544.3	184.1	5	5	80	40	28
LPC(22:6)-Lipid-pos	LPC(22:6)	positive	FALSE	LPC(18:1(d7))-Lipid-pos	Lipid	1.35	1.2	568.3	184.1	5	5	80	40	28
LPC(26:0)-Lipid-pos	LPC(26:0)	positive	FALSE	LPC(18:1(d7))-Lipid-pos	Lipid	5.2	4.45	636.5	104.1	5	5	80	40	28
MG(16:0)-Lipid-pos	MG(16:0)	positive	FALSE	MG(18:1(d7))-Lipid-pos	Lipid	2.48	2.33	348.3	239.3	5	10	80	22	15
MG(18:0)-Lipid-pos	MG(18:0)	positive	FALSE	MG(18:1(d7))-Lipid-pos	Lipid	3.32	3.02	376.3	267.3	5	10	80	22	15
MG(18:1(d7))-Lipid-pos	MG(18:1(d7))	positive	TRUE		Lipid	2.5	2.35	381.3	272.5	5	10	80	22	15
MG(18:1)-Lipid-pos	MG(18:1)	positive	FALSE	MG(18:1(d7))-Lipid-pos	Lipid	2.56	2.41	374.3	265.3	5	10	80	22	15
PC(15:0/18:1(d7))-Lipid-pos	PC(15:0/18:1(d7))	positive	TRUE		Lipid	5.37	4.62	754.6	184.1	5	10	80	40	28
PC(16:0/5:0(CHO))-Lipid-pos	PC(16:0/5:0(CHO))	positive	FALSE	PC(15:0/18:1(d7))-Lipid-pos	Lipid	2	1.7	594.5	184.1	5	10	80	40	35
PC(16:0/9:0(CHO))-Lipid-pos	PC(16:0/9:0(CHO))	positive	FALSE	PC(15:0/18:1(d7))-Lipid-pos	Lipid	2	1.9	650.4	184.1	5	10	80	40	35
PC(16:0/9:0(COOH))-Lipid-pos	PC(16:0/9:0(COOH))	positive	FALSE	PC(15:0/18:1(d7))-Lipid-pos	Lipid	2.1	1.7	666.4	184.1	5	10	80	40	35
PC(34:1)-Lipid-pos	PC(34:1)	positive	FALSE	PC(15:0/18:1(d7))-Lipid-pos	Lipid	5.7	5	760.6	184.1	5	10	80	40	28
PC(36:1)-Lipid-pos	PC(36:1)	positive	FALSE	PC(15:0/18:1(d7))-Lipid-pos	Lipid	6.1	5.4	788.6	184.1	5	10	80	40	28
PC(36:2)-Lipid-pos	PC(36:2)	positive	FALSE	PC(15:0/18:1(d7))-Lipid-pos	Lipid	5.69	4.99	786.6	184.1	5	10	80	40	28
PC(36:4)-Lipid-pos	PC(36:4)	positive	FALSE	PC(15:0/18:1(d7))-Lipid-pos	Lipid	4.79	4.09	782.6	184.1	5	10	80	40	28
PC(38:4)-Lipid-pos	PC(38:4)	positive	FALSE	PC(15:0/18:1(d7))-Lipid-pos	Lipid	5.48	4.78	810.6	184.1	5	10	80	40	28
PC(38:6)-Lipid-pos	PC(38:6)	positive	FALSE	PC(15:0/18:1(d7))-Lipid-pos	Lipid	4.92	4.22	806.6	184.1	5	10	80	40	28
PC(40:5)-Lipid-pos	PC(40:5)	positive	FALSE	PC(15:0/18:1(d7))-Lipid-pos	Lipid	5.9	5.2	836.6	184.1	5	10	80	40	28
PC(40:6)-Lipid-pos	PC(40:6)	positive	FALSE	PC(15:0/18:1(d7))-Lipid-pos	Lipid	5.46	4.76	834.6	184.1	5	10	80	40	28
PC(O-16:0/2:0)-Lipid-pos	PC(O-16:0/2:0)	positive	FALSE	LPC(18:1(d7))-Lipid-pos	Lipid	1.8	1.65	524.3	184.2	5	10	80	40	35
PC(O-18:0/2:0)-Lipid-pos	PC(O-18:0/2:0)	positive	FALSE	LPC(18:1(d7))-Lipid-pos	Lipid	2.37	2.22	552.5	184.1	5	10	80	40	28
PE(15:0/18:1(d7))-Lipid-pos	PE(15:0/18:1(d7))	positive	TRUE		Lipid	5.52	4.77	711.6	570.5	5	10	80	40	28
PE(34:1)-Lipid-pos	PE(34:1)	positive	FALSE	PE(15:0/18:1(d7))-Lipid-pos	Lipid	5.8	5.05	718.6	577.6	5	10	80	40	28
PE(36:1)-Lipid-pos	PE(36:1)	positive	FALSE	PE(15:0/18:1(d7))-Lipid-pos	Lipid	6.22	5.47	746.6	605.5	5	10	80	40	28
PE(36:2)-Lipid-pos	PE(36:2)	positive	FALSE	PE(15:0/18:1(d7))-Lipid-pos	Lipid	5.8	5.05	744.6	603.5	5	10	80	40	28
PE(36:4)-Lipid-pos	PE(36:4)	positive	FALSE	PE(15:0/18:1(d7))-Lipid-pos	Lipid	5.2	4.45	740.6	599.5	5	10	80	40	28
PE(38:4)-Lipid-pos	PE(38:4)	positive	FALSE	PE(15:0/18:1(d7))-Lipid-pos	Lipid	5.77	5.02	768.6	627.5	5	10	80	40	28
PE(38:5)-Lipid-pos	PE(38:5)	positive	FALSE	PE(15:0/18:1(d7))-Lipid-pos	Lipid	5.2	4.45	766.6	625.5	5	10	80	40	28
PE(38:6)-Lipid-pos	PE(38:6)	positive	FALSE	PE(15:0/18:1(d7))-Lipid-pos	Lipid	5.07	4.32	764.6	623.5	5	10	80	40	28
PE(40:4)-Lipid-pos	PE(40:4)	positive	FALSE	PE(15:0/18:1(d7))-Lipid-pos	Lipid	6	5.25	796.6	655.5	5	10	80	40	28
PE(40:6)-Lipid-pos	PE(40:6)	positive	FALSE	PE(15:0/18:1(d7))-Lipid-pos	Lipid	5.59	4.84	792.6	651.5	5	10	80	40	28
PE(40:7)-Lipid-pos	PE(40:7)	positive	FALSE	PE(15:0/18:1(d7))-Lipid-pos	Lipid	5	4.25	790.6	649.5	5	10	80	40	28
SM(d18:1(d9)/18:1)-Lipid-pos	SM(d18:1(d9)/18:1)	positive	TRUE		Lipid	5.33	4.58	738.7	184.1	5	8	80	40	28
SM(d18:1/16:0)-Lipid-pos	SM(d18:1/16:0)	positive	FALSE	SM(d18:1(d9)/18:1)-Lipid-pos	Lipid	5.33	4.58	703.6	184.1	5	8	80	40	28
SM(d18:1/18:0)-Lipid-pos	SM(d18:1/18:0)	positive	FALSE	SM(d18:1(d9)/18:1)-Lipid-pos	Lipid	5.89	5.14	731.6	184.1	5	8	80	40	28
SM(d18:1/24:0)-Lipid-pos	SM(d18:1/24:0)	positive	FALSE	SM(d18:1(d9)/18:1)-Lipid-pos	Lipid	7.07	6.32	815.7	184.1	5	8	80	40	28
SM(d18:1/24:1)-Lipid-pos	SM(d18:1/24:1)	positive	FALSE	SM(d18:1(d9)/18:1)-Lipid-pos	Lipid	6.5	5.75	813.7	184.1	5	8	80	40	28
TG(15:0/18:1(d7)/15:0)-Lipid-pos	TG(15:0/18:1(d7)/15:0)	positive	TRUE		Lipid	8.26	7.51	829.8	570.8	5	8	80	40	28
TG(18:0_36:2)-Lipid-pos	TG(18:0_36:2)	positive	FALSE	TG(15:0/18:1(d7)/15:0)-Lipid-pos	Lipid	8.63	7.88	904.7	603.4	5	8	80	40	28
TG(18:1_34:2)-Lipid-pos	TG(18:1_34:2)	positive	FALSE	TG(15:0/18:1(d7)/15:0)-Lipid-pos	Lipid	8.27	7.52	874.7	575.4	5	8	80	40	28
TG(18:1_34:3)-Lipid-pos	TG(18:1_34:3)	positive	FALSE	TG(15:0/18:1(d7)/15:0)-Lipid-pos	Lipid	8.09	7.34	872.7	573.4	5	8	80	40	28
TG(20:4_32:1)-Lipid-pos	TG(20:4_32:1)	positive	FALSE	TG(15:0/18:1(d7)/15:0)-Lipid-pos	Lipid	7.99	7.24	870.6	549.3	5	8	80	40	28
TG(20:4_34:2)-Lipid-pos	TG(20:4_34:2)	positive	FALSE	TG(15:0/18:1(d7)/15:0)-Lipid-pos	Lipid	7.99	7.24	896.6	575.3	5	8	80	40	28
TG(20:4_36:0)-Lipid-pos	TG(20:4_36:0)	positive	FALSE	TG(15:0/18:1(d7)/15:0)-Lipid-pos	Lipid	8.42	7.67	928.8	607.5	5	8	80	40	28
TG(20:4_36:2)-Lipid-pos	TG(20:4_36:2)	positive	FALSE	TG(15:0/18:1(d7)/15:0)-Lipid-pos	Lipid	8.22	7.47	924.7	603.4	5	8	80	40	28
TG(20:4_36:3)-Lipid-pos	TG(20:4_36:3)	positive	FALSE	TG(15:0/18:1(d7)/15:0)-Lipid-pos	Lipid	7.98	7.23	922.7	601.4	5	8	80	40	28
TG(22:6_36:2)-Lipid-pos	TG(22:6_36:2)	positive	FALSE	TG(15:0/18:1(d7)/15:0)-Lipid-pos	Lipid	8	7.25	948.7	603.4	5	8	80	40	28
LacCer(d18:1/16:0)-Lipid-pos	LacCer(d18:1/16:0)	positive	FALSE	GlcCer(d18:1(d5)/18:0)-Lipid-pos	Lipid	5.31	4.56	862.6	264.3	5	8	80	40	28
1-Methylnicotinamide-Metabolite-pos	1-Methylnicotinamide	positive	FALSE	15N4-Inosine-Metabolite-pos	Metabolite	4.58	137	94	20
13C10,15N5-Adenosine-Metabolite-pos	13C10,15N5-Adenosine	positive	TRUE		Metabolite	3.97	283	146.1	27
13C5-Hypoxanthine-Metabolite-pos	13C5-Hypoxanthine	positive	TRUE		Metabolite	3.82	142.2	124	20
15N4-Inosine-Metabolite-pos	15N4-Inosine	positive	TRUE		Metabolite	4.42	273.1	141.01	20
3-Hydroxykynurenine-Metabolite-pos	3-Hydroxykynurenine	positive	FALSE	Niacinamide-d4-Metabolite-pos	Metabolite	0.95	225.1	179.1	15
5'-Methylthioadenosine-Metabolite-pos	5'-Methylthioadenosine	positive	FALSE	13C10,15N5-Adenosine-Metabolite-pos	Metabolite	2.75	298	136	20
6C13-Phenylalanine-Metabolite-pos	6C13-Phenylalanine	positive	TRUE		Metabolite	4.8	172.1	126.1	18
8-hydroxyguanosine-Metabolite-pos	8-hydroxyguanosine	positive	FALSE	15N4-Inosine-Metabolite-pos	Metabolite	4.8	300	168	20
Acetylcarnitine-Metabolite-pos	Acetylcarnitine	positive	FALSE	Acetylcarnitine-d3-Metabolite-pos	Metabolite	4.2	204.1	85	25
Acetylcarnitine-d3-Metabolite-pos	Acetylcarnitine-d3	positive	TRUE		Metabolite	4.2	207.14	85	25
Adenine-Metabolite-pos	Adenine	positive	FALSE	13C5-Hypoxanthine-Metabolite-pos	Metabolite	3.92	136.1	119	30
Adenosine-Metabolite-pos	Adenosine	positive	FALSE	13C10,15N5-Adenosine-Metabolite-pos	Metabolite	3.98	268.15	136.1	27
Adenosine diphosphate ribose-Metabolite-pos	Adenosine diphosphate ribose	positive	FALSE	Arginine-d4C13-Metabolite-pos	Metabolite	7.35	560.1	136.1	30
Alanine-Metabolite-pos	Alanine	positive	FALSE	Alanine-d4-Metabolite-pos	Metabolite	5.78	90.1	44.2	20
Alanine-d4-Metabolite-pos	Alanine-d4	positive	TRUE		Metabolite	5.78	94.08	48.1	25
alpha-Tocopherol-Metabolite-pos	alpha-Tocopherol	positive	FALSE	6C13-Phenylalanine-Metabolite-pos	Metabolite	0.93	431.4	165.1	20
Arginine-Metabolite-pos	Arginine	positive	FALSE	Arginine-d4C13-Metabolite-pos	Metabolite	6.75	175.12	70	27
Arginine-d4C13-Metabolite-pos	Arginine-d4C13	positive	TRUE		Metabolite	6.74	180.1	75	27
Asparagine-Metabolite-pos	Asparagine	positive	FALSE	N15C13-Glycine-Metabolite-pos	Metabolite	6.21	133.06	74.02	15
Aspartic acid-Metabolite-pos	Aspartic acid	positive	FALSE	Aspartic acid-d3-Metabolite-pos	Metabolite	6.25	134.04	74.02	18
Aspartic acid-d3-Metabolite-pos	Aspartic acid-d3	positive	TRUE		Metabolite	6.25	137.04	75.02	18
Asymmetric dimethylarginine-Metabolite-pos	Asymmetric dimethylarginine	positive	FALSE	N15C13-Glycine-Metabolite-pos	Metabolite	6.3	203.15	70.3	40
Betaine-Metabolite-pos	Betaine	positive	FALSE	Valerobetaine-d9-Metabolite-pos	Metabolite	5	118.1	59.1	20
Butyrobetaine-Metabolite-pos	Butyrobetaine	positive	FALSE	Carnitine-d9-Metabolite-pos	Metabolite	4.3	146.1	87	20
Butyrylcarnitine-Metabolite-pos	Butyrylcarnitine	positive	FALSE	Butyrylcarnitine-d3-Metabolite-pos	Metabolite	3.76	232.2	85	30
Butyrylcarnitine-d3-Metabolite-pos	Butyrylcarnitine-d3	positive	TRUE		Metabolite	3.93	235.16	85	30
Carnitine-Metabolite-pos	Carnitine	positive	FALSE	Carnitine-d9-Metabolite-pos	Metabolite	5.1	162.1	103.05	20
Carnitine-d9-Metabolite-pos	Carnitine-d9	positive	TRUE		Metabolite	5.1	171.16	85	20
Choline-Metabolite-pos	Choline	positive	FALSE	Acetylcarnitine-d3-Metabolite-pos	Metabolite	4.04	104	60	21
Citrulline-Metabolite-pos	Citrulline	positive	FALSE	Citrulline-d2-Metabolite-pos	Metabolite	6.24	176.1	113.1	12
Citrulline-d2-Metabolite-pos	Citrulline-d2	positive	TRUE		Metabolite	6.24	178.11	115.1	12
Creatine-Metabolite-pos	Creatine	positive	FALSE	Alanine-d4-Metabolite-pos	Metabolite	5.66	132	90	18
Creatinine-Metabolite-pos	Creatinine	positive	FALSE	15N4-Inosine-Metabolite-pos	Metabolite	4.15	114	44.1	22
Cystine-Metabolite-pos	Cystine	positive	FALSE	Arginine-d4C13-Metabolite-pos	Metabolite	7.25	241	74	25
Dimethylethanolamine-Metabolite-pos	Dimethylethanolamine	positive	FALSE	15N4-Inosine-Metabolite-pos	Metabolite	4.3	90	72	15
Dodecanoylcarnitine-Metabolite-pos	Dodecanoylcarnitine	positive	FALSE	Isovalerylcarnitine-d3-Metabolite-pos	Metabolite	3.8	343.3	85	30
Ethanolamine-Metabolite-pos	Ethanolamine	positive	FALSE	6C13-Phenylalanine-Metabolite-pos	Metabolite	5.14	62	44.2	12
gamma-Aminobutyric acid-Metabolite-pos	gamma-Aminobutyric acid	positive	FALSE	6C13-Phenylalanine-Metabolite-pos	Metabolite	5.08	104.1	87	13
Glutamic acid-d3-Metabolite-pos	Glutamic acid-d3	positive	TRUE		Metabolite	5.98	151	133.1	20
Glutamic acid-Metabolite-pos	Glutamic acid	positive	FALSE	Glutamic acid-d3-Metabolite-pos	Metabolite	5.98	148.06	84.04	20
Glutamine-Metabolite-pos	Glutamine	positive	FALSE	Glutamic acid-d3-Metabolite-pos	Metabolite	6.09	147.08	84	15
Glutathione-Metabolite-pos	Glutathione	positive	FALSE	Glutamic acid-d3-Metabolite-pos	Metabolite	6.3	308.1	179.1	17
Glycerophosphocholine-Metabolite-pos	Glycerophosphocholine	positive	FALSE	N15C13-Glycine-Metabolite-pos	Metabolite	6.12	258.1	104	16
Glycine-Metabolite-pos	Glycine	positive	FALSE	N15C13-Glycine-Metabolite-pos	Metabolite	5.96	76.04	30	25
Guanosine-Metabolite-pos	Guanosine	positive	FALSE	15N4-Inosine-Metabolite-pos	Metabolite	5	284.1	152	20
Hexanoylcarnitine-Metabolite-pos	Hexanoylcarnitine	positive	FALSE	Propionylcartinine-d3-Metabolite-pos	Metabolite	3.5	260.2	85	35
Histidine-Metabolite-pos	Histidine	positive	FALSE	Arginine-d4C13-Metabolite-pos	Metabolite	6.81	156.08	110.07	16
Homoserine-Metabolite-pos	Homoserine	positive	FALSE	N15C13-Glycine-Metabolite-pos	Metabolite	5.91	120.15	56.2	24
Hydroxyisovaleroyl carnitine-Metabolite-pos	Hydroxyisovaleroyl carnitine	positive	FALSE	Carnitine-d9-Metabolite-pos	Metabolite	4.6	262.2	85	30
Hypoxanthine-Metabolite-pos	Hypoxanthine	positive	FALSE	13C5-Hypoxanthine-Metabolite-pos	Metabolite	3.82	137.2	118.8	20
Isovalerylcarnitine-Metabolite-pos	Isovalerylcarnitine	positive	FALSE	Propionylcartinine-d3-Metabolite-pos	Metabolite	3.77	246.2	85	33
Isovalerylcarnitine-d3-Metabolite-pos	Isovalerylcarnitine-d3	positive	TRUE		Metabolite	3.8	255.2	85	30
Kynurenine-Metabolite-pos	Kynurenine	positive	FALSE	6C13-Phenylalanine-Metabolite-pos	Metabolite	4.81	209	146	25
Leucine-d3-Metabolite-pos	Leucine-d3	positive	TRUE		Metabolite	4.84	135.1	89.1	15
Lysine-Metabolite-pos	Lysine	positive	FALSE	Arginine-d4C13-Metabolite-pos	Metabolite	6.83	147.11	84	20
Methionine S-oxide-Metabolite-pos	Methionine S-oxide	positive	FALSE	N15C13-Glycine-Metabolite-pos	Metabolite	6.07	166.05	74.02	20
N-Acetylaspartic acid-Metabolite-pos	N-Acetylaspartic acid	positive	FALSE	13C5-Hypoxanthine-Metabolite-pos	Metabolite	3.56	176.06	176.06	10
N-Acetylserine-Metabolite-pos	N-Acetylserine	positive	FALSE	6C13-Phenylalanine-Metabolite-pos	Metabolite	3.55	148	106	14
N15C13-Glycine-Metabolite-pos	N15C13-Glycine	positive	TRUE		Metabolite	5.98	78.04	32	25
Niacinamide-Metabolite-pos	Niacinamide	positive	FALSE	Niacinamide-d4-Metabolite-pos	Metabolite	1.79	123.06	80	24
Niacinamide-d4-Metabolite-pos	Niacinamide-d4	positive	TRUE		Metabolite	1.7	127	84	24
Nicotinic acid-Metabolite-pos	Nicotinic acid	positive	FALSE	Niacinamide-d4-Metabolite-pos	Metabolite	1.7	124.1	78	30
Octanoylcarnitine-Metabolite-pos	Octanoylcarnitine	positive	FALSE	Octanoylcarnitine-d3-Metabolite-pos	Metabolite	3.31	288.2	85	33
Octanoylcarnitine-d3-Metabolite-pos	Octanoylcarnitine-d3	positive	TRUE		Metabolite	3.31	291.2	85	33
Ornithine-Metabolite-pos	Ornithine	positive	FALSE	Ornithine-d2-Metabolite-pos	Metabolite	6.89	133	70	15
Ornithine-d2-Metabolite-pos	Ornithine-d2	positive	TRUE		Metabolite	6.89	135.1	117.2	15
Palmitoylcarnitine-Metabolite-pos	Palmitoylcarnitine	positive	FALSE	Palmitoylcarnitine-d3-Metabolite-pos	Metabolite	3	400	85	40
Palmitoylcarnitine-d3-Metabolite-pos	Palmitoylcarnitine-d3	positive	TRUE		Metabolite	3	403.35	85	40
Phenylalanine-Metabolite-pos	Phenylalanine	positive	FALSE	6C13-Phenylalanine-Metabolite-pos	Metabolite	4.8	166.09	120.08	18
Propionylcarnitine-Metabolite-pos	Propionylcarnitine	positive	FALSE	Propionylcartinine-d3-Metabolite-pos	Metabolite	3.9	218.1	85	20
Propionylcartinine-d3-Metabolite-pos	Propionylcartinine-d3	positive	TRUE		Metabolite	3.93	221.15	85	20
Pyridoxamine-Metabolite-pos	Pyridoxamine	positive	FALSE	Alanine-d4-Metabolite-pos	Metabolite	6.16	169	152	20
Pyroglutamic acid-Metabolite-pos	Pyroglutamic acid	positive	FALSE	Octanoylcarnitine-d3-Metabolite-pos	Metabolite	3.42	130	84	15
S-Adenosylhomocysteine-Metabolite-pos	S-Adenosylhomocysteine	positive	FALSE	N15C13-Glycine-Metabolite-pos	Metabolite	6.22	385.1	136	21
S-Adenosylmethionine-Metabolite-pos	S-Adenosylmethionine	positive	FALSE	Arginine-d4C13-Metabolite-pos	Metabolite	6.98	399	250	20
Sarcosine-Metabolite-pos	Sarcosine	positive	FALSE	Alanine-d4-Metabolite-pos	Metabolite	5.65	90.04	44.1	20
Serine-Metabolite-pos	Serine	positive	FALSE	N15C13-Glycine-Metabolite-pos	Metabolite	6.19	106	60	16
Spermidine-Metabolite-pos	Spermidine	positive	FALSE	Arginine-d4C13-Metabolite-pos	Metabolite	7.8	146.16	72	17
Spermine-Metabolite-pos	Spermine	positive	FALSE	6C13-Phenylalanine-Metabolite-pos	Metabolite	4.95	203.1	129.1	15
Stearoylcarnitine-Metabolite-pos	Stearoylcarnitine	positive	FALSE	Isovalerylcarnitine-d3-Metabolite-pos	Metabolite	2.98	428.4	85	35
Sucrose-Metabolite-pos	Sucrose	positive	FALSE	6C13-Phenylalanine-Metabolite-pos	Metabolite	6.01	364.8	202.8	35
Threonine-Metabolite-pos	Threonine	positive	FALSE	N15C13-Glycine-Metabolite-pos	Metabolite	5.9	120	74	13
Trimethylamine-d9 N-oxide-Metabolite-pos	Trimethylamine-d9 N-oxide	positive	TRUE		Metabolite	4.1	85	66	20
Trimethylamine-N-oxide-Metabolite-pos	Trimethylamine-N-oxide	positive	FALSE	Trimethylamine-d9 N-oxide-Metabolite-pos	Metabolite	4.1	76.08	58.07	20
Tryptophan-Metabolite-pos	Tryptophan	positive	FALSE	6C13-Phenylalanine-Metabolite-pos	Metabolite	4.81	205.01	146.06	20
Valerobetaine-Metabolite-pos	Valerobetaine	positive	FALSE	Valerobetaine-d9-Metabolite-pos	Metabolite	3.98	160	101.1	21
Valerobetaine-d9-Metabolite-pos	Valerobetaine-d9	positive	TRUE		Metabolite	4.2	169.13	101.1	21
Xanthine-Metabolite-pos	Xanthine	positive	FALSE	15N4-Inosine-Metabolite-pos	Metabolite	4.15	153	110	20
Leucine-Metabolite-pos	Leucine	positive	FALSE	Leucine-d3-Metabolite-pos	Metabolite	4.84	132.1	86.01	15
NAD-Metabolite-pos	NAD	positive	FALSE	6C13-Phenylalanine-Metabolite-pos	Metabolite	7	664.1	428.2	24
Mannose-Metabolite-pos	Mannose	positive	FALSE	6C13-Phenylalanine-Metabolite-pos	Metabolite	5.5	202.81	202.81	15
(3-O-sulfo)GalCer(d18:1/18:0(2OH)-Lipid-neg	(3-O-sulfo)GalCer(d18:1/18:0(2OH)	negative	FALSE	(3-O-sulfo)GalCer(d18:1/18:0(d3))-Lipid-neg	Lipid	4.87	4.2	822.6	97	8	19	-80	-150	68
(3-O-sulfo)GalCer(d18:1/18:0(d3))-Lipid-neg	(3-O-sulfo)GalCer(d18:1/18:0(d3))	negative	TRUE		Lipid	4.96	4.3	809.6	97	8	19	-80	-150	68
(3-O-sulfo)GalCer(d18:1/18:0)-Lipid-neg	(3-O-sulfo)GalCer(d18:1/18:0)	negative	FALSE	(3-O-sulfo)GalCer(d18:1/18:0(d3))-Lipid-neg	Lipid	4.96	4.3	806.6	97	8	19	-80	-150	68
(3-O-sulfo)GalCer(d18:1/24:0(2OH))-Lipid-neg	(3-O-sulfo)GalCer(d18:1/24:0(2OH))	negative	FALSE	(3-O-sulfo)GalCer(d18:1/18:0(d3))-Lipid-neg	Lipid	6.14	5.4	906.7	97	8	19	-80	-150	68
(3-O-sulfo)GalCer(d18:1/24:0)-Lipid-neg	(3-O-sulfo)GalCer(d18:1/24:0)	negative	FALSE	(3-O-sulfo)GalCer(d18:1/18:0(d3))-Lipid-neg	Lipid	6.19	5.5	890.7	97	8	19	-80	-150	68
(3-O-sulfo)GalCer(d18:1/24:1(2OH))-Lipid-neg	(3-O-sulfo)GalCer(d18:1/24:1(2OH))	negative	FALSE	(3-O-sulfo)GalCer(d18:1/18:0(d3))-Lipid-neg	Lipid	5.73	5	904.7	97	8	19	-80	-150	68
(3-O-sulfo)GalCer(d18:1/24:1)-Lipid-neg	(3-O-sulfo)GalCer(d18:1/24:1)	negative	FALSE	(3-O-sulfo)GalCer(d18:1/18:0(d3))-Lipid-neg	Lipid	5.79	5.1	888.7	97	8	19	-80	-150	68
Arachidonic acid_MRM-Lipid-neg	Arachidonic acid_MRM	negative	FALSE	Arachidonic acid-d8_MRM-Lipid-neg	Lipid	2.33	2.2	303.2	259.1	8	15	-80	-19	13
Arachidonic acid-d8-Lipid-neg	Arachidonic acid-d8	negative	TRUE		Lipid	2.3	2.2	311.3	311.3	8	15	-80	-10	7
Arachidonic acid-d8_MRM-Lipid-neg	Arachidonic acid-d8_MRM	negative	TRUE		Lipid	2.3	2.2	311.3	267.1	8	15	-80	-19	13
BMP(14:0/14:0)-Lipid-neg	BMP(14:0/14:0)	negative	TRUE		Lipid	3.69	3.2	665.3	227.2	8	10	-60	-50	35
BMP(16:0_18:1)-Lipid-neg	BMP(16:0_18:1)	negative	FALSE	BMP(14:0/14:0)-Lipid-neg	Lipid	4.8	4.2	747.5	255.4	8	10	-80	-50	35
BMP(16:0_20:4)-Lipid-neg	BMP(16:0_20:4)	negative	FALSE	BMP(14:0/14:0)-Lipid-neg	Lipid	4.42	3.7	769.5	255.4	8	10	-80	-50	35
BMP(18:0_18:1)-Lipid-neg	BMP(18:0_18:1)	negative	FALSE	BMP(14:0/14:0)-Lipid-neg	Lipid	5.35	4.55	775.5	281.4	8	10	-80	-50	35
BMP(18:0_20:4)-Lipid-neg	BMP(18:0_20:4)	negative	FALSE	BMP(14:0/14:0)-Lipid-neg	Lipid	4.9	4.1	797.5	283.4	8	10	-80	-50	35
BMP(18:1/18:1)-Lipid-neg	BMP(18:1/18:1)	negative	FALSE	BMP(14:0/14:0)-Lipid-neg	Lipid	4.84	4.2	773.5	281.3	8	10	-80	-50	35
BMP(20:4/20:4)-Lipid-neg	BMP(20:4/20:4)	negative	FALSE	BMP(14:0/14:0)-Lipid-neg	Lipid	3.69	3.2	817.5	303.3	8	10	-60	-50	35
BMP(22:6/22:6)-Lipid-neg	BMP(22:6/22:6)	negative	FALSE	BMP(14:0/14:0)-Lipid-neg	Lipid	3.45	3	865.5	327.3	8	10	-60	-50	35
Cholesterol sulfate-Lipid-neg	Cholesterol sulfate	negative	FALSE	(3-O-sulfo)GalCer(d18:1/18:0(d3))-Lipid-neg	Lipid	2.97	2.39	465.3	96.7	8	10	-80	-80	56
CL(14:0/14:0/14:0/14:0)-Lipid-neg	CL(14:0/14:0/14:0/14:0)	negative	TRUE		Lipid	7.08	6.47	619.5	227.2	8	10	-80	-50	35
CL(72:6/18:2)-Lipid-neg	CL(72:6/18:2)	negative	FALSE	CL(14:0/14:0/14:0/14:0)-Lipid-neg	Lipid	7.48	6.65	725.7	279.2	8	10	-80	-50	35
GM3(d18:1/18:0(d5))-Lipid-neg	GM3(d18:1/18:0(d5))	negative	TRUE		Lipid	4.94	4.25	1184.8	290.1	8	10	-60	-65	46
GM3(d36:1)-Lipid-neg	GM3(d36:1)	negative	FALSE	GM3(d18:1/18:0(d5))-Lipid-neg	Lipid	4.94	4.25	1179.8	290.1	8	10	-60	-65	55
Hemi-BMP(14:0/14:0)_14:0-Lipid-neg	Hemi-BMP(14:0/14:0)_14:0	negative	TRUE		Lipid	6.2	5.5	875.5	227.3	8	10	-50	-50	35
Hemi-BMP(18:1/18:1)_16:0-Lipid-neg	Hemi-BMP(18:1/18:1)_16:0	negative	FALSE	Hemi-BMP(14:0/14:0)_14:0-Lipid-neg	Lipid	7	6.3	1011.7	281.3	8	10	-50	-50	35
Hemi-BMP(20:4/20:4)_20:4-Lipid-neg	Hemi-BMP(20:4/20:4)_20:4	negative	FALSE	Hemi-BMP(14:0/14:0)_14:0-Lipid-neg	Lipid	6.2	5.5	1104.8	303.3	8	10	-50	-50	35
LPE(16:0)-Lipid-neg	LPE(16:0)	negative	FALSE	LPE(18:1(d7))-Lipid-neg	Lipid	1.97	1.87	452.2	255.3	8	10	-80	-50	24
LPE(18:0)-Lipid-neg	LPE(18:0)	negative	FALSE	LPE(18:1(d7))-Lipid-neg	Lipid	2.54	2.45	480.31	283.3	8	10	-80	-50	24
LPE(18:1(d7))-Lipid-neg	LPE(18:1(d7))	negative	TRUE		Lipid	2	1.92	485.3	288.3	8	10	-80	-50	24
LPI(18:0)-Lipid-neg	LPI(18:0)	negative	FALSE	LPE(18:1(d7))-Lipid-neg	Lipid	2.04	1.85	599.3	241.1	8	10	-80	-50	24
Oleic acid-Lipid-neg	Oleic acid	negative	FALSE	Arachidonic acid-d8-Lipid-neg	Lipid	2.96	2.7	281.2	281.2	8	15	-80	-10	7
PA(15:0/18:1(d7))-Lipid-neg	PA(15:0/18:1(d7))	negative	TRUE		Lipid	5.09	4.5	666.52	241.3	8	10	-80	-50	42
PA(16:0_18:1)-Lipid-neg	PA(16:0_18:1)	negative	FALSE	PA(15:0/18:1(d7))-Lipid-neg	Lipid	5.35	4.7	673.5	255.3	8	10	-80	-50	42
PA(18:0_18:1)-Lipid-neg	PA(18:0_18:1)	negative	FALSE	PA(15:0/18:1(d7))-Lipid-neg	Lipid	5.84	5.2	701.5	283.3	8	10	-80	-50	42
PA(18:0_20:4)-Lipid-neg	PA(18:0_20:4)	negative	FALSE	PA(15:0/18:1(d7))-Lipid-neg	Lipid	5.34	4.7	723.5	283.3	8	10	-80	-50	42
PA(18:0_22:6)-Lipid-neg	PA(18:0_22:6)	negative	FALSE	PA(15:0/18:1(d7))-Lipid-neg	Lipid	5.17	4.6	747.5	283.3	8	10	-80	-50	42
PA(18:1/18:1)-Lipid-neg	PA(18:1/18:1)	negative	FALSE	PA(15:0/18:1(d7))-Lipid-neg	Lipid	5.36	4.8	699.5	281.3	8	10	-80	-50	42
Palmitic acid-Lipid-neg	Palmitic acid	negative	FALSE	Arachidonic acid-d8-Lipid-neg	Lipid	2.91	2.6	255.1	255.1	8	15	-80	-10	7
Palmitoleic acid-Lipid-neg	Palmitoleic acid	negative	FALSE	Arachidonic acid-d8-Lipid-neg	Lipid	2.35	2.2	253.1	253.1	8	15	-80	-10	7
PE(15:0/18:1(d7))-Lipid-neg	PE(15:0/18:1(d7))	negative	TRUE		Lipid	5.49	5.07	709.6	241.3	8	19	-80	-50	35
PE(O-16:0/20:4)-Lipid-neg	PE(O-16:0/20:4)	negative	FALSE	PE(15:0/18:1(d7))-Lipid-neg	Lipid	5.48	4.85	724.5	303.2	8	10	-80	-50	35
PE(O-16:0/22:6)-Lipid-neg	PE(O-16:0/22:6)	negative	FALSE	PE(15:0/18:1(d7))-Lipid-neg	Lipid	5.38	4.7	748.5	327.2	8	10	-80	-50	35
PE(O-18:0/20:4)-Lipid-neg	PE(O-18:0/20:4)	negative	FALSE	PE(15:0/18:1(d7))-Lipid-neg	Lipid	5.97	5.4	752.6	303.2	8	10	-80	-50	35
PE(O-18:0/22:6)-Lipid-neg	PE(O-18:0/22:6)	negative	FALSE	PE(15:0/18:1(d7))-Lipid-neg	Lipid	5.87	5.2	776.6	327.2	8	10	-80	-50	35
PE(P-16:0/20:4)-Lipid-neg	PE(P-16:0/20:4)	negative	FALSE	PE(15:0/18:1(d7))-Lipid-neg	Lipid	5.48	4.86	722.6	303.3	8	19	-80	-50	35
PE(P-16:0/20:5)-Lipid-neg	PE(P-16:0/20:5)	negative	FALSE	PE(15:0/18:1(d7))-Lipid-neg	Lipid	5.11	4.5	720.6	301.3	8	19	-80	-50	35
PE(P-16:0/22:4)-Lipid-neg	PE(P-16:0/22:4)	negative	FALSE	PE(15:0/18:1(d7))-Lipid-neg	Lipid	5.83	5.2	750.6	331.3	8	10	-80	-50	35
PE(P-16:0/22:6)-Lipid-neg	PE(P-16:0/22:6)	negative	FALSE	PE(15:0/18:1(d7))-Lipid-neg	Lipid	5.29	4.7	746.6	327.3	8	10	-80	-50	35
PE(P-18:0/18:1)-Lipid-neg	PE(P-18:0/18:1)	negative	FALSE	PE(15:0/18:1(d7))-Lipid-neg	Lipid	6.4	5.88	728.6	281.3	8	19	-80	-50	35
PE(P-18:0/18:2)-Lipid-neg	PE(P-18:0/18:2)	negative	FALSE	PE(15:0/18:1(d7))-Lipid-neg	Lipid	6.08	5.48	726.6	279.2	8	19	-80	-50	35
PE(P-18:0/20:4)-Lipid-neg	PE(P-18:0/20:4)	negative	FALSE	PE(15:0/18:1(d7))-Lipid-neg	Lipid	5.96	5.34	750.6	303.3	8	19	-80	-50	35
PE(P-18:0/20:5)-Lipid-neg	PE(P-18:0/20:5)	negative	FALSE	PE(15:0/18:1(d7))-Lipid-neg	Lipid	5.61	5	748.6	301.3	8	19	-80	-50	35
PE(P-18:0/22:6)-Lipid-neg	PE(P-18:0/22:6)	negative	FALSE	PE(15:0/18:1(d7))-Lipid-neg	Lipid	5.79	5.21	774.6	327.3	8	10	-80	-50	35
PE(P-18:1/20:4)-Lipid-neg	PE(P-18:1/20:4)	negative	FALSE	PE(15:0/18:1(d7))-Lipid-neg	Lipid	5.48	4.91	748.5	303.3	8	10	-80	-50	35
PE(P-18:1/22:6)-Lipid-neg	PE(P-18:1/22:6)	negative	FALSE	PE(15:0/18:1(d7))-Lipid-neg	Lipid	5.29	4.73	772.5	327.3	8	10	-80	-50	35
PG(15:0/18:1(d7))-Lipid-neg	PG(15:0/18:1(d7))	negative	TRUE		Lipid	4.87	4.26	740.55	241.3	8	10	-80	-50	35
PG(16:0_18:1)-Lipid-neg	PG(16:0_18:1)	negative	FALSE	PG(15:0/18:1(d7))-Lipid-neg	Lipid	5.13	4.49	747.5	255.3	8	10	-80	-50	35
PG(18:0_18:1)-Lipid-neg	PG(18:0_18:1)	negative	FALSE	PG(15:0/18:1(d7))-Lipid-neg	Lipid	5.6	5.01	775.5	281.3	8	10	-80	-50	35
PG(18:0_20:4)-Lipid-neg	PG(18:0_20:4)	negative	FALSE	PG(15:0/18:1(d7))-Lipid-neg	Lipid	5.14	4.6	797.5	283.3	8	10	-80	-50	35
PI(15:0/18:1(d7))-Lipid-neg	PI(15:0/18:1(d7))	negative	TRUE		Lipid	4.77	4.13	828.6	241.3	8	10	-80	-50	35
PI(16:0_18:1)-Lipid-neg	PI(16:0_18:1)	negative	FALSE	PI(15:0/18:1(d7))-Lipid-neg	Lipid	5.04	4.5	835.6	255.3	8	10	-80	-50	35
PI(16:0_20:4)-Lipid-neg	PI(16:0_20:4)	negative	FALSE	PI(15:0/18:1(d7))-Lipid-neg	Lipid	4.52	3.88	857.6	255.3	8	10	-80	-50	35
PI(16:0_22:6)-Lipid-neg	PI(16:0_22:6)	negative	FALSE	PI(15:0/18:1(d7))-Lipid-neg	Lipid	4.35	3.71	881.6	255.3	8	10	-80	-50	35
PI(18:0_18:1)-Lipid-neg	PI(18:0_18:1)	negative	FALSE	PI(15:0/18:1(d7))-Lipid-neg	Lipid	5.51	4.9	863.6	283.3	8	10	-80	-50	35
PI(18:0_20:4)-Lipid-neg	PI(18:0_20:4)	negative	FALSE	PI(15:0/18:1(d7))-Lipid-neg	Lipid	5.03	4.4	885.6	283.3	8	10	-80	-50	35
PI(18:0_22:6)-Lipid-neg	PI(18:0_22:6)	negative	FALSE	PI(15:0/18:1(d7))-Lipid-neg	Lipid	4.87	4.26	909.6	283.3	8	10	-80	-50	35
PI(18:1/18:1)-Lipid-neg	PI(18:1/18:1)	negative	FALSE	PI(15:0/18:1(d7))-Lipid-neg	Lipid	5.04	4.5	861.6	281.3	8	10	-80	-50	35
PI(20:4/20:4)-Lipid-neg	PI(20:4/20:4)	negative	FALSE	PI(15:0/18:1(d7))-Lipid-neg	Lipid	3.96	3.31	905.6	303.3	8	10	-80	-50	35
PS(15:0/18:1(d7))-Lipid-neg	PS(15:0/18:1(d7))	negative	TRUE		Lipid	4.83	4.28	753.55	241.3	8	10	-80	-50	35
PS(16:0_18:1)-Lipid-neg	PS(16:0_18:1)	negative	FALSE	PS(15:0/18:1(d7))-Lipid-neg	Lipid	5.09	4.55	760.6	255.3	8	10	-80	-50	35
PS(16:0_20:4)-Lipid-neg	PS(16:0_20:4)	negative	FALSE	PS(15:0/18:1(d7))-Lipid-neg	Lipid	4.57	4	782.6	255.3	8	10	-80	-50	35
PS(16:0_22:6)-Lipid-neg	PS(16:0_22:6)	negative	FALSE	PS(15:0/18:1(d7))-Lipid-neg	Lipid	4.4	3.8	806.6	255.3	8	10	-80	-50	35
PS(18:0_18:1)-Lipid-neg	PS(18:0_18:1)	negative	FALSE	PS(15:0/18:1(d7))-Lipid-neg	Lipid	5.57	5	788.6	283.3	8	10	-80	-50	35
PS(18:0_20:4)-Lipid-neg	PS(18:0_20:4)	negative	FALSE	PS(15:0/18:1(d7))-Lipid-neg	Lipid	5.25	4.5	810.6	283.3	8	10	-80	-50	35
PS(18:0_22:6)-Lipid-neg	PS(18:0_22:6)	negative	FALSE	PS(15:0/18:1(d7))-Lipid-neg	Lipid	4.92	4.3	834.6	283.3	8	10	-80	-50	35
PS(18:1/18:1)-Lipid-neg	PS(18:1/18:1)	negative	FALSE	PS(15:0/18:1(d7))-Lipid-neg	Lipid	5.1	4.55	786.6	281.3	8	10	-80	-50	35
Stearic acid-Lipid-neg	Stearic acid	negative	FALSE	Arachidonic acid-d8-Lipid-neg	Lipid	3.6	3.02	283.2	283.2	8	15	-80	-10	7
(3-O-sulfo)GalCer(d18:1/16:0)-Lipid-neg	(3-O-sulfo)GalCer(d18:1/16:0)	negative	FALSE	(3-O-sulfo)GalCer(d18:1/18:0(d3))-Lipid-neg	Lipid	4.45	3.8	778.5	97	8	19	-80	-150	68
BMP(16:1/16:1)-Lipid-neg	BMP(16:1/16:1)	negative	FALSE	BMP(14:0/14:0)-Lipid-neg	Lipid	3.69	3.2	717.5	253.1	8	10	-60	-50	35
EPA-Lipid-neg	EPA	negative	FALSE	Arachidonic acid-d8_MRM-Lipid-neg	Lipid	1.97	1.9	301.3	257.1	8	15	-80	-19	13
GM3(d34:1)-Lipid-neg	GM3(d34:1)	negative	FALSE	GM3(d18:1/18:0(d5))-Lipid-neg	Lipid	4.41	3.76	1151.7	290.1	8	10	-60	-65	55
Hemi-BMP(20:4/20:4)_16:0-Lipid-neg	Hemi-BMP(20:4/20:4)_16:0	negative	FALSE	Hemi-BMP(14:0/14:0)_14:0-Lipid-neg	Lipid	6.4	5.7	1056.8	303.3	8	10	-50	-50	35
LPG(18:1)-Lipid-neg	LPG(18:1)	negative	FALSE	LPE(18:1(d7))-Lipid-neg	Lipid	1.64	1.54	509.3	281.3	8	10	-80	-50	24
PG(16:0_20:4)-Lipid-neg	PG(16:0_20:4)	negative	FALSE	PG(15:0/18:1(d7))-Lipid-neg	Lipid	4.61	4.1	769.5	255.3	8	10	-80	-50	35
PG(16:0_22:6)-Lipid-neg	PG(16:0_22:6)	negative	FALSE	PG(15:0/18:1(d7))-Lipid-neg	Lipid	4.44	3.95	795.5	255.3	8	10	-80	-50	35
PG(18:1/18:1)-Lipid-neg	PG(18:1/18:1)	negative	FALSE	PG(15:0/18:1(d7))-Lipid-neg	Lipid	5.14	4.5	773.4	281.4	8	10	-80	-50	35
PS(22:6/22:6)-Lipid-neg	PS(22:6/22:6)	negative	FALSE	PS(15:0/18:1(d7))-Lipid-neg	Lipid	3.66	2.98	878.5	327.3	8	10	-80	-50	35
13C4-Succinic acid-Metabolite-neg	13C4-Succinic acid	negative	TRUE		Metabolite	3.3	121.3	76	8
cis-Aconitic acid-Metabolite-neg	cis-Aconitic acid	negative	FALSE	Glutamic acid-d3-Metabolite-neg	Metabolite	3.4	173	129	12
Citric acid-Metabolite-neg	Citric acid	negative	FALSE	Glutamic acid-d3-Metabolite-neg	Metabolite	3.7	191.2	111	8
Glutamic acid-d3-Metabolite-neg	Glutamic acid-d3	negative	TRUE		Metabolite	3.2	149	131	7
Isocitric acid-Metabolite-neg	Isocitric acid	negative	FALSE	Glutamic acid-d3-Metabolite-neg	Metabolite	3.7	191.2	111.1	8
Lactic acid-Metabolite-neg	Lactic acid	negative	FALSE	Glutamic acid-d3-Metabolite-neg	Metabolite	1.2	89.2	43.2	13
Malic acid-Metabolite-neg	Malic acid	negative	FALSE	13C4-Succinic acid-Metabolite-neg	Metabolite	3.3	133.2	115.2	8
Phosphocreatine-Metabolite-neg	Phosphocreatine	negative	FALSE	Glutamic acid-d3-Metabolite-neg	Metabolite	3.5	210	79	15
Phosphoenolpyruvic acid-Metabolite-neg	Phosphoenolpyruvic acid	negative	FALSE	Glutamic acid-d3-Metabolite-neg	Metabolite	3.8	167	79	29
Succinic acid-Metabolite-neg	Succinic acid	negative	FALSE	13C4-Succinic acid-Metabolite-neg	Metabolite	3.3	117.2	73.2	8

## Sheet: peak_area
feature_id	component_name	is_internal_standard	NE1E_1	NE2E_2	NE3E_3	NE4E_4	NE5E_5	NE6E_6	NE7E_7	NE8E_8	NE9E_9	NE10E_10	NE11E_11	NE12E_12	NE13E_13	NE14E_14	NE15E_15	NE16E_16	NE17E_17	NE18E_18	NE19E_19	NE20E_20	NE2E_21	NE4E_22	NE5E_23	NE7E_24	NE9E_25	NE10E_26	NE13E_27	NE15E_28	NE17E_29	NE19E_30
(3-O-sulfo)GalCer(d18:1/16:0)-Lipid-neg	(3-O-sulfo)GalCer(d18:1/16:0)	FALSE		11.711	11.631		11.289	10.979	10.827	11.223	11.621	12.173	11.735	11.288	11.643	12.813		12.461	11.709	11.772	12.226	12.029	11.959	11.275	12.934	12.772	11.963	12.437	12.707	10.852	12.345	12.039
(3-O-sulfo)GalCer(d18:1/18:0(2OH)-Lipid-neg	(3-O-sulfo)GalCer(d18:1/18:0(2OH)	FALSE	14.927	14.574	14.812	14.625	14.77	14.904	14.311	15.004	14.826	15.238	14.963	15.144	14.431	15.548	15.248	15.527	15.241	15.213	15.029	15.669	15.383	14.976	15.829	15.809	15.194	15.061	15.037	14.243	15.048	14.8
(3-O-sulfo)GalCer(d18:1/18:0(d3))-Lipid-neg	(3-O-sulfo)GalCer(d18:1/18:0(d3))	TRUE	16.031	15.857	16.043	15.883	15.705	15.858	15.924	15.995	16.085	16.085	15.949	15.704	15.862	15.748	16.14	16.099	16.335	15.875	15.735	15.995	16.147	16.092	16.245	16.183	15.957	15.858	16.033	15.896	16.055	16.23
(3-O-sulfo)GalCer(d18:1/18:0)-Lipid-neg	(3-O-sulfo)GalCer(d18:1/18:0)	FALSE	14.738	14.844	15.277	14.648	15.339	15.584	15.287	15.729	15.594	16.165	15.739	15.599	14.977	15.649	15.713	15.995	15.972	15.574	16.035	16.055	16.244	15.439	16.603	16.392	15.863	15.716	15.892	14.802	15.947	15.819
(3-O-sulfo)GalCer(d18:1/24:0(2OH))-Lipid-neg	(3-O-sulfo)GalCer(d18:1/24:0(2OH))	FALSE	16.629	16.105	16.224	15.921	17.138	17.088	16.834	17.44	17.227	18.033	17.349	16.715	16.187	16.905	17.377	17.332	17.704	16.884	17.733	17.502	16.97	16.098	17.912	17.738	16.976	17.551	17.038	16.113	17.297	17.092
(3-O-sulfo)GalCer(d18:1/24:0)-Lipid-neg	(3-O-sulfo)GalCer(d18:1/24:0)	FALSE	16.583	16.293	16.304	15.87	17.277	17.182	16.793	17.673	17.532	18.252	17.618	17.041	16.542	17.183	17.631	17.548	18.097	16.965	17.992	17.771	17.165	15.989	18.165	17.773	17.279	17.816	17.272	16.49	17.468	17.401
(3-O-sulfo)GalCer(d18:1/24:1(2OH))-Lipid-neg	(3-O-sulfo)GalCer(d18:1/24:1(2OH))	FALSE	15.866	15.725	15.692	14.929	16.423	16.234	16.295	16.721	16.576	17.433	16.693	16.172	15.484	16.161	16.639	16.81	16.969	16.114	17.212	16.887	16.439	15.253	16.997	17.206	16.128	16.835	16.213	15.452	16.623	16.487
(3-O-sulfo)GalCer(d18:1/24:1)-Lipid-neg	(3-O-sulfo)GalCer(d18:1/24:1)	FALSE	18.107	17.615	17.961	17.316	18.893	18.765	18.352	19.199	19.134	19.795	19.261	18.644	17.94	18.762	19.042	19.142	19.573	18.536	19.704	19.418	18.687	17.513	19.58	19.231	18.744	19.375	18.751	18.08	18.989	18.859
1-Methylnicotinamide-Metabolite-pos	1-Methylnicotinamide	FALSE	15.553	16.487	15.818	15.799	16.445	17.011	16.185	16.597	16.325	16.58	16.874	16.903	15.972	16.511	16.418	16.384	16.035	16.474	15.797	16.216	16.188	15.53	16.454	16.487	16.362	16.194	16.21	16.215	15.83	16.374
13C10,15N5-Adenosine-Metabolite-pos	13C10,15N5-Adenosine	TRUE	25.37	25.137	25.005	25.184	24.86	25.065	25	25.065	24.921	24.924	24.917	24.765	24.917	24.946	24.925	24.832	24.814	24.914	24.795	24.733	24.607	24.744	24.709	24.669	24.808	24.776	24.79	24.727	24.546	24.572
13C4-Succinic acid-Metabolite-neg	13C4-Succinic acid	TRUE	13.896	19.215	18.968	19.185	18.628	18.908	18.37	18.794	18.505	18.923	18.922	18.911	18.479	18.82	18.368	18.723	18.333	18.724	18.163	18.328	18.443	18.306	17.964	18.138	19.046	18.628	18.385	18.776	18.269	18.194
13C5-Hypoxanthine-Metabolite-pos	13C5-Hypoxanthine	TRUE	18.581	18.163	18.163	18.122	18.009	17.913	18.292	18.463	18.35	18.276	18.238	18.2	18.148	18.299	18.515	18.177	18.329	18.348	18.451	18.336	18.342	18.334	18.151	18.382	18.486	18.178	18.37	18.236	18.047	18.104
15N4-Inosine-Metabolite-pos	15N4-Inosine	TRUE	22.878	22.425	22.54	22.516	22.371	22.807	22.592	22.918	22.803	22.953	22.93	22.942	22.927	22.942	22.947	22.667	22.799	22.828	22.264	22.25	22.55	22.236	21.673	21.844	22.479	22.608	22.89	22.592	21.856	22.184
3-Hydroxykynurenine-Metabolite-pos	3-Hydroxykynurenine	FALSE	17.407	16.834	17.099	17.473	17.256	17.194	17.34	16.445	16.61	16.136	17.222	15.901	16.241	17.023	16.427	16.978	16.695	16.819	17.145	17.136	16.67	15.675	15.83	15.646	16.759	17.157	16.308	15.953	16.702	16.691
5'-Methylthioadenosine-Metabolite-pos	5'-Methylthioadenosine	FALSE	20.51	22.093	22.043	22.292	22.029	22.356	21.539	22.229	21.77	21.671	22.173	21.659	22.049	22.117	21.629	22.206	21.815	22.006	21.831	21.793	22.688	22.028	21.597	21.963	21.985	21.928	22.449	20.792	20.889	20.967
6C13-Phenylalanine-Metabolite-pos	6C13-Phenylalanine	TRUE	23.888	22.49	22.346	22.477	21.481	21.847	21.686	21.407	21.747	21.599	21.572	21.226	21.613	21.558	21.804	21.392	21.559	21.376	21.891	21.527	22.139	22.727	21.465	21.584	21.736	21.948	21.628	22.503	21.926	21.855
8-hydroxyguanosine-Metabolite-pos	8-hydroxyguanosine	FALSE	21.985	21.52	21.431	21.321	20.71	21.1	20.994	20.575	21.012	20.957	21.102	21.186	20.969	20.815	21.198	21.094	21.262	21.252	21.532	21.161	21.107	21.404	21.257	21.021	21.075	21.126	21.369	21.622	20.999	20.807
Acetylcarnitine-Metabolite-pos	Acetylcarnitine	FALSE	19.051	19.588	20.229	19.982	20.047	20.418	20.081	20.279	20.458	20.453	20.757	20.302	20.339	20.47	20.478	20.274	20.469	20.27	20.315	20.695	20.7	20.257	21.299	20.694	20.007	19.649	20.445	18.618	19.469	19.622
Acetylcarnitine-d3-Metabolite-pos	Acetylcarnitine-d3	TRUE	26.782	26.427	26.673	26.615	26.219	26.517	26.648	26.643	26.724	26.824	26.597	26.451	26.55	26.675	26.756	26.522	26.67	26.517	26.478	26.614	26.616	26.617	26.642	26.519	26.507	26.345	26.418	26.268	26.259	26.357
Adenine-Metabolite-pos	Adenine	FALSE	19.897	20.323	20.325	20.15	19.796	20.877	20.391	20.203	19.888	19.733	20.195	19.798	19.827	19.82	19.66	19.824	20.105	19.667	19.616	19.598	20.376	19.828	19.808	19.559	19.623	20.26	20.277	19.09	19.111	19.05
Adenosine-Metabolite-pos	Adenosine	FALSE	20.962	21.694	21.563	21.343	22.312	21.946	21.764	21.863	21.713	21.974	21.923	21.429	20.822	21.026	21.768	21.32	21.577	21.513	21.325	21.801	21.068	21.158	21.44	21.988	21.552	21.466	21.313	21.106	20.933	21.169
Adenosine diphosphate ribose-Metabolite-pos	Adenosine diphosphate ribose	FALSE	13.641	14.715	13.573	13.938		13.158	12.259	13.657	13.118	12.58	12.876	11.981	11.985	12.448	12.017	11.526	12.602	13.247	12.538	12.766	14.418	13.597	12.326	12.895	13.567	13.078	13.11		12.006	12.242
Alanine-Metabolite-pos	Alanine	FALSE	14.001	14.517	13.38	13.938	14.853	14.346	11.855	13.696	13.683		13.317		13.439	13.875	13.499	13.852		13.828	13.071	14.045	14.249	13.624	14.432	14.457	14.261	13.467	14.418	13.15	12.432
Alanine-d4-Metabolite-pos	Alanine-d4	TRUE	19.46	19.121	18.751	18.841	18.919	18.871	18.487	18.768	18.752	18.681	18.582	18.823	18.787	18.565	18.46	18.683	18.617	18.658	18.297	18.574	18.854	18.723	18.564	18.373	19.058	18.897	18.765	18.761	18.448	18.494
alpha-Tocopherol-Metabolite-pos	alpha-Tocopherol	FALSE	14.49	14.582	15.171	13.904	13.955	14.461	14.413	14.154	15.152	14.139		13.805		13.933	13.672	14.245	13.648	13.692	14.4	13.664	13.915	13.469	13.812	14.627	14.603	13.891	14.818	14.25	14.727	13.193
Arachidonic acid_MRM-Lipid-neg	Arachidonic acid_MRM	FALSE	12.284	12.65	13.712	14.092	16.058	15.594	16.178	15.73	16.201	16.446	15.903	15.509	16.147	15.485	16.12	15.69	16.39	15.77	16.461	15.812	14.106	13.612	17.277	17.514	15.243	14.491	16.1	14.356	14.865	14.705
Arachidonic acid-d8-Lipid-neg	Arachidonic acid-d8	TRUE	21.923	21.689	21.752	21.659	21.591	21.905	21.736	21.663	21.949	21.829	21.739	21.848	21.641	21.924	21.818	22.093	22.035	21.862	21.74	21.995	21.968	21.997	22.05	21.914	21.971	21.688	21.9	22.029	22.071	21.852
Arachidonic acid-d8_MRM-Lipid-neg	Arachidonic acid-d8_MRM	TRUE	18.053	18.098	17.925	17.937	17.854	17.986	18.076	18.054	18.166	18.195	18.056	17.962	18.041	17.994	18.104	18.275	18.206	18.08	18.066	18.097	18.09	18.096	18.204	18.223	18.133	17.895	18.04	18.002	18.277	18.117
Arginine-Metabolite-pos	Arginine	FALSE	23.292	22.773	22.8	22.813	21.697	22.265	22.342	23.327	22.692	23.539	23.673	23.116	23.095	23.973	23.175	23.311	23.376	23.443	23.438	23.546	23.58	23.527	23.512	24.199	23.725	23.61	23.646	23.274	23.825	23.421
Arginine-d4C13-Metabolite-pos	Arginine-d4C13	TRUE	25.185	24.215	23.94	24.198	22.422	22.812	23.002	23.425	23.099	23.749	23.781	23.429	23.337	24.007	23.609	23.622	23.768	23.667	23.801	23.655	24.719	24.722	23.884	24.136	24.412	24.254	24.051	23.889	23.958	23.4
Asparagine-Metabolite-pos	Asparagine	FALSE	15.1	14.26	14.336	13.539	14.391	14.495	14.113	14.298	15.019	14.518	13.995	14.208	14.571	14.417	14.144	13.595	14.228	13.932	13.526	13.373	13.583	13.857	14.029	13.987	14.061	14.226	14.308	13.743	13.821	13.439
Aspartic acid-Metabolite-pos	Aspartic acid	FALSE	17.174	18.124	18.111	18.29	18.222	18.671	17.845	18.299	17.992	17.923	18.696	18.252	18.219	17.33	17.743	18.148	17.868	17.992	17.227	18.029	18.278	17.887	18.252	17.893	18.358	17.979	18.243	17.328	17.269	17.654
Aspartic acid-d3-Metabolite-pos	Aspartic acid-d3	TRUE	19.47	19.257	18.949	18.985	18.884	19.573	18.746	19.275	18.921	18.871	19.319	19.248	19.094	18.332	18.441	19.099	18.661	19.113	17.818	18.504	18.83	19.02	18.729	18.24	19.42	19.228	18.831	18.944	18.47	18.481
Asymmetric dimethylarginine-Metabolite-pos	Asymmetric dimethylarginine	FALSE	16.635	18.225	18.116				16.096	16.855	16.659	16.02	16.604	15.698	16.357	16.99	16.513	16.504	17.036	16.044	16.74	17.228	17.306	16.667	17.451	17.297	17.083	16.385	17.082	16.471	17.031	16.936
Betaine-Metabolite-pos	Betaine	FALSE	22.772	20.554	20.57	20.531	20.729	20.901	20.891	20.681	21.035	20.939	20.857	20.809	20.945	20.688	20.664	20.646	20.696	20.694	20.75	20.611	20.52	21.07	20.631	20.775	20.809	20.649	20.724	21.092	20.533	20.679
BMP(14:0/14:0)-Lipid-neg	BMP(14:0/14:0)	TRUE	19.128	18.884	18.895	18.829	18.712	18.893	18.891	18.928	19.07	19.121	18.834	18.772	18.848	18.952	18.855	19.023	19.168	18.95	18.875	18.926	18.927	18.946	19.099	18.978	19.061	18.872	19.093	19.065	19.171	18.996
BMP(16:0_18:1)-Lipid-neg	BMP(16:0_18:1)	FALSE	15.045	16.086	16.029	16.315	15.648	15.843	15.681	16.023	16.015	16.164	16.287	15.887	16.099	16.053	16.497	16.102	16.274	16.018	16.243	16.104	17.787	16.758	17.395	16.855	16.424	16.397	17.091	15.3	15.986	16.226
BMP(16:0_20:4)-Lipid-neg	BMP(16:0_20:4)	FALSE	15.23	16.24	16.646	16.437	16.071	16.504	16.035	16.469	16.275	16.807	16.583	16.463	16.366	16.404	16.582	16.791	16.473	16.589	16.453	16.688	17.72	17.042	17.683	17.276	16.477	16.632	17.333	15.498	16.173	16.444
BMP(16:1/16:1)-Lipid-neg	BMP(16:1/16:1)	FALSE		13.711	12.939	13.275	12.313	12.974	12.576	12.928	12.652	13.451	13.281	12.617	13.831	12.524	13.02	13.116	12.025	12.569		13.254	15.18	13.774	14.078	13.67	13.432	13.907	14.071	12.328	13.1	12.002
BMP(18:0_18:1)-Lipid-neg	BMP(18:0_18:1)	FALSE	13.822	15.263	15.375	15.406	14.533	15.152	15.235	15.653	15.603	15.635	15.817	15.177	15.364	15.299	15.451	15.495	15.749	15.388	15.614	15.673	16.754	15.968	16.446	16.172	15.788	15.517	16.219	14.515	15.301	15.462
BMP(18:0_20:4)-Lipid-neg	BMP(18:0_20:4)	FALSE	14.099	14.931	15.602	15.323	15.061	15.458	14.993	15.752	15.45	15.452	15.831	15.564	15.185	15.712	15.636	15.692	15.53	15.77	15.35	15.616	16.458	15.744	16.358	16.201	15.686	15.333	16.077	14.193	15.411	15.253
BMP(18:1/18:1)-Lipid-neg	BMP(18:1/18:1)	FALSE	18.614	19.658	19.957	19.679	19.252	19.837	19.586	19.993	19.676	19.847	20.111	19.858	19.687	19.87	19.721	20.062	19.871	19.956	19.813	19.968	21.214	20.191	20.782	20.499	19.835	19.872	20.535	18.754	19.386	19.666
BMP(20:4/20:4)-Lipid-neg	BMP(20:4/20:4)	FALSE	19.143	20.288	20.837	20.392	20.369	20.678	20.249	20.692	20.43	20.709	20.799	20.973	20.483	20.831	20.834	20.941	20.539	20.952	20.421	20.895	21.437	20.752	21.535	21.285	20.423	20.431	21.023	19.477	20.266	20.163
BMP(22:6/22:6)-Lipid-neg	BMP(22:6/22:6)	FALSE	16.041	16.838	17.407	17.278	17.17	17.192	17.564	17.592	17.262	17.673	17.917	17.631	17.477	17.314	17.543	17.509	17.772	17.571	17.757	17.495	18.02	17.362	18.347	18.497	17.235	17.25	17.813	16.108	17.339	17.342
Butyrobetaine-Metabolite-pos	Butyrobetaine	FALSE	18.844	18.658	18.833	18.64	18.954	18.727	18.536	18.762	18.791	18.694	19.482	18.467	18.635	18.557	18.482	18.478	18.528	19.266	18.285	18.857	18.559	18.625	18.611	18.668	18.547	18.548	18.925	18.71	18.711	18.595
Butyrylcarnitine-Metabolite-pos	Butyrylcarnitine	FALSE	18.052	17.956	18.302	17.971	17.325	17.953	17.667	17.649	17.794	17.283	18.1	17.791	17.495	17.647	17.401	17.697	17.477	17.535	17.559	18.087	18.126	17.826	17.946	17.783	17.944	17.403	17.263	16.603	16.54	17.389
Butyrylcarnitine-d3-Metabolite-pos	Butyrylcarnitine-d3	TRUE	25.324	24.979	24.971	25.07	24.515	24.758	24.923	24.945	24.938	24.524	24.753	24.255	24.847	24.838	24.654	24.909	24.953	24.661	24.431	24.786	25	24.933	24.63	24.671	24.818	24.841	24.744	24.85	24.684	24.703
Carnitine-Metabolite-pos	Carnitine	FALSE	18.051	17.855	18.448	18.289	18.223	18.479	18.202	18.138	18.209	18.028	18.571	18.076	17.961	18.382	17.9	18.353	17.822	17.983	18.007	18.343	18.356	18.105	17.855	18.339	18.364	17.898	18.176	17.557	17.054	17.831
Carnitine-d9-Metabolite-pos	Carnitine-d9	TRUE	24.464	23.92	24.136	24.168	23.746	23.912	23.987	23.914	24.1	23.93	23.997	23.623	23.999	24.019	23.988	23.86	23.896	23.811	23.844	23.902	24.156	24.151	23.816	23.829	24.073	23.982	23.912	24.099	23.697	23.761
CE(16:1)-Lipid-pos	CE(16:1)	FALSE	17.247	17.465	17.508	19.016	18.603	19.123	18.91	19.285	18.986	18.921	19.082	18.728	18.954	19.094	18.889	19.308	19.481	19.393	18.881	19.178	18.956	19.082	19.211	19.578	19.096	18.732	19.225	18.732	19.374	18.953
CE(18:1(d7))-Lipid-pos	CE(18:1(d7))	TRUE	21.588	21.525	21.486	21.998	21.852	22.159	21.913	22.117	22.08	22.148	21.995	22.16	22.078	22.056	22.107	22.138	22.186	22.275	22.111	22.153	22.034	22.183	22.12	22.206	22.171	21.912	22.185	22.081	22.2	22.27
CE(18:1)-Lipid-pos	CE(18:1)	FALSE	19.419	19.667	19.468	20.501	20.399	20.567	20.569	20.68	20.639	20.664	20.547	20.543	20.486	20.692	20.732	20.85	20.724	20.774	20.687	20.64	20.919	21.083	21.003	21.361	21.012	20.672	21.011	20.582	21.138	21.107
CE(18:2)-Lipid-pos	CE(18:2)	FALSE	20.531	21.708	21.799	22.261	23.008	23.197	23.071	23.427	23.205	23.271	23.152	23.23	23.203	23.234	23.239	23.377	23.366	23.535	23.162	23.411	22.33	22.07	23.228	23.39	22.585	22.398	22.921	21.94	22.722	22.587
CE(20:4)-Lipid-pos	CE(20:4)	FALSE	17.609	18.786	19.04	19.369	20.227	20.187	20.236	20.48	20.353	20.367	20.365	20.357	20.241	20.326	20.357	20.455	20.536	20.594	20.27	20.462	19.434	18.964	20.301	20.482	19.815	19.383	19.972	18.946	19.781	19.656
CE(20:5)-Lipid-pos	CE(20:5)	FALSE	17.247	18.288	18.455	18.748	19.567	19.608	19.778	19.89	19.828	19.823	19.887	19.615	19.593	19.732	19.72	19.968	19.871	20.052	19.655	20.067	18.896	18.452	19.885	19.966	19.058	18.835	19.256	18.232	19.159	19.207
CE(22:6)-Lipid-pos	CE(22:6)	FALSE	17.143	17.254	17.488	17.913	18.417	18.122	19.65	18.518	19.088	19.418	19.073	17.886	17.88	18.339	18.321	18.473	18.917	18.795	19.426	18.481	19.661	20.199	20.41	21.891	20.188	19.584	19.795	19.446	20.211	20.525
Cer(d18:1/16:0(d7))-Lipid-pos	Cer(d18:1/16:0(d7))	TRUE	18.512	18.343	18.821	18.794	18.563	18.861	18.878	18.867	18.999	19.082	18.913	18.406	18.678	18.787	18.784	18.977	18.983	18.841	18.725	18.964	18.874	18.877	19.078	19.108	18.882	18.858	18.984	18.898	18.916	19.002
Cer(d18:1/16:0)-Lipid-pos	Cer(d18:1/16:0)	FALSE	16.249	17.599	17.493	18.521	17.871	17.977	18.201	18.172	18.506	18.496	18.353	17.665	18.435	17.897	18.518	18.335	18.762	18.224	18.312	18.318	19.527	18.937	19.468	19.42	18.671	18.455	19.298	17.909	18.603	18.633
Cer(d18:1/18:0)-Lipid-pos	Cer(d18:1/18:0)	FALSE	16.719	17.731	18.056	18.493	18.219	18.552	18.337	18.603	18.734	19.144	18.513	18.045	18.18	18.218	19.029	18.619	19.316	18.475	18.532	18.669	20.336	19.914	20.473	20.643	20.042	19.56	20.128	19.052	20.134	20.133
Cer(d18:1/24:0)-Lipid-pos	Cer(d18:1/24:0)	FALSE	17.118	18.214	18.216	18.907	18.251	18.53	18.298	18.682	18.8	18.85	18.755	17.73	18.539	18.423	18.715	18.686	18.997	18.688	18.397	18.714	19.481	18.99	19.545	19.193	18.818	18.355	19.095	17.575	18.202	18.447
Cer(d18:1/24:1)-Lipid-pos	Cer(d18:1/24:1)	FALSE	16.914	18.438	18.158	19.376	18.615	18.596	18.627	18.675	19.211	19.181	18.769	17.797	18.895	18.503	18.991	18.915	19.333	18.594	18.837	18.776	20.46	19.886	20.311	20.04	19.453	19.084	19.882	18.227	19.027	19.13
Cholesterol-Lipid-pos	Cholesterol	FALSE	14.742	16.206	16.409	16.939	17.018	16.882	16.733	17.757	17.452	17.772	17.325	17.023	16.945	16.762	17.034	17.491	17.673	16.961	17.439	17.53	18.645	17.654	18.71	18.718	18.009	17.254	18.492	17.063	17.873	17.711
Cholesterol sulfate-Lipid-neg	Cholesterol sulfate	FALSE	15.119	14.796	14.645	18.521	15.967	15.774	15.556	16.44	15.972	15.523	16.567	15.325	15.826	16.389	16.922	16.908	16.608	16.474	16.153	16.531	15.887	15.178	16.314	15.996	16.373	15.337	16.253	15.914	16.727	15.325
Cholesterol(d7)-Lipid-pos	Cholesterol(d7)	TRUE	17.046	17.233	17.583	17.455	17.693	17.868	17.771	18.275	18.292	18.417	18.161	17.975	17.701	18.002	17.992	18.357	18.133	18.121	17.826	18.333	18.371	18.479	18.571	18.341	18.207	18.207	18.513	18.065	18.401	18.263
Choline-Metabolite-pos	Choline	FALSE	21.932	21.818	22.157	21.83	22.192	22.369	21.9	22.415	22.37	22.579	23.073	22.43	22.127	22.69	22.155	22.426	22.436	22.514	22.346	22.91	22.431	21.786	22.759	22.452	22.225	22.255	22.356	21.032	21.756	22.399
cis-Aconitic acid-Metabolite-neg	cis-Aconitic acid	FALSE		16.221	15.659	15.622	15.865	16.246	15.976	16.375	16.43	16.933	16.749	16.422	15.819	15.822	15.974	16.269	15.459	16.238	15.81	15.853	15.95	15.497	16.219	16.023	16.217	16.046	16.213	15.83	15.856	15.871
Citric acid-Metabolite-neg	Citric acid	FALSE	26.277	25.552	25.348	25.152	24.982	24.882	24.903	25.137	25.186	25.705	25.106	25.158	24.879	24.677	24.533	24.559	24.425	24.492	24.349	24.366	24.239	24.366	24.316	24.247	24.264	24.189	24.144	24.09	24.104	24.096
Citrulline-Metabolite-pos	Citrulline	FALSE	16.449	14.327	14.579	15.092	15.675	14.984	14.156	15.442	15.609	14.381	15.82	14.555	15.627	14.801	15.126	15.31	15.345	15.04	15.121	15.272	14.954	14.172	15.011	15.343	15.044	14.646	14.972	14.231	14.9	14.701
Citrulline-d2-Metabolite-pos	Citrulline-d2	TRUE	20.767	18.702	19.322	19.202	18.888	19.611	19.782	19.821	19.918	19.929	19.853	20.16	20.001	19.156	19.53	19.437	19.987	19.432	19.61	19.43	19.433	19.482	19.495	19.442	19.471	19.67	19.128	19.041	19.265	19.16
CL(14:0/14:0/14:0/14:0)-Lipid-neg	CL(14:0/14:0/14:0/14:0)	TRUE	15.468	15.144	15.277	15.242	15.596	15.587	15.856	15.843	15.557	15.868	15.685	15.069	15.795	15.792	15.971	15.85	15.945	16.022	15.212	15.896	16.059	15.684	15.757	16.015	15.724	15.535	15.625	15.873	16.097	15.924
CL(72:6/18:2)-Lipid-neg	CL(72:6/18:2)	FALSE	10.333	10.719	11.5	11.794	11.44	10.931	11.903	11.249	12.481	12.121	12.087	11.457	11.955	10.471	10.663	11.229	11.646	12.216		11.544	11.409	10.406	12.787	12.308	11.132	10.69	11.575		12.34	11.476
Coenzyme Q10-Lipid-pos	Coenzyme Q10	FALSE	13.661	14.22	15.187	14.187	14.547	15.154	14.924	15.563	14.732	14.488	15.022	15.335	14.079	14.588	14.415	15.208	14.75	15.238	14.007	15.409	15.244	14.107	14.977	15.25	14.022	13.766	15.106	12.314	13.561	13.89
Creatine-Metabolite-pos	Creatine	FALSE	20.067	21.367	21.438	21.27	21.563	21.303	20.985	21.426	21.264	21.52	21.396	21.469	20.911	21.119	21.207	20.994	21.245	20.904	20.74	21.491	21.818	21.185	21.776	21.572	21.283	21.042	21.941	20.18	21.77	20.857
Creatinine-Metabolite-pos	Creatinine	FALSE	18.605	19.125	18.278	18.652	18.962	19.304	18.294	19.253	18.744	18.861	19.242	18.277	18.693	18.988	18.491	18.809	18.512	18.737	18.467	18.986	18.963	18.658	19.526	19.031	19.212	18.524	19.365	18.359	18.176	18.878
Cystine-Metabolite-pos	Cystine	FALSE	14.252	14.865	13.761	13.866	12.727	13.817	12.833	13.708	13.122	13.049	13.364	12.799	11.842	11.889	13.302	12.856	12.47	12.288	11.196	11.815	13.664	13.123	13.125	12.247	13.714	13.157	13.204	12.885	12.538	12.759
DG(15:0/18:1(d7))-Lipid-pos	DG(15:0/18:1(d7))	TRUE	18.639	18.563	19.023	18.998	18.766	18.297	18.998	19.038	18.994	19.077	18.957	18.492	18.232	19.093	19.005	19.171	19.131	19.077	18.574	19.018	18.815	18.908	18.729	19.107	18.944	18.757	18.74	18.688	18.421	19.007
DG(16:0_18:1)-Lipid-pos	DG(16:0_18:1)	FALSE	17.756	17.453	17.964	17.978	17.566	17.758	18.332	17.792	18.302	18.287	17.741	17.148	17.361	18.032	18.222	18.228	18.785	18.158	17.694	18.076	18.492	18.165	18.557	18.594	18.156	17.853	18.355	17.847	17.749	18.001
DG(16:0_20:4)-Lipid-pos	DG(16:0_20:4)	FALSE	13.225	15.426	14.651	16.325	16.227	15.667	16.007	15.633	16.348	16.673	15.495	15.058	16.78	15.966	17.781	16.134	17.56	16.047	16.995	15.64	17.434	16.889	18.141	17.897	17.141	16.384	18.154	15.536	16.107	16.638
DG(18:0_18:1)-Lipid-pos	DG(18:0_18:1)	FALSE	17.196	16.82	17.121	16.97	16.58	16.89	17.333	17.145	17.478	17.622	16.794	16.51	16.955	16.798	17.257	17.299	18.071	17.439	16.575	17.134	17.405	17.229	17.365	17.62	17.182	16.882	17.13	16.91	16.833	16.833
DG(18:0_20:4)-Lipid-pos	DG(18:0_20:4)	FALSE	14.658	15.305	16.032	15.75	16.275	16.582	16.398	16.806	16.64	17.035	16.667	16.151	15.86	16.761	16.942	17.134	17.263	16.413	16.572	16.568	17.097	17.079	17.56	17.617	17.042	16.532	17.257	16.05	16.785	17.177
DG(18:0_22:6)-Lipid-pos	DG(18:0_22:6)	FALSE	17.774	16.408	16.847	16.59	16.509	16.256	16.49	16.612	17.132	16.804	16.911	17.115	16.683	18.056	16.862	18.268	17.105	17.128	16.698	16.346	15.446	17.06	16.829	16.899	17.204	18.633	17.548	17.353	16.998	17.467
DG(18:1_20:4)-Lipid-pos	DG(18:1_20:4)	FALSE	12.147	14.022	13.931	14.392	15.058	15.42	15.257	15.065	15.192	15.566	14.249	14.526	15.415	14.962	16.226	15.69	16.235	15.299	15.281	15.029	15.977	14.932	16.712	16.47	15.712	14.977	16.308	14.287	14.827	15.375
DG(18:1/18:1)-Lipid-pos	DG(18:1/18:1)	FALSE	17.209	17.226	17.133	17.646	17.348	17.777	17.833	17.677	17.567	17.738	17.927	17.034	17.343	17.598	17.848	18.18	18.155	17.932	17.583	17.914	17.952	17.721	17.996	18.019	17.533	17.416	17.731	17.627	17.473	17.705
Dimethylethanolamine-Metabolite-pos	Dimethylethanolamine	FALSE	20.051	19.582	19.934	20.083	20.505	20.515	20.482	20.586	20.596	20.9	20.552	20.843	20.534	20.659	20.715	20.558	20.519	20.645	20.977	20.458	19.943	19.584	20.701	20.476	20.41	20.397	20.501	20.03	19.896	19.835
Dodecanoylcarnitine-Metabolite-pos	Dodecanoylcarnitine	FALSE	15.894	16.028	15.493	15.686	16.288	14.99	13.671	14.809	15.871	13.58	14.292	13.936	15.097	14.319	14.133	15.319	15.114	14.958	14.402	15.045	15.466	14.553	14.668	14.77	14.71	14.102	16.117	15.024	15.541	15.453
EPA-Lipid-neg	EPA	FALSE		13.871	13.653	14.27	14.352	14.514	14.881	14.748	14.756	15.008	15.15	14.813	14.558	14.379	14.966	15.006	15.079	15.236	14.753	15.107	13.819	13.562	14.886	15.329	14.4	13.692	14.703	13.307		14.523
Ethanolamine-Metabolite-pos	Ethanolamine	FALSE	14.748	15.964	15.537	15.916	16.568	16.332	15.816	16.095	16.173	16.171	16.199	15.826	16.288	16.112	16.436	16.099	16.514	16.367	16.167	16.021	16.081	15.663	15.914	16.911	16.705	16.396	16.559	16.054	16.109	15.899
gamma-Aminobutyric acid-Metabolite-pos	gamma-Aminobutyric acid	FALSE	15.376	14.653	14.848	14.847	13.97	14.888	13.681	13.062	13.437	14.681	14.653	13.263	13.011	13.521	14.718	11.882	14.18	13.484	13.46	13.254	15.427	16.205	14.087	14.09	14.218	14.665	14.633	15.728	14.462	14.856
GlcCer(d18:1(d5)/18:0)-Lipid-pos	GlcCer(d18:1(d5)/18:0)	TRUE	20.316	20.075	20.427	20.352	20.19	20.377	20.43	20.375	20.566	20.558	20.465	20.067	20.341	20.501	20.4	20.664	20.656	20.6	20.256	20.513	20.542	20.583	20.692	20.623	20.638	20.428	20.572	20.502	20.552	20.594
Glutamic acid-Metabolite-pos	Glutamic acid	FALSE	19.297	19.41	18.972	19.21	19.19	19.166	18.245	18.631	18.317	18.414	18.504	18.713	18.547	18.036	17.918	18.283	18.072	18.377	17.566	18.227	18.427	18.45	18.379	17.888	18.822	18.62	18.426	18.514	18.054	18.304
Glutamic acid-d3-Metabolite-pos	Glutamic acid-d3	TRUE	18.554	19.437	19.528	19.504	19.731	19.524	18.517	18.946	18.515	18.973	18.857	18.742	18.512	18.555	18.498	18.435	18.636	18.635	18.023	18.563	19.212	18.792	19.46	18.66	19.13	18.776	19.182	17.998	18.045	18.368
Glutamic acid-d3-Metabolite-neg	Glutamic acid-d3	TRUE	14.368	18.983	18.564	18.704	17.932	18.179	17.939	18.282	17.943	17.968	18.127	18.016	17.319	17.758	17.519	17.709	17.669	17.868	17.411	17.382	17.809	18.049	17.861	17.186	18.029	17.909	17.439	18.381	17.428	17.458
Glutamine-Metabolite-pos	Glutamine	FALSE	18.744	18.685	19.313	18.902	18.752	19.32	19.15	19.042	18.944	19.109	19.415	19.061	18.778	19.269	18.98	19.136	19.096	18.92	18.835	19.385	19.051	19.065	19.595	19.665	18.86	18.621	19.17	18.141	18.451	18.541
Glutathione-Metabolite-pos	Glutathione	FALSE	16.442	17.808	16.333	17.109	17.208	17.202	16.285	16.978	16.946	16.747	16.859	16.155	16.856	15.813	16.778	17.097	15.722	16.18	15.883	16.521	16.585	16.206	16.431	15.905	16.764	16.098	16.399	15.943	16.285	16.001
Glycerophosphocholine-Metabolite-pos	Glycerophosphocholine	FALSE	24.85	25.22	26.113	25.684	25.44	26.231	25.731	26.174	26.286	25.936	26.641	26.141	25.986	26.406	25.998	26.314	26.388	26.25	25.974	26.342	26.342	25.821	26.32	26.073	25.857	25.465	26.111	24.257	25.304	25.121
Glycine-Metabolite-pos	Glycine	FALSE	13.868	14.771	14.617	16.252	14.836	14.643	13.901	14.013	14.663	14.476	14.552	14.048	14.628	14.527	14.471	14.517	14.986	14.77	14.474	14.941	14.806	14.928	14.155	15.093	14.523	14.777	14.605	14.946	15.225	14.637
GM3(d18:1/18:0(d5))-Lipid-neg	GM3(d18:1/18:0(d5))	TRUE	15.799	15.365	15.503	15.81	15.345	15.877	15.731	15.819	15.913	15.812	15.814	15.43	15.722	15.842	15.689	16.014	16.011	15.885	15.599	15.597	15.772	15.657	15.918	15.842	15.988	15.509	15.637	15.744	15.398	15.8
GM3(d34:1)-Lipid-neg	GM3(d34:1)	FALSE		10.218		9.7306					11.053	10.222	10.374		10.612		10.627		10.637	10.165	11.036	10.222	10.872		10.75		10.845	10.16	10.263		10.855	10.206
GM3(d36:1)-Lipid-neg	GM3(d36:1)	FALSE	10.95	13.378	12.54	14.354	13.696	12.262	13.768	12.907	14.49	14.229	12.058	12.758	14.262	12.481	14.648	13.509	15.026	12.607	14.807	12.618	16.179	16.102	16.489	16.218	16.174	15.059	15.991	14.448	15.617	15.603
Guanosine-Metabolite-pos	Guanosine	FALSE	14.439	13.631		14.166	14.377	14.183	14.601	13.57	14.959	14.472	14.124	14.282	13.767	14.082	13.613	14.244	14.623	14.297		13.268	13.121	13.817			14.221	12.701	13.303	14.436	13.516	12.279
Hemi-BMP(14:0/14:0)_14:0-Lipid-neg	Hemi-BMP(14:0/14:0)_14:0	TRUE	19.784	19.562	19.699	19.617	19.494	19.67	19.615	19.728	19.796	19.827	19.673	19.059	19.58	19.706	19.692	19.957	19.869	19.746	19.37	19.624	19.714	19.862	19.788	19.811	19.794	19.6	19.742	19.785	19.841	19.745
Hemi-BMP(18:1/18:1)_16:0-Lipid-neg	Hemi-BMP(18:1/18:1)_16:0	FALSE	10.752	11.851	11.212	11.683	11.602	10.028	10.629	11.287		11.757	10.813	10.27	11.475	11.245	11.883	11.457	11.317	11.5	11.27	11.519	12.893	11.697	12.88	12.864	11.703		12.361	11.637	12.2	11.927
Hemi-BMP(20:4/20:4)_16:0-Lipid-neg	Hemi-BMP(20:4/20:4)_16:0	FALSE		11.235	10.953		9.5683	10.661		11.374	10.753	10.894				11.698		11.179	10.724	11.433	11.48	10.213	11.593		11.177	10.971	11.02	10.356	11.753	11.049
Hemi-BMP(20:4/20:4)_20:4-Lipid-neg	Hemi-BMP(20:4/20:4)_20:4	FALSE	10.273	11.685	11.407	11.47	11.752	12.41		12.058		10.872	10.987	10.815	11.033	12.097	11.484	11.562	11.774	11.421	11.222	10.814	12	10.62	12.214	11.36	10.564	10.854	11.242		11.207
Hexanoylcarnitine-Metabolite-pos	Hexanoylcarnitine	FALSE	16.503	17.111	17.499	16.977	17.336	17.619	17.001	17.261	17.304	16.861	17.657	17.015	17.632	18.085	17.343	17.485	17.181	17.449	17.096	17.31	17.632	16.749	17.632	17.55	16.646	16.372	17.14	15.678	16.208	16.09
HexCer(d18:1/16:0)-Lipid-pos	HexCer(d18:1/16:0)	FALSE	14.007	15.305	14.868	15.552	14.49	15.335	15.225	15.134	15.37	15.985	15.079	14.992	15.448	14.677	15.802	15.819	16.123	15.014	15.602	15.193	17.134	16.701	17.171	16.987	16.206	16.011	16.813	15.299	15.86	15.857
HexCer(d18:1/18:0)-Lipid-pos	HexCer(d18:1/18:0)	FALSE	14.924	15.442	15.904	16.029	16.226	16.23	16.532	16.314	16.821	17.153	16.37	15.928	15.9	15.962	16.65	16.404	17.349	16.287	16.947	16.506	17.502	16.686	17.599	17.518	17.126	16.94	17.241	16.2	16.916	16.792
HexCer(d18:1/22:0)-Lipid-pos	HexCer(d18:1/22:0)	FALSE	16.65	17.734	17.835	18.109	17.926	17.84	17.919	18.207	18.415	18.489	18.199	17.458	18.166	17.795	18.363	18.32	18.838	17.93	18.328	18.272	19.102	18.8	19.186	19.037	18.403	18.304	18.887	17.573	18.399	18.388
HexCer(d18:1/24:0)-Lipid-pos	HexCer(d18:1/24:0)	FALSE	16.974	17.513	17.784	17.827	18.037	18.028	17.585	18.316	18.281	18.632	18.263	17.654	17.798	17.766	18.239	18.219	18.665	17.913	18.378	18.153	19.159	18.36	19.289	18.76	18.463	18.294	18.75	17.522	18.316	18.158
HexCer(d18:1/24:1)-Lipid-pos	HexCer(d18:1/24:1)	FALSE	18.109	18.402	18.603	18.453	19.138	19.109	18.532	19.432	19.64	20.056	19.535	18.705	18.556	18.951	19.328	19.505	20.054	18.846	19.854	19.715	19.693	18.929	20.18	19.753	19.454	19.629	19.66	18.404	19.406	19.319
Histidine-Metabolite-pos	Histidine	FALSE	22.765	21.276	20.891	20.981	20.799	20.455	19.5	20.456	20.125	19.826	20.748	19.872	20.312	20.696	20.217	20.774	20.248	20.352	20.23	20.848	20.861	20.161	20.488	20.529	20.578	20.178	20.461	20.285	20.287	20.554
Homoserine-Metabolite-pos	Homoserine	FALSE	16.808	16.721	16.477	17.124	17.597	16.845	15.598	15.765	16.051	15.72	16.245	15.351	15.584	15.751	14.951	15.984	15.491	15.3	14.881	16.418	15.933	15.501	15.798	15.995	16.321	15.308	16.041	15.348	15.552	16.044
Hydroxyisovaleroyl carnitine-Metabolite-pos	Hydroxyisovaleroyl carnitine	FALSE	13.615	14.658	14.536	15.304	14.496	15.191	13.578	14.946	15.584	15.495	15.607	15.267	14.977	15.514	15.345	15.318	14.66	15.184	14.546	15.387	15.092	15.408	15.721	15.251	15.551	15.177	15.436	14.398	14.746	14.732
Hypoxanthine-Metabolite-pos	Hypoxanthine	FALSE	16.092	15.295	16.659	14.575	15.373	16.103	15.17	15.837	15.823	15.133	16.399	15.837	15.453	16.741	15.385	16.672	14.791	16.694	15.867	16.548	14.881	14.503	14.996	14.69	14.612	13.578	14.905	13.111	14.151	13.208
Isocitric acid-Metabolite-neg	Isocitric acid	FALSE	26.28	25.411	25.342	25.188	24.972	24.903	24.902	25.132	25.161	25.689	25.115	25.141	24.835	24.692	24.489	24.553	24.296	24.516	24.366	24.36	24.243	24.298	24.264	24.243	24.262	24.191	24.132	24.087	24.14	24.078
Isovalerylcarnitine-Metabolite-pos	Isovalerylcarnitine	FALSE	17.328	17.433	17.277	17.528	18.506	17.917	16.067	17.011	17.467	17.032	18.099	16.697	17.071	17.946	16.941	18.016	16.922	17.656	17.346	17.807	18.088	15.95	17.112	16.86	17.906	16.288	17.704	17.243	16.857	17.555
Isovalerylcarnitine-d3-Metabolite-pos	Isovalerylcarnitine-d3	TRUE	25.521	25.233	25.279	25.324	25.009	25.207	25.215	25.269	25.337	25.359	25.298	25.043	25.216	25.269	25.304	25.298	25.329	25.217	25.201	25.216	25.262	25.139	25.121	25.01	25.212	25.096	25.146	25.115	24.904	24.962
Kynurenine-Metabolite-pos	Kynurenine	FALSE	14.894	14.488	14.29	15.055	14.323	14.662	14.364	13.848	15.044	14.469	14.716	13.773	14.973	13.844	14.207	13.722	14.207	13.57	14.585	14.586	14.157	14.663	14.792	14.436	14.846	14.344	14.364	14.381	14.519	14.288
LacCer(d18:1/16:0)-Lipid-pos	LacCer(d18:1/16:0)	FALSE		13.093	13.462	13.415	14.161	13.819	13.852	15.072	14.444	14.568	14.263	13.582	13.989	13.916	14.542	14.827	14.802	14.347	14.165	14.392	14.147	13.621	14.458	14.977	14.036	12.682	13.812	11.785	14.199	13.977
LacCer(d18:1/18:0)-Lipid-pos	LacCer(d18:1/18:0)	FALSE	11.721	12.602	12.602	13.801	13.751	11.541	13.591	14.065	13.686	13.593	13.801	12.852	13.147	12.991	13.734	13.857	14.655	13.582	14.335	13.456	15.426	14.621	15.375	15.744	15.124	14.75	14.776	14.079	14.947	14.955
LacCer(d18:1/24:0)-Lipid-pos	LacCer(d18:1/24:0)	FALSE	10.714	12.884	12.347	11.202	10.52	10.85	11.144	10.714	12.147	11.835	11.207	10.714	11.093	11.977	12.25	12.147	11.785		12.64	11.299	12.147		12.392	10.852	10.746	9.9773				10.47
LacCer(d18:1/24:1)-Lipid-pos	LacCer(d18:1/24:1)	FALSE	11.852	11.483	11.977	11.262	11.851	12.52	10.562	11.64	12.088	12.562	11.916	10.392	11.48	11.093	11.094	12.784	12.624	12.299	10.977	12.093	13.094		11.692	12.819	10.551	9.7138	11.481		10.961	10.392
Lactic acid-Metabolite-neg	Lactic acid	FALSE		16.156	14.979	15.946	16.067	15.754	14.759	15.56	15.286	15.321	15.762	14.936	15.306	15.565	15.16	15.772	15.167	15.574	15.209	15.724	16.343	16.004	15.793	15.536	15.921	15.512	15.799	16.009	15.072	16.83
Leucine-Metabolite-pos	Leucine	FALSE		15.18	16.411	16.274	16.377	16.714	15.526	16.877	16.873	16.088	17.308	16.294	15.952	16.402	15.765	16.574	16.248	16.412	16.424	16.753	16.88	16.356	16.115	15.968	16.304	15.876	15.552	15.429	14.952	15.773
Leucine-d3-Metabolite-pos	Leucine-d3	TRUE	23.907	21.667	21.644	21.811	21.193	21.417	21.302	21.219	21.459	21.377	21.332	21.059	21.339	21.347	21.41	21.189	21.327	21.216	21.475	21.322	21.872	21.85	21.201	21.313	21.54	21.515	21.358	21.815	21.482	21.501
LPC(16:0)-Lipid-pos	LPC(16:0)	FALSE	18.118	18.795	18.608	18.912	19.502	20.499	19.716	20.15	20.08	20.112	20.058	19.887	20.725	19.675	19.857	20.031	20.065	20.095	20.012	20.129	19.647	19.432	20.864	20.496	20.026	19.587	20.236	19.047	20.366	19.734
LPC(16:1)-Lipid-pos	LPC(16:1)	FALSE	14.538	14.83	15.142	14.937	16.057	16.913	16.22	16.126	16.516	16.665	15.957	16.385	17.423	16.173	16.245	16.489	16.44	16.469	16.424	16.716	16	15.718	17.208	16.7	16.515	15.772	16.115	15.412	16.694	15.842
LPC(18:0)-Lipid-pos	LPC(18:0)	FALSE	18.033	18.629	18.956	19.017	19.707	20.421	20.04	20.276	20.184	20.224	20.164	20.056	20.546	20.096	20.167	20.463	20.136	20.35	20.334	20.437	19.896	19.479	20.786	20.644	20.13	19.463	20.149	19.198	20.245	19.883
LPC(18:1(d7))-Lipid-pos	LPC(18:1(d7))	TRUE	22.034	21.701	21.772	22.077	21.992	22.217	22.233	22.362	22.424	22.421	22.253	22.282	22.21	22.215	22.235	22.536	22.487	22.287	22.254	22.537	22.327	22.341	22.386	22.468	22.346	22.151	22.194	22.263	22.328	22.207
LPC(18:1)-Lipid-pos	LPC(18:1)	FALSE	18.232	18.897	19.09	19.374	20.271	21.041	20.326	20.615	20.735	20.788	20.489	20.407	21.147	20.153	20.511	20.678	20.769	20.793	20.863	20.823	19.754	19.393	20.937	20.683	20.247	19.734	20.068	19.128	20.467	19.886
LPC(20:4)-Lipid-pos	LPC(20:4)	FALSE	16.237	17.36	17.28	17.594	18.445	19.825	18.886	19.047	19.098	19.054	18.922	18.812	19.97	18.721	18.866	19.163	19.126	18.988	19.433	19.054	17.932	17.853	19.814	19.146	18.799	17.824	18.465	17.233	18.912	17.91
LPC(22:6)-Lipid-pos	LPC(22:6)	FALSE	14.563	15.095	15.893	15.371	15.916	17.322	16.286	17.026	16.702	16.766	17.097	16.956	17.484	16.304	16.817	17.059	16.938	17.095	16.917	17.436	16.204	16.019	17.809	17.316	16.249	16.338	16.222	14.943	16.328	15.774
LPC(26:0)-Lipid-pos	LPC(26:0)	FALSE	13.522	13.275	13.835	13.992	14.022	13.36	13.932	13.947	13.986	14.263	13.963	13.458	13.479	13.359	14.263	13.884	14.161	14.924	13.838	14.095	13.88	13.785	14.592	13.655	14.134	14.02	14.263	13.479	14.227	13.49
LPE(16:0)-Lipid-neg	LPE(16:0)	FALSE	13.538	14.542	14.52	14.515	14.662	15.96	14.584	15.263	15.188	15.381	14.985	14.543	16.389	14.823	15.316	14.877	15.528	14.683	15.367	14.926	15.846	15.737	16.673	15.961	16.008	15.67	15.889	14.752	16.59	15.762
LPE(18:0)-Lipid-neg	LPE(18:0)	FALSE	16.88	17.513	17.878	17.434	17.327	18.954	17.391	18.194	17.852	18.065	18.01	17.752	18.66	18.036	18.076	18.23	18.259	18.13	18.026	18.141	18.883	18.338	19.287	18.955	18.539	17.926	18.64	17.222	19.259	18.453
LPE(18:1(d7))-Lipid-neg	LPE(18:1(d7))	TRUE	18.322	18.117	18.071	18.023	17.986	18.22	18.094	18.218	18.251	18.208	18.197	18.243	18.075	18.126	18.21	18.243	18.359	18.255	18.222	18.066	18.237	18.118	18.275	18.301	18.207	18.006	18.139	18.249	18.227	18.165
LPG(18:1)-Lipid-neg	LPG(18:1)	FALSE		13.409	12.56	12.531	12.821	15.389	13.452	13.496	13.468	13.501	14.615	14.09	15.629	12.932	12.989	13.489	13.124	13.649	13.993	14.291	14.326	13.498	14.313	14.308	13.798	13.549	13.473		13.419	13.005
LPI(18:0)-Lipid-neg	LPI(18:0)	FALSE	11.933	12.446		12.428	12.094	13.441	12.875	12.551	12.007	12.578	11.608	12.586	13.772	12.792	12.704	11.064	12.303	12.792	12.939	12.124	12.713	12.648	13.606	13.411	13.457	13.212	13.04	12.855	13.047	13.167
Lysine-Metabolite-pos	Lysine	FALSE	17.43	17.264	17.178	16.992	16.879	16.913	15.838	16.905	16.727	16.729	17.008	16.484	16.349	16.662	16.495	16.766	16.225	16.566	16.356	17.095	17.16	16.109	16.798	16.759	16.767	16.291	16.656	15.972	16.01	16.715
Malic acid-Metabolite-neg	Malic acid	FALSE	20.617	20.71	20.344	20.602	20.564	20.565	19.571	19.944	20.073	20.098	20.944	20.474	20.277	20.269	19.634	20.484	20.205	20.507	19.819	20.016	20.478	19.727	19.823	20.287	20.42	20.409	20.719	20.167	19.944	20.088
Mannose-Metabolite-pos	Mannose	FALSE					18.843	19.52	19.117	19.429	19.28	19.148	19.409	19.053	19.241	19.262	19.344	19.287	19.292	19.401	19.076	19.026	18.25		18.933	18.7	18.806	18.344	18.614	17.773		18.343
Methionine S-oxide-Metabolite-pos	Methionine S-oxide	FALSE	17.148	16.773	17.019	17.207	17.145	16.621	16.422	16.681	17.041	16.375	17.308	16.421	17.292	17.138	17.403	17.116	17.175	17.244	17.016	17.471	17.197	17.507	16.552	17.643	17.456	17.046	17.1	16.849	16.884	17.071
MG(16:0)-Lipid-pos	MG(16:0)	FALSE	23.477	23.353	23.285	23.387	23.266	23.498	23.807	23.98	24.088	23.784	23.603	23.344	23.186	23.595	23.509	23.899	24.017	23.775	23.387	23.812	23.62	23.477	23.635	23.835	23.933	23.44	23.932	23.845	23.841	23.541
MG(18:0)-Lipid-pos	MG(18:0)	FALSE	26.031	25.984	26.42	26.145	26.004	26.103	26.261	26.168	26.27	26.269	26.218	26.076	26.03	26.166	26.223	26.254	26.47	26.293	26.019	26.275	26.29	26.155	26.256	26.311	26.264	26.108	26.134	26.243	26.175	26.101
MG(18:1(d7))-Lipid-pos	MG(18:1(d7))	TRUE	14.12	13.852	13.174	13.962	13.458	14.079	13.947	13.714	14.381	14.036	14.213	13.965	13.456	14.501	13.582	14.236	14.49	13.927	14.238	14.032	13.435	13.696	13.659	14.485	14.225	13.696	13.696	13.93	14.299	14.448
MG(18:1)-Lipid-pos	MG(18:1)	FALSE	20.752	20.819	20.958	20.745	20.82	20.807	21.319	21.14	21.373	21.274	21.092	20.77	20.511	20.846	21.055	21.293	21.338	21.131	20.92	21.372	21.165	20.622	21.123	21.361	21.299	20.794	21.028	20.973	21.142	21.02
N-Acetylaspartic acid-Metabolite-pos	N-Acetylaspartic acid	FALSE	21.347	21.781	21.76	21.875	22.677	22.659	22.732	22.708	22.913	23.386	22.892	23.049	22.742	22.88	23.814	22.637	22.88	22.998	23.217	22.851	22.213	21.306	22.821	22.817	22.38	22.12	22.632	21.492	21.934	21.765
N-Acetylserine-Metabolite-pos	N-Acetylserine	FALSE	16.53	16.317	15.4	16.316	16.905	16.359	15.012	15.797	16.422	15.435	16.374	14.934	15.756	15.945	16.006	16.513	15.269	15.561	16.036	16.541	16.227	15.148	15.552	15.335	16.039	15.844	16.276	15.407	16.226	15.993
N15C13-Glycine-Metabolite-pos	N15C13-Glycine	TRUE	15.633	15.633	15.188	14.997	15.228	15.505	14.751	15.021	14.693	15.307	15.197	15.34	14.973	14.57	14.364	15.4	14.722	15.134	14.364	14.973	14.924	15.176	15.197	14.436	15.602	15.445	14.899	15.427	14.793	14.694
NAD-Metabolite-pos	NAD	FALSE		11.528	12.663	13.123	12.722	13.399	12.326	12.538	12.779	13.585	12.833	11.869	13.166	13.504	12.833	12.166	13.504	12.4	12.078	12.558	13.806	12.722	14.268	13.032	13.166	12.166	11.985	12.538	12.078	11.538
Niacinamide-Metabolite-pos	Niacinamide	FALSE	17.296	18.043	17.969	18.133	17.512	17.845	17.738	18.011	17.877	17.296	17.973	17.513	18.288	18.133	18.246	17.903	18.239	17.832	18.132	18.229	18.995	18.071	18.024	18.363	18.165	18.08	18.682	16.909	18.192	17.808
Niacinamide-d4-Metabolite-pos	Niacinamide-d4	TRUE	24.532	24.239	24.171	24.195	23.99	23.927	24.365	24.188	24.358	24.358	24.285	24.115	24.306	24.394	24.568	24.206	24.53	24.318	24.304	24.406	24.279	23.84	24.209	24.149	24.28	23.994	24.263	23.842	23.838	23.896
Nicotinic acid-Metabolite-pos	Nicotinic acid	FALSE	14.207	12.597	13.311	13.666	12.583	12.602	12.681	13.32	13.721	12.568		14.05	13.623	14.617	13.646	13.39	14.063	12.906	13.95	14.608	13.317	14.12		14.02	13.859	14.427	13.572	12.819	13.169	14.036
Octanoylcarnitine-Metabolite-pos	Octanoylcarnitine	FALSE	15.253	15.711	15.826	15.416	16.605	16.256	16.617	15.936	15.87	16.45	15.97	15.813	16.101	16.662	16.392	16.192	15.948	16.22	15.733	18.969	15.225	15.209	16.091	16.275	15.687	15.777	15.89		15.711	15.415
Octanoylcarnitine-d3-Metabolite-pos	Octanoylcarnitine-d3	TRUE	24.874	24.572	24.586	24.649	24.379	24.522	24.568	24.613	24.674	24.723	24.602	24.3	24.525	24.66	24.65	24.56	24.671	24.53	24.596	24.544	24.537	24.41	24.417	24.347	24.422	24.308	24.416	24.28	24.228	24.21
Oleic acid-Lipid-neg	Oleic acid	FALSE	23.68	23.573	23.558	24.034	23.378	23.361	23.494	24.006	23.503	23.638	23.747	23.359	23.999	23.731	23.553	24.309	24.001	23.774	23.763	23.664	23.706	23.213	23.405	23.571	23.606	23.088	23.234	23.589	23.619	23.312
Ornithine-Metabolite-pos	Ornithine	FALSE	15.553	15.489	14.559	15.095	15.661	15.144	14.148	15.527	15.277	14.462	15.783	14.461	14.826	15.308	14.354	15.247	14.544	14.831	14.918	15.694	15.298	13.995	15.376	14.513	15.14	14.868	15.094	15.37	14.354	15.995
Ornithine-d2-Metabolite-pos	Ornithine-d2	TRUE	18.808	18.706	17.964	18.317	16.698	16.818	16.581	17.03	16.743	16.812	16.849	16.794	16.357	16.491	15.92	16.355	16.239	16.251	15.616	16.163	17.725	18.199	16.558	16.372	16.749	16.698	16.291	16.411	15.854	16.226
PA(15:0/18:1(d7))-Lipid-neg	PA(15:0/18:1(d7))	TRUE	17.874	17.629	17.585	17.584	17.337	17.743	17.722	17.728	17.639	17.775	17.61	17.534	17.656	17.584	17.511	17.822	17.81	17.786	17.643	17.678	17.726	17.744	17.844	17.92	17.577	17.328	17.517	17.787	17.978	17.747
PA(16:0_18:1)-Lipid-neg	PA(16:0_18:1)	FALSE	14.931	15.178	15.684	15.58	15.941	16.077	15.453	16.317	15.963	16.644	16.219	15.879	15.381	16.031	16.234	16.291	16.484	15.768	16.632	16.15	16.387	15.579	16.843	16.451	16.165	16.393	16.152	15.158	16.483	16.134
PA(18:0_18:1)-Lipid-neg	PA(18:0_18:1)	FALSE	14.97	14.695	14.881	14.795	15.545	15.853	15.227	15.927	15.968	16.528	16.127	15.986	15.278	16.117	16.208	16.029	16.459	15.401	16.961	16.141	15.336	14.978	16.311	15.836	15.322	15.792	15.691	15.29	15.824	16.316
PA(18:0_20:4)-Lipid-neg	PA(18:0_20:4)	FALSE	14.12	14.946	14.837	14.132	15.235	15.43	15.352	15.684	15.494	15.894	15.575	15.537	14.878	15.234	15.653	15.944	16.053	15.769	15.86	16	15.819	15.108	16.481	16.329	15.816	15.7	15.343	15.295	16.15	15.598
PA(18:0_22:6)-Lipid-neg	PA(18:0_22:6)	FALSE	14.949	16.542	16.412	16.673	16.354	16.508	16.37	16.742	16.582	17.069	16.725	16.312	16.142	16.447	16.649	16.667	17.035	16.499	16.649	16.641	17.888	17.359	17.867	17.794	17.164	16.79	17.382	16.322	16.806	17.013
PA(18:1/18:1)-Lipid-neg	PA(18:1/18:1)	FALSE	13.682	13.827	13.828	14.083	14.194	14.812	13.672	14.898	15.04	15.323	15.065	14.922	14.439	14.531	14.899	15.254	15.49	15.03	15.331	15.374	15.237	14.399	15.777	15.564	15.109	15.412	14.935	13.936	14.802	15.059
Palmitic acid-Lipid-neg	Palmitic acid	FALSE	26.779	26.519	26.537	26.631	26.538	26.526	26.463	27.011	26.622	26.653	26.526	26.308	26.837	26.676	26.54	27.204	26.892	26.712	26.847	26.59	26.771	26.3	26.596	26.631	26.7	26.165	26.249	26.776	26.771	26.32
Palmitoleic acid-Lipid-neg	Palmitoleic acid	FALSE	21.105	20.933	20.838	23.534	20.935	21.65	21.414	22.056	21.473	21.453	21.888	21.132	21.313	21.912	21.208	22.55	22.06	21.98	21.451	21.714	22.309	21.134	21.229	21.639	21.621	20.917	21.473	21.395	22.172	21.291
Palmitoylcarnitine-Metabolite-pos	Palmitoylcarnitine	FALSE	13.989	14.13	14.324	14.438	14.575	14.207	13.828	14.377	14.55	13.918	14.769	13.379	13.995	14.353	14.101	14.108	13.448	13.583	14.522	13.863	14.551	13.211	14.463	14.67	14.356	14.401	13.724	12.684	15.385	13.723
Palmitoylcarnitine-d3-Metabolite-pos	Palmitoylcarnitine-d3	TRUE	23.015	22.651	22.668	22.632	22.443	22.586	22.536	22.638	22.69	22.698	22.66	22.382	22.546	22.609	22.647	22.611	22.647	22.594	22.673	22.562	22.62	22.54	22.59	22.501	22.681	22.474	22.492	22.503	22.431	22.441
PC(15:0/18:1(d7))-Lipid-pos	PC(15:0/18:1(d7))	TRUE	24.041	23.797	24.254	24.239	24.056	24.322	24.264	24.399	24.459	24.457	24.461	24.078	24.224	24.368	24.252	24.596	24.6	24.387	24.202	24.498	24.364	24.406	24.606	24.518	24.335	24.171	24.307	24.337	24.374	24.342
PC(16:0/5:0(CHO))-Lipid-pos	PC(16:0/5:0(CHO))	FALSE	18.008	19.966	19.251	20.361	20.396	19.408	19.968	19.638	20.071	20.263	19.826	19.015	20.127	19.68	20.606	20.231	20.678	19.764	19.789	19.945	20.609	20.398	20.888	20.006	21.711	21.358	22.053	20.232	21.107	21.223
PC(16:0/9:0(CHO))-Lipid-pos	PC(16:0/9:0(CHO))	FALSE	19.441	20.897	20.345	21.402	21.672	20.925	21.327	21.403	21.539	21.833	21.067	20.577	21.511	20.965	21.998	21.744	22.239	21.369	21.309	21.31	21.53	21.494	22.028	21.629	22.787	22.578	23.346	21.877	22.808	22.751
PC(16:0/9:0(COOH))-Lipid-pos	PC(16:0/9:0(COOH))	FALSE	17.032	17.169	16.932	17.922	17.866	17.859	17.844	17.794	17.864	18.438	17.644	16.895	18.198	17.552	18.43	17.706	18.523	17.478	17.365	17.293	17.906	18.283	18.696	17.865	18.922	18.666	19.092	17.89	18.698	18.078
PC(34:1)-Lipid-pos	PC(34:1)	FALSE	24.95	26	26.433	26.608	26.497	26.752	26.624	26.959	26.876	27.147	27.005	26.524	26.653	26.658	26.873	26.943	27.126	26.833	26.81	26.991	27.737	27.248	27.862	27.798	27.103	26.904	27.409	26.209	27.057	27.001
PC(36:1)-Lipid-pos	PC(36:1)	FALSE	23.225	24.125	24.672	24.483	25.073	25.416	25.26	25.658	25.457	25.65	25.578	25.171	25.114	25.325	25.394	25.678	25.666	25.524	25.313	25.638	25.253	24.792	25.833	25.88	25.167	24.871	25.352	24.341	25.161	25.041
PC(36:2)-Lipid-pos	PC(36:2)	FALSE	23.216	24.399	24.799	24.923	25.303	25.525	25.49	25.836	25.705	25.833	25.799	25.465	25.477	25.57	25.596	25.893	25.937	25.787	25.617	25.921	25.82	25.206	26.264	26.231	25.375	25.098	25.766	24.43	25.317	25.221
PC(36:4)-Lipid-pos	PC(36:4)	FALSE	24.779	26.117	26.423	26.802	26.348	26.584	26.455	26.898	26.893	27.167	26.819	26.672	26.68	26.635	26.828	26.959	27.157	26.789	26.838	27.017	28.073	27.433	28.013	27.884	26.962	26.829	27.491	25.78	26.723	26.771
PC(38:4)-Lipid-pos	PC(38:4)	FALSE	23.283	24.205	25.023	24.759	24.764	25.169	24.871	25.338	25.199	25.32	25.419	25.041	24.896	25.15	25.003	25.422	25.338	25.345	25.044	25.46	25.619	25.014	25.833	25.781	24.892	24.546	25.261	23.703	24.726	24.688
PC(38:6)-Lipid-pos	PC(38:6)	FALSE	21.609	22.739	23.215	23.344	23.182	23.378	23.254	23.643	23.442	23.846	23.723	23.391	23.237	23.315	23.518	23.663	23.82	23.492	23.476	23.704	24.617	24.058	24.675	24.569	23.666	23.561	24.09	22.835	23.662	23.582
PC(40:5)-Lipid-pos	PC(40:5)	FALSE	20.316	21.566	22.094	21.967	22.597	22.947	22.887	23.207	23.093	23.181	23.141	22.892	22.733	22.965	22.913	23.228	23.182	23.182	22.886	23.266	22.437	22.005	23.24	23.312	22.452	22.125	22.739	21.63	22.337	22.306
PC(40:6)-Lipid-pos	PC(40:6)	FALSE	20.322	21.346	22.102	21.775	21.925	22.384	22.148	22.613	22.412	22.459	22.653	22.215	21.861	22.351	22.246	22.694	22.585	22.475	22.173	22.576	22.834	22.257	23.165	23.231	22.277	21.873	22.427	21.201	22.252	22.037
PC(O-16:0/2:0)-Lipid-pos	PC(O-16:0/2:0)	FALSE	16.07	17.754	17.516	18.316	18.877		18.763	18.777	18.577	18.904	18.483	18.223	16.229	18.49	18.887	18.988	19.008	18.844	17.51	18.741	18.746	18.313	17.463	19.14	18.226	18.338	19.256	17.752	15.488	18.878
PC(O-18:0/2:0)-Lipid-pos	PC(O-18:0/2:0)	FALSE	16.25	17.561	17.857	17.954	18.925	19.273	19.223	19.334	19.28	19.246	19.006	19.378	19.347	19.168	19.344	19.6	19.346	19.486	19.348	19.594	17.939	17.433	19.243	19.238	18.502	18.416	18.66	17.671	18.842	18.512
PE(15:0/18:1(d7))-Lipid-pos	PE(15:0/18:1(d7))	TRUE	19.565	19.252	19.737	19.632	19.289	19.584	19.623	19.77	19.747	19.859	19.685	19.28	19.504	19.663	19.493	20.002	19.974	19.783	19.464	19.822	19.713	19.696	19.744	19.837	19.712	19.554	19.698	19.671	19.657	19.706
PE(15:0/18:1(d7))-Lipid-neg	PE(15:0/18:1(d7))	TRUE	17.37	17.089	17.197	17.253	16.958	17.187	17.194	17.171	17.344	17.307	17.148	16.924	16.84	17.256	17.135	17.437	17.348	17.328	17.064	17.091	17.269	17.271	17.463	17.332	17.339	17.028	17.307	17.319	17.217	17.358
PE(34:1)-Lipid-pos	PE(34:1)	FALSE	18.088	19.597	19.321	20.191	19.85	19.634	19.789	19.92	20.023	20.559	19.995	19.356	19.87	19.471	20.296	19.785	20.649	19.657	20.253	19.917	21.658	21.092	21.577	21.463	20.738	20.719	21.22	20.051	20.703	20.834
PE(36:1)-Lipid-pos	PE(36:1)	FALSE	18.842	19.472	19.955	19.793	19.908	20.257	19.942	20.489	20.386	20.726	20.506	19.914	19.874	20.137	20.316	20.509	20.701	20.222	20.522	20.514	21.042	20.401	21.229	21.186	20.526	20.4	20.796	19.552	20.559	20.584
PE(36:2)-Lipid-pos	PE(36:2)	FALSE	18.697	19.816	19.918	20.071	19.965	20.073	20.121	20.356	20.317	20.758	20.478	19.956	20.119	20.1	20.3	20.553	20.741	20.228	20.455	20.518	21.408	20.885	21.466	21.532	20.665	20.577	21.161	19.867	20.761	20.745
PE(36:4)-Lipid-pos	PE(36:4)	FALSE	18.778	20.464	20.309	21.086	20.396	20.222	20.455	20.58	20.819	21.245	20.489	20.226	20.714	20.228	20.97	20.565	21.162	20.525	20.984	20.648	22.42	21.844	22.259	22.034	21.214	21.297	21.917	20.575	21.056	21.212
PE(38:4)-Lipid-pos	PE(38:4)	FALSE	20.934	22.078	22.445	22.52	22.266	22.408	22.351	22.639	22.598	22.994	22.68	22.372	22.242	22.474	22.666	22.723	22.901	22.663	22.543	22.802	23.622	23.024	23.66	23.635	22.759	22.547	23.117	21.813	22.618	22.58
PE(38:5)-Lipid-pos	PE(38:5)	FALSE	18.995	20.028	20.464	20.348	20.134	20.293	20.254	20.715	20.448	20.814	20.707	20.452	20.212	20.557	20.636	20.852	20.777	20.671	20.503	20.784	21.696	21.01	21.637	21.519	20.616	20.653	21.138	19.891	20.508	20.559
PE(38:6)-Lipid-pos	PE(38:6)	FALSE	19.301	21.178	20.732	21.683	21.265	21.212	21.336	21.639	21.795	22.359	21.562	21.062	21.276	20.871	21.912	21.364	22.277	21.116	21.825	21.466	23.473	22.852	23.492	23.372	22.355	22.322	22.956	21.501	22.395	22.389
PE(40:4)-Lipid-pos	PE(40:4)	FALSE	17.808	19.021	19.296	19.543	19.386	19.54	19.371	19.704	19.868	20.141	19.725	19.327	19.18	19.284	19.856	19.737	20.166	19.452	19.451	19.801	20.943	20.474	20.93	20.978	20.148	19.925	20.53	19.367	20.087	20.039
PE(40:6)-Lipid-pos	PE(40:6)	FALSE	21.189	22.35	22.86	22.83	22.781	23.038	22.911	23.4	23.196	23.475	23.344	22.828	22.557	22.853	23.086	23.236	23.483	23.086	22.877	23.26	24.028	23.399	24.105	24.17	23.325	23.09	23.591	22.371	23.316	23.142
PE(40:7)-Lipid-pos	PE(40:7)	FALSE	18.366	20.014	19.837	20.435	20.226	20.072	20.211	20.569	20.566	21.121	20.476	20.161	20.267	19.928	20.594	20.697	21.012	20.263	20.572	20.564	22.166	21.412	22.277	22.129	20.954	21.008	21.789	20.149	21.03	21.007
PE(O-16:0/20:4)-Lipid-neg	PE(O-16:0/20:4)	FALSE	16.09	16.945	17.099	17.35	16.794	16.965	16.9	17.191	17.304	17.455	17.327	16.962	16.942	17.103	17.196	17.326	17.157	17.178	17.142	17.392	18.377	17.671	18.26	18.025	17.368	17.187	17.884	16.351	17.171	17.202
PE(O-16:0/22:6)-Lipid-neg	PE(O-16:0/22:6)	FALSE	14.142	15.059	15.276	15.172	14.76	15.134	14.791	15.495	15.139	15.426	15.527	15.073	14.934	15.126	15.083	15.203	15.432	15.402	15.129	15.412	16.184	15.605	16.23	16.284	15.604	15.258	15.665	14.473	15.313	15.299
PE(O-18:0/20:4)-Lipid-neg	PE(O-18:0/20:4)	FALSE	16.75	17.536	18.035	17.74	17.522	17.955	17.645	18.157	17.872	17.923	18.225	17.823	17.573	18.045	17.854	18.287	17.92	18.109	17.699	18.296	18.523	17.933	18.574	18.569	17.806	17.465	18.035	16.646	17.529	17.68
PE(O-18:0/22:6)-Lipid-neg	PE(O-18:0/22:6)	FALSE	14.548	14.471	15.13	15.108	15.157	15.421	15.021	15.846	15.489	15.232	15.545	15.081	14.866	15.258	15.703	15.524	15.643	15.221	15.043	15.653	16.259	15.559	16.325	16.519	15.574	15.309	15.624	14.438	15.598	15.377
PE(P-16:0/20:4)-Lipid-neg	PE(P-16:0/20:4)	FALSE	19.086	20.763	20.475	21.093	20.328	20.358	20.387	20.529	20.821	21.009	20.513	20.298	20.593	20.417	20.805	20.603	21.006	20.535	20.776	20.682	22.355	21.719	22.194	21.9	21.152	21.079	21.874	20.502	21.036	21.142
PE(P-16:0/20:5)-Lipid-neg	PE(P-16:0/20:5)	FALSE	11.707	12.116	12.463	12.678	10.89	11.53	11.592	12.139	12.43	12.197	12.296	11.729	11.354	11.022	11.785	11.87	11.912	11.437	12.21	11.783	13.628	12.785	13.004	12.73	12.087	12.251	13.375		11.726	12.696
PE(P-16:0/22:4)-Lipid-neg	PE(P-16:0/22:4)	FALSE	18.052	19.467	19.165	19.849	19.092	19.18	19.006	19.236	19.66	19.834	19.056	18.833	19.372	19.109	19.609	19.359	19.796	19.221	19.439	19.353	21.412	20.709	21.115	20.922	20.234	20.126	20.867	19.505	20.067	20.204
PE(P-16:0/22:6)-Lipid-neg	PE(P-16:0/22:6)	FALSE	17.112	18.225	18.303	18.649	18.101	18.142	18.25	18.518	18.403	18.846	18.606	18.186	18.221	18.34	18.608	18.522	18.686	18.447	18.383	18.491	19.817	19.241	19.818	19.63	18.907	18.842	19.433	18.054	18.696	18.695
PE(P-18:0/18:1)-Lipid-neg	PE(P-18:0/18:1)	FALSE	18.111	17.946	18.491	17.594	18.832	18.817	18.543	19.237	19.172	19.9	19.316	18.72	17.924	18.813	19.036	19.283	19.524	18.729	19.538	19.333	19.163	18.198	19.724	19.688	19.142	19.187	18.967	18.173	19.108	19.078
PE(P-18:0/18:2)-Lipid-neg	PE(P-18:0/18:2)	FALSE	13.891	14.454	14.511	14.149	14.989	14.681	15.072	15.406	15.686	15.445	15.801	15.248	14.884	14.826	14.462	15.283	15.89	15.01	15.382	15.214	15.315	14.45	15.863	15.941	15.232	14.903	15.165	13.666	15.126	14.975
PE(P-18:0/20:4)-Lipid-neg	PE(P-18:0/20:4)	FALSE	19.589	20.497	21.001	20.719	20.433	20.908	20.643	21.095	20.954	21.005	21.086	20.825	20.506	21.006	20.804	21.223	21.035	21.089	20.704	21.196	21.673	21.049	21.776	21.795	20.913	20.6	21.285	19.808	20.86	20.795
PE(P-18:0/20:5)-Lipid-neg	PE(P-18:0/20:5)	FALSE	11.218	11.771		11.853	11.547	12.428	12.431	13.112	12.718	12.971	13.293	12.333	11.871	12.411	12.286	12.05	12.106	12.629	12.862	12.895	12.607	12.056	13.044	13.328	12.765	12.69	13.22	10.807	12.433	12.048
PE(P-18:0/22:6)-Lipid-neg	PE(P-18:0/22:6)	FALSE	16.992	17.879	18.083	17.836	17.858	18.091	18.16	18.512	18.219	18.48	18.442	18.071	17.718	18.108	18.253	18.371	18.53	18.303	18.024	18.468	19.09	18.439	19.336	19.309	18.518	18.235	18.794	17.647	18.53	18.455
PE(P-18:1/20:4)-Lipid-neg	PE(P-18:1/20:4)	FALSE	18.598	19.554	19.845	19.825	19.442	19.948	19.548	20.085	19.867	20.025	20.034	19.871	19.527	19.874	19.75	20.173	19.956	19.996	19.787	20.196	20.98	20.281	20.82	20.741	19.897	19.831	20.48	19.013	19.825	19.882
PE(P-18:1/22:6)-Lipid-neg	PE(P-18:1/22:6)	FALSE	15.745	16.734	17.067	16.964	16.992	16.994	16.877	17.35	16.94	17.314	17.222	16.898	16.659	16.984	17.127	17.379	17.314	17.262	17	17.307	18.2	17.494	18.248	18.313	17.247	17.239	17.76	16.452	17.292	17.202
PG(15:0/18:1(d7))-Lipid-neg	PG(15:0/18:1(d7))	TRUE	20.474	20.132	20.199	20.133	19.936	20.224	20.186	20.206	20.273	20.382	20.278	20.147	20.207	20.25	20.141	20.386	20.475	20.274	20.154	20.292	20.326	20.291	20.399	20.297	20.317	20.221	20.347	20.391	20.423	20.412
PG(16:0_18:1)-Lipid-neg	PG(16:0_18:1)	FALSE	15.053	17.184	16.545	17.54	16.981	16.632	16.809	16.799	17.267	17.581	16.824	16.529	17.247	16.501	17.421	16.841	17.535	16.601	17.228	16.884	18.966	18.186	18.822	18.381	17.561	17.644	18.358	16.684	17.37	17.464
PG(16:0_20:4)-Lipid-neg	PG(16:0_20:4)	FALSE		14.135	13.026	14.391	13.942	12.822	13.727	13.44	13.753	14.482	13.312	13.548	14.318	13.624	14.535	13.377	14.34	13.426	14.474	13.518	15.627	14.975	15.728	15.369	14.084	14.504	15.222	13.663	13.939	14.248
PG(16:0_22:6)-Lipid-neg	PG(16:0_22:6)	FALSE		11.996	10.84	12.674		11.759	12.095		11.091	11.595	11.938	10.846	11.384	11.629	12.162	11.959	11.581	11.277	11.394	11.472	13.095	12.029	12.19	12.582	11.433	12.062	11.781			11.303
PG(18:0_18:1)-Lipid-neg	PG(18:0_18:1)	FALSE	12.314	14.258	13.637	14.343	13.817	14.095	13.94	14.236	14.501	14.635	14.451	14.066	14.256	13.524	14.744	14.359	14.725	14.114	14.385	13.969	15.713	15.371	15.752	15.619	14.817	14.584	15.496	13.676	14.587	14.633
PG(18:0_20:4)-Lipid-neg	PG(18:0_20:4)	FALSE	11.691	13.082	12.666	13.807	13.081	13.098	12.878	13.624	13.553	13.704	13.458	12.814	13.515	12.674	13.733	13.138	14.318	13.03	13.294	13.917	14.861	13.957	14.961	14.644	14.132	13.792	14.802	12.556	13.934	13.747
PG(18:1/18:1)-Lipid-neg	PG(18:1/18:1)	FALSE		14.979		15.12			14.232			15.103					15.139		15.024		14.607	14.213	16.76	16.084	16.587	16.183	15.196	15.458	16.112	14.799	14.899	15.146
Phenylalanine-Metabolite-pos	Phenylalanine	FALSE	19.353	18.065	18.419	18.165	17.984	18.115	17.416	17.545	17.594	17.164	17.938	16.941	17.445	17.799	17.443	17.72	17.334	17.333	17.92	18.057	18.131	17.958	17.319	17.647	17.656	17.2	17.362	17.691	17.553	18.078
Phosphocreatine-Metabolite-neg	Phosphocreatine	FALSE		16.227	15.933	15.971	15.376	15.742	15.32	15.863	15.931	15.747	15.878	15.645	15.948	16.036	15.596	15.775	15.93	15.374	15.853	15.692	16.889	16.276	16.606	16.12	16.013	15.668	16.244	14.734	15.114	14.868
Phosphoenolpyruvic acid-Metabolite-neg	Phosphoenolpyruvic acid	FALSE		13.209	11.353	13.055	12.45	12.642	12.261	13.439	11.929	14.179	13.37	12.496	12.811	11.95	12.063	12.557	11.538	12.8	12.911	12.855	13.464	12.916	13.417	12.374	13.546	14.013	13.382	12.222	12.397	12.887
PI(15:0/18:1(d7))-Lipid-neg	PI(15:0/18:1(d7))	TRUE	17.97	17.669	17.713	17.842	17.595	17.834	17.887	17.945	17.934	17.993	17.842	17.717	17.779	17.846	17.78	18.036	17.964	18	17.724	17.935	17.892	17.855	18.08	17.922	17.9	17.764	17.774	17.809	17.919	17.916
PI(16:0_18:1)-Lipid-neg	PI(16:0_18:1)	FALSE	14.235	16.073	15.71	16.268	15.857	15.772	15.804	16.041	16.227	16.387	16.051	15.608	16.161	15.65	16.171	15.901	16.297	15.733	16.33	16.116	17.15	16.655	17.136	16.952	16.244	16.089	16.835	15.397	16.126	16.002
PI(16:0_20:4)-Lipid-neg	PI(16:0_20:4)	FALSE	16.455	17.922	18.069	18.184	17.856	18.014	17.761	18.137	17.987	18.281	18.171	18.092	18.031	18.045	18.015	18.074	18.074	18.044	18.006	18.202	19.054	18.382	19.097	18.784	18.059	17.902	18.654	17.019	17.757	17.942
PI(16:0_22:6)-Lipid-neg	PI(16:0_22:6)	FALSE	12.994	13.74	13.899	14.094	13.915	13.92	13.541	13.934	13.928	14.395	14.054	14.352	14.226	13.857	13.899	14.191	14.275	13.864	14.196	14.102	14.899	14.369	14.855	14.668	14.31	14.112	14.567	12.8	13.795	13.844
PI(18:0_18:1)-Lipid-neg	PI(18:0_18:1)	FALSE	13.904	15.105	15.242	15.29	15.155	15.606	15.409	15.764	15.867	15.701	15.47	15.308	15.448	15.55	15.884	15.871	15.995	15.72	15.568	15.746	16.376	15.542	16.255	16.408	15.739	15.328	16.082	14.587	15.572	15.48
PI(18:0_20:4)-Lipid-neg	PI(18:0_20:4)	FALSE	18.239	19.418	19.57	19.664	19.511	19.611	19.489	19.774	19.776	19.903	19.784	19.66	19.701	19.596	19.779	19.741	19.933	19.707	19.81	19.755	20.711	20.078	20.831	20.691	19.929	19.663	20.306	18.702	19.716	19.751
PI(18:0_22:6)-Lipid-neg	PI(18:0_22:6)	FALSE	13.71	14.861	15.367	15.037	14.916	15.185	15.216	15.468	15.208	15.568	15.653	15.386	15.217	15.322	15.143	15.363	15.347	15.372	15.009	15.594	16.114	15.602	16.112	16.058	15.409	15.122	15.693	13.608	15.018	15.242
PI(18:1/18:1)-Lipid-neg	PI(18:1/18:1)	FALSE	13.738	16.057	15.226	16.055	15.518	15.11	15.818	15.24	16.124	16.369	15.582	15.137	16.224	15.296	16.08	15.584	16.265	15.308	16.337	15.653	17.64	16.887	17.413	17.21	16.185	16.352	17.051	15.404	15.94	16.34
PI(20:4/20:4)-Lipid-neg	PI(20:4/20:4)	FALSE	12.645	14.619	13.689	14.651	14.681	13.838	14.313	13.671	14.646	15.082	13.608	13.277	14.729	13.684	14.872	13.94	14.693	14.157	14.522	14.013	16.032	15.216	16.314	15.786	15.195	14.81	15.781	13.457	14.845	14.813
Propionylcarnitine-Metabolite-pos	Propionylcarnitine	FALSE	18.795	19.274	20.162	19.588	19.298	19.694	19.6	19.853	19.515	19.325	19.791	19.533	19.349	20.14	19.522	19.921	19.147	19.53	19.274	19.815	19.575	18.928	19.165	19.61	18.619	18.081	18.843	17.201	17.792	18.08
Propionylcartinine-d3-Metabolite-pos	Propionylcartinine-d3	TRUE	24.809	24.479	24.564	24.586	24.273	24.364	24.522	24.599	24.634	24.686	24.584	24.337	24.497	24.589	24.625	24.477	24.608	24.51	24.476	24.482	24.526	24.471	24.46	24.367	24.499	24.329	24.393	24.324	24.237	24.234
PS(15:0/18:1(d7))-Lipid-neg	PS(15:0/18:1(d7))	TRUE	17.24	17.146	17.059	16.983	16.715	17.067	17.091	17.036	17.155	17.119	17.124	16.925	16.974	17.079	17.02	17.166	17.187	17.121	17.136	17.012	17.109	17.069	17.173	17.071	17.047	16.929	16.776	17.123	17.144	17.062
PS(16:0_18:1)-Lipid-neg	PS(16:0_18:1)	FALSE	15.582	17.319	16.838	17.665	17.134	16.954	17.259	17.156	17.372	17.737	17.027	16.799	17.485	16.977	17.636	17.125	17.76	16.83	17.466	17.221	19.249	18.641	19.083	18.943	18.312	18.236	18.817	17.56	18.226	18.343
PS(16:0_20:4)-Lipid-neg	PS(16:0_20:4)	FALSE	14.842	16.77	15.755	17.114	16.351	16.023	16.337	16.138	16.669	17.19	16.005	15.943	16.914	15.822	17.031	16.027	17.092	16.122	16.835	16.277	18.748	18.267	18.529	18.382	17.687	17.722	18.251	17.11	17.562	17.723
PS(16:0_22:6)-Lipid-neg	PS(16:0_22:6)	FALSE	14.511	16.282	15.793	16.475	16.169	15.911	16.016	16.474	16.421	16.536	16.619	15.925	16.212	16.01	16.502	16.119	16.707	16.249	16.519	16.334	17.889	17.125	17.767	17.619	16.975	16.892	17.288	15.98	16.867	16.836
PS(18:0_18:1)-Lipid-neg	PS(18:0_18:1)	FALSE	18.6	19.059	19.539	19.386	19.489	19.809	19.507	20.058	19.807	20.21	20.123	19.629	19.426	19.862	19.8	20.189	20.185	19.918	20.184	20.127	20.411	19.769	20.637	20.565	19.934	19.848	20.049	18.986	20.02	19.92
PS(18:0_20:4)-Lipid-neg	PS(18:0_20:4)	FALSE	18.806	19.953	20.056	20.219	20.023	20.079	20.006	20.343	20.218	20.518	20.283	20.132	20.081	20.142	20.282	20.408	20.465	20.229	20.281	20.42	21.365	20.82	21.377	21.315	20.511	20.348	20.88	19.639	20.487	20.518
PS(18:0_22:6)-Lipid-neg	PS(18:0_22:6)	FALSE	19.49	20.451	20.66	20.669	20.679	20.992	20.747	21.249	20.963	21.247	21.151	20.843	20.51	20.74	21.075	21.111	21.337	20.954	20.888	21.108	21.781	21.282	21.949	21.968	21.244	20.982	21.311	20.4	21.326	21.234
PS(18:1/18:1)-Lipid-neg	PS(18:1/18:1)	FALSE	16.113	16.967	16.985	16.987	17.011	17.346	17.17	17.457	17.133	17.549	17.591	17.238	16.792	17.27	17.336	17.621	17.358	17.479	17.454	17.59	18.341	18.026	18.597	18.479	17.876	17.719	17.974	17.255	18.048	17.985
PS(22:6/22:6)-Lipid-neg	PS(22:6/22:6)	FALSE		10.989		10.368	11.747	11.424	11.345	12.036	11.681	12.71	11.514	11.681	11.228	11.634		11.62	12.706	10.417	11.132	11.569	12.158	12.007	12.254	12.607		12.502	11.524	10.86	11.813	12.151
Pyridoxamine-Metabolite-pos	Pyridoxamine	FALSE	20.645	19.118	18.82	19.588	18.139	18.271	18.907	18.77	18.819	17.819	19.108	18.901	18.896	19.171	20.04	18.634	19.212	19.009	18.971	19.043	19.41	19.497	17.746	19.058	19.515	19.459	19.243	19.656	19.689	19.306
Pyroglutamic acid-Metabolite-pos	Pyroglutamic acid	FALSE	22.757	22.616	22.116	22.731	23.72	22.778	21.466	22.063	22.63	21.405	23.146	21.178	22.386	22.689	22.286	23.041	22.007	22.599	22.343	23.021	22.33	21.488	22.876	22.377	22.81	21.873	22.812	22.338	22.386	23.027
S-Adenosylhomocysteine-Metabolite-pos	S-Adenosylhomocysteine	FALSE	12.401	11.078		11.523	12.326	12.833	12.267	13.436	13.032	13.602	13.4	13.663	13.779	10.885	13.207	12.326	13.288	13.033	12.47	12.538	14.077	14.007	14.602	13.122	14.056	12.934	12.985	11.648	12.94	11.985
S-Adenosylmethionine-Metabolite-pos	S-Adenosylmethionine	FALSE	15.434	16.512	17.129	16.652	17.401	17.032	17.567	18.647	17.442	18.674	18.654	18.11	18.384	19.246	19.26	18.869	18.874	18.532	19.047	19.23	19.389	19.223	20.915	19.344	18.922	17.85	19.061	16.127	18.155	18.051
Sarcosine-Metabolite-pos	Sarcosine	FALSE	13.022	13.781	13.633	12.604	13.788	13.619	12.789	13.124	14.206	13.482	13.028	13.579	12.948		13.618	13.4	12.99	12.53	13.925	13.837	14.094		14.046		13.432	13.37	13.729	12.489	13.987	12.937
Serine-Metabolite-pos	Serine	FALSE	19	18.444	18.513	18.987	19.493	19.229	18.066	18.393	18.809	17.933	19.339	17.902	18.571	18.454	17.985	18.907	18.227	18.413	17.778	18.94	18.698	17.875	18.302	18.522	18.958	18.341	18.653	18.473	18.218	19.021
SM(d18:1(d9)/18:1)-Lipid-pos	SM(d18:1(d9)/18:1)	TRUE	22.687	22.469	22.871	22.805	22.629	22.964	22.852	23.062	23.096	23.129	23.095	22.832	22.889	22.933	22.821	23.249	23.234	23.013	22.896	23.088	23.107	23.019	23.329	23.215	22.886	22.843	23.013	22.924	23.049	22.974
SM(d18:1/16:0)-Lipid-pos	SM(d18:1/16:0)	FALSE	21.539	22.655	22.999	23.075	23.698	23.869	23.911	24.147	24.109	24.21	24.16	23.807	23.868	23.91	23.954	24.282	24.31	24.191	23.975	24.226	24.029	23.55	24.598	24.622	23.853	23.517	24.269	22.93	23.782	23.796
SM(d18:1/18:0)-Lipid-pos	SM(d18:1/18:0)	FALSE	20.498	21.291	21.795	21.69	22.153	22.458	22.338	22.655	22.456	22.821	22.681	22.073	21.961	22.308	22.481	22.709	22.847	22.481	22.331	22.732	22.935	22.614	23.387	23.61	22.803	22.566	22.882	22.049	23.015	22.827
SM(d18:1/24:0)-Lipid-pos	SM(d18:1/24:0)	FALSE	20.041	20.995	21.177	21.282	21.547	21.796	21.713	22.102	21.936	22.008	22.008	21.336	21.715	21.788	21.833	22.138	22.098	22.052	21.646	22.016	22.183	21.651	22.412	22.378	21.905	21.43	22.149	20.869	21.756	21.747
SM(d18:1/24:1)-Lipid-pos	SM(d18:1/24:1)	FALSE	21.276	22.215	22.612	22.667	22.655	22.949	22.775	23.179	23.009	23.232	23.167	22.547	22.824	22.883	23.006	23.285	23.286	23.072	22.85	23.207	23.786	23.288	23.827	23.806	23.079	22.877	23.469	22.079	22.982	23.004
Spermidine-Metabolite-pos	Spermidine	FALSE	20.738	20.235	20.831	20.918	21.713	21.805	21.817	21.65	21.833	21.596	21.712	22.621	22.441	22.519	22.041	22.319	22.639	22.639	22.79	22.856	22.56	22.221	23.062	23.267	23.018	22.659	22.724	21.887	21.507	21.986
Spermine-Metabolite-pos	Spermine	FALSE	15.638	16.233	16.799	16.962	16.932	17.066	17.502	16.47	17.501	16.96	17.449	17.448	17.621	17.891	17.765	17.52	17.788	17.778	18.453	18.586	18.417	19.009	20.03	20.072	20.075	19.703	19.474	19.995	20.35	20.252
Stearic acid-Lipid-neg	Stearic acid	FALSE	12.463	12.346	11.223	12.52	10.589	11.058	11.701	11.664	11.804	11.352	11.655	12.223	11.521	11.665	11.153	12.367	12.355	11.25	11.316	11.486	12.284	11.052	11.597	11.99	12.11	11.505	10.337	12.179	11.492	11.349
Stearoylcarnitine-Metabolite-pos	Stearoylcarnitine	FALSE	14.616	15.02	15.267	15.825	15.847	14.969	14.602	15.089	15.276	15.088	15.701	14.647	14.843	15.138	15.151	15.039	14.486	15.257	15.041	14.827	15.63	15.473	15.344	15.581	15.055	14.015	15.45	14.932	16.248	14.391
Succinic acid-Metabolite-neg	Succinic acid	FALSE	17.877	20.108	19.254	19.246	19.709	19.669	18.525	19.668	19.19	18.9	19.292	19.199	18.794	19.326	18.58	19.161	18.578	18.983	18.825	18.979	19.157	18.804	18.244	18.674	19.042	19.17	19.09	19.051	18.977	19.02
Sucrose-Metabolite-pos	Sucrose	FALSE	19.196	18.957	18.881	17.964	18.956	19.599	18.754	19.218		18.108	18.84	22.899	19.201	19.438	20.696	23.85	18.976	19.584	19.085	19.97	19.804	19.423	20.04	19.845	19.678	18.624	20.443	20.337	20.09	21.413
TG(15:0/18:1(d7)/15:0)-Lipid-pos	TG(15:0/18:1(d7)/15:0)	TRUE	24.833	24.565	24.622	24.752	24.631	24.719	24.711	24.838	24.84	24.83	24.79	24.637	24.656	24.783	24.759	24.929	24.977	24.868	24.574	24.851	24.806	24.761	24.987	24.953	24.667	24.582	24.715	24.686	24.698	24.693
TG(18:0_36:2)-Lipid-pos	TG(18:0_36:2)	FALSE	18.769	18.472	18.253	18.754	18.575	19.03	19.026	19.19	19.134	19.106	19.566	18.616	18.893	19.156	19.007	19.9	19.415	19.223	19.043	19.587	19.907	19.253	18.936	19.233	18.641	18.741	19.11	18.593	18.825	18.687
TG(18:1_34:2)-Lipid-pos	TG(18:1_34:2)	FALSE	19.805	19.683	19.321	20.162	19.872	20.511	20.166	20.342	20.38	20.111	20.88	19.861	20.096	20.608	20.111	21.16	20.881	20.668	20.097	20.784	20.925	20.155	20.094	20.239	19.879	19.687	20.402	19.818	20.062	19.937
TG(18:1_34:3)-Lipid-pos	TG(18:1_34:3)	FALSE	16.757	16.514	16.387	16.904	16.652	17.309	17.205	17.275	17.305	17.103	18.105	16.494	16.587	17.595	16.811	18.071	17.774	17.544	16.776	17.761	17.801	16.786	16.876	17.18	16.345	16.424	17.265	16.573	16.628	16.868
TG(20:4_32:1)-Lipid-pos	TG(20:4_32:1)	FALSE	14.641	17.564	16.375	17.855	15.678	15.162	16.235	15.435	15.951	16.577	15.215	15.057	16.544	15.281	17.049	15.84	16.966	15.35	16.508	14.939	19.341	18.763	17.629	17.841	17.203	17.464	17.996	16.858	17.175	17.241
TG(20:4_34:2)-Lipid-pos	TG(20:4_34:2)	FALSE	14.275	16.65	15.511	17.216	14.9	14.582	15.252	14.932	15.864	15.907	14.439	14.309	15.371	14.601	16.026	15.311	16.384	14.812	15.452	14.908	18.606	17.774	17.013	16.972	16.643	16.367	17.2	15.928	16.672	16.774
TG(20:4_36:0)-Lipid-pos	TG(20:4_36:0)	FALSE	15.5	16.537	16.928	17.24	15.646	16	16.54	16.328	16.564	16.711	16.442	16.409	16.126	16.76	16.853	16.659	17.025	16.943	16.703	16.293	18.256	17.727	17.068	17.319	17.002	16.683	17.156	16.092	16.986	16.722
TG(20:4_36:2)-Lipid-pos	TG(20:4_36:2)	FALSE	16.332	18.134	17.391	18.624	16.393	16.355	17.148	16.384	17.16	17.024	16.286	16.247	16.924	16.514	17.959	17.007	18	16.338	17.387	16.306	20.142	19.42	18.556	18.756	18.111	18.198	18.796	17.741	18.213	18.177
TG(20:4_36:3)-Lipid-pos	TG(20:4_36:3)	FALSE	14.75	17.328	16.266	17.936	15.638	14.997	16.112	15.141	15.993	16.228	14.947	14.723	16.03	15.311	17.156	16.056	16.898	14.977	16.819	15.346	19.315	18.706	17.644	17.908	17.215	17.307	17.986	16.715	17.441	17.505
TG(22:6_36:2)-Lipid-pos	TG(22:6_36:2)	FALSE	13.21	14.54	14.421	15.041	13.924	14.211	14.34	13.889	13.714	14.227	14.367	12.816	13.962	14.099	14.91	14.393	14.589	13.987	14.58	14.051	16.159	16.053	15.232	15.519	14.415	14.459	15.581	14.791	15.42	15.16
Threonine-Metabolite-pos	Threonine	FALSE	15.201	15.046	14.755	15.505	15.89	15.168	13.556	13.559	14.542	13.878	14.621	13.735	13.59	13.861	13.446	13.94		13.849	13.438	13.932	14.085	12.573	13.593	13.913	14.272	14.032	14.317	13.904	13.364	14.336
Trimethylamine-d9 N-oxide-Metabolite-pos	Trimethylamine-d9 N-oxide	TRUE	24.135	23.74	23.845	23.831	23.528	23.773	23.783	23.86	23.874	23.821	23.83	23.635	23.765	23.854	23.791	23.819	23.826	23.811	23.662	23.75	23.684	23.658	23.71	23.604	23.85	23.712	23.659	23.661	23.374	23.424
Trimethylamine-N-oxide-Metabolite-pos	Trimethylamine-N-oxide	FALSE	21.184	20.973	21.116	20.916	21.01	21.068	21.136	21.072	21.209	21.158	21.122	20.95	21.058	21.085	21.149	21.075	21.096	21.041	20.88	21.038	20.888	20.831	21.081	20.953	21.246	21.197	21.003	20.985	20.889	20.93
Tryptophan-Metabolite-pos	Tryptophan	FALSE	18.974	17.892	17.894	18.25	17.087	16.819	16.46	15.491	15.992	16.1	16.669	15.364	16.232	16.709	16.12	16.078	16.083	15.406	16.722	16.131	18.256	17.758	16.32	16.134	16.56	16.382	16.423	17.824	17.394	17.597
Valerobetaine-Metabolite-pos	Valerobetaine	FALSE	18.321	19.019	18.929	18.987	18.12	19.207	18.456	18.945	18.314	18.377	18.282	18.902	18.43	19.111	18.462	19.218	18.578	19.104	17.967	19	19.143	18.757	18.193	18.304	18.23	18.444	18.755	18.433	17.986	18.705
Valerobetaine-d9-Metabolite-pos	Valerobetaine-d9	TRUE	23.031	22.611	22.659	22.759	22.164	22.5	22.423	22.55	22.564	22.537	22.492	22.234	22.424	22.447	22.445	22.416	22.441	22.418	22.368	22.285	22.518	22.582	22.329	22.265	22.512	22.405	22.353	22.451	22.165	22.173
Xanthine-Metabolite-pos	Xanthine	FALSE	16.106	16.121	15.98	16.009	15.725	15.954	14.924	15.885	15.635	15.406	16.273	15.469	15.181	15.739	15.689	16.09	15.735	16.027	16.072	15.713	15.801	15.226	15.83	15.432	16.06	15.468	15.665	15.502	15.223	15.65

## Sheet: peak_area_ratio_to_is
feature_id	component_name	NE1E_1	NE2E_2	NE3E_3	NE4E_4	NE5E_5	NE6E_6	NE7E_7	NE8E_8	NE9E_9	NE10E_10	NE11E_11	NE12E_12	NE13E_13	NE14E_14	NE15E_15	NE16E_16	NE17E_17	NE18E_18	NE19E_19	NE20E_20	NE2E_21	NE4E_22	NE5E_23	NE7E_24	NE9E_25	NE10E_26	NE13E_27	NE15E_28	NE17E_29	NE19E_30
(3-O-sulfo)GalCer(d18:1/16:0)-Lipid-neg	(3-O-sulfo)GalCer(d18:1/16:0)		-4.146	-4.412		-4.415	-4.879	-5.097	-4.772	-4.464	-3.912	-4.214	-4.416	-4.219	-2.935		-3.638	-4.626	-4.102	-3.509	-3.966	-4.188	-4.817	-3.31	-3.411	-3.995	-3.421	-3.326	-5.044	-3.71	-4.191
(3-O-sulfo)GalCer(d18:1/18:0(2OH)-Lipid-neg	(3-O-sulfo)GalCer(d18:1/18:0(2OH)	-1.104	-1.283	-1.232	-1.257	-0.9344	-0.9539	-1.613	-0.9915	-1.259	-0.8463	-0.9858	-0.5604	-1.431	-0.2	-0.8918	-0.5723	-1.095	-0.6622	-0.7063	-0.3257	-0.764	-1.116	-0.4158	-0.3739	-0.7638	-0.7968	-0.9966	-1.653	-1.007	-1.43
(3-O-sulfo)GalCer(d18:1/18:0)-Lipid-neg	(3-O-sulfo)GalCer(d18:1/18:0)	-1.293	-1.014	-0.7661	-1.235	-0.3653	-0.2733	-0.6364	-0.266	-0.4915	0.08054	-0.2101	-0.1052	-0.8852	-0.09936	-0.4261	-0.1033	-0.363	-0.3009	0.2998	0.05974	0.09716	-0.6525	0.3586	0.2088	-0.09399	-0.1422	-0.1414	-1.094	-0.1086	-0.4114
(3-O-sulfo)GalCer(d18:1/24:0(2OH))-Lipid-neg	(3-O-sulfo)GalCer(d18:1/24:0(2OH))	0.5988	0.2472	0.1805	0.03823	1.433	1.231	0.9102	1.445	1.142	1.949	1.4	1.011	0.3255	1.157	1.238	1.233	1.369	1.01	1.998	1.507	0.8237	0.006317	1.667	1.555	1.018	1.694	1.005	0.2165	1.242	0.8621
(3-O-sulfo)GalCer(d18:1/24:0)-Lipid-neg	(3-O-sulfo)GalCer(d18:1/24:0)	0.5519	0.4361	0.2608	-0.01252	1.573	1.324	0.8694	1.677	1.447	2.168	1.67	1.337	0.6803	1.435	1.491	1.449	1.762	1.091	2.257	1.776	1.018	-0.1029	1.921	1.59	1.321	1.958	1.239	0.5943	1.413	1.171
(3-O-sulfo)GalCer(d18:1/24:1(2OH))-Lipid-neg	(3-O-sulfo)GalCer(d18:1/24:1(2OH))	-0.1646	-0.1329	-0.3511	-0.9539	0.7187	0.3765	0.3713	0.726	0.4907	1.349	0.7445	0.4672	-0.3779	0.4127	0.4996	0.7111	0.6334	0.2394	1.477	0.8916	0.2921	-0.8394	0.7519	1.023	0.1706	0.9772	0.1799	-0.4438	0.5677	0.257
(3-O-sulfo)GalCer(d18:1/24:1)-Lipid-neg	(3-O-sulfo)GalCer(d18:1/24:1)	2.076	1.757	1.918	1.433	3.189	2.907	2.428	3.204	3.049	3.711	3.312	2.939	2.078	3.014	2.903	3.043	3.238	2.661	3.969	3.423	2.54	1.421	3.336	3.048	2.786	3.517	2.718	2.184	2.934	2.629
1-Methylnicotinamide-Metabolite-pos	1-Methylnicotinamide	-7.324	-5.938	-6.722	-6.716	-5.926	-5.797	-6.407	-6.32	-6.478	-6.373	-6.055	-6.039	-6.956	-6.431	-6.529	-6.284	-6.764	-6.353	-6.467	-6.034	-6.362	-6.706	-5.219	-5.358	-6.117	-6.414	-6.681	-6.377	-6.026	-5.81
3-Hydroxykynurenine-Metabolite-pos	3-Hydroxykynurenine	-7.125	-7.405	-7.072	-6.722	-6.734	-6.733	-7.025	-7.742	-7.749	-8.222	-7.064	-8.214	-8.065	-7.371	-8.141	-7.228	-7.835	-7.5	-7.159	-7.269	-7.609	-8.166	-8.379	-8.503	-7.522	-6.837	-7.956	-7.889	-7.136	-7.205
5'-Methylthioadenosine-Metabolite-pos	5'-Methylthioadenosine	-4.86	-3.044	-2.962	-2.892	-2.831	-2.709	-3.461	-2.835	-3.151	-3.253	-2.745	-3.106	-2.868	-2.829	-3.296	-2.625	-2.999	-2.908	-2.964	-2.939	-1.919	-2.716	-3.112	-2.706	-2.823	-2.848	-2.341	-3.934	-3.657	-3.606
8-hydroxyguanosine-Metabolite-pos	8-hydroxyguanosine	-0.8925	-0.9054	-1.109	-1.195	-1.661	-1.707	-1.597	-2.343	-1.791	-1.996	-1.828	-1.755	-1.958	-2.127	-1.749	-1.573	-1.537	-1.575	-0.7327	-1.089	-1.444	-0.832	-0.4161	-0.8236	-1.404	-1.482	-1.522	-0.9698	-0.8569	-1.377
Acetylcarnitine-Metabolite-pos	Acetylcarnitine	-7.732	-6.839	-6.444	-6.633	-6.172	-6.1	-6.567	-6.365	-6.266	-6.371	-5.84	-6.149	-6.211	-6.205	-6.278	-6.247	-6.201	-6.247	-6.163	-5.92	-5.916	-6.36	-5.343	-5.825	-6.5	-6.696	-5.973	-7.65	-6.79	-6.735
Adenine-Metabolite-pos	Adenine	1.316	2.161	2.162	2.028	1.787	2.964	2.099	1.74	1.537	1.457	1.958	1.598	1.679	1.522	1.145	1.647	1.775	1.319	1.165	1.261	2.034	1.494	1.656	1.177	1.137	2.081	1.907	0.8545	1.064	0.9455
Adenosine-Metabolite-pos	Adenosine	-4.408	-3.444	-3.442	-3.841	-2.548	-3.119	-3.237	-3.201	-3.208	-2.95	-2.994	-3.336	-4.095	-3.921	-3.157	-3.512	-3.237	-3.401	-3.47	-2.931	-3.539	-3.586	-3.269	-2.68	-3.256	-3.31	-3.476	-3.621	-3.613	-3.403
Adenosine diphosphate ribose-Metabolite-pos	Adenosine diphosphate ribose	-11.54	-9.5	-10.37	-10.26		-9.654	-10.74	-9.768	-9.98	-11.17	-10.9	-11.45	-11.35	-11.56	-11.59	-12.1	-11.17	-10.42	-11.26	-10.89	-10.3	-11.13	-11.56	-11.24	-10.84	-11.18	-10.94		-11.95	-11.16
Alanine-Metabolite-pos	Alanine	-5.459	-4.604	-5.371	-4.903	-4.066	-4.526	-6.632	-5.072	-5.069		-5.265		-5.348	-4.69	-4.961	-4.831		-4.83	-5.226	-4.529	-4.604	-5.099	-4.131	-3.916	-4.796	-5.429	-4.347	-5.611	-6.016
alpha-Tocopherol-Metabolite-pos	alpha-Tocopherol	-9.397	-7.908	-7.175	-8.573	-7.526	-7.386	-7.272	-7.253	-6.595	-7.461		-7.421		-7.625	-8.132	-7.147	-7.911	-7.683	-7.491	-7.863	-8.223	-9.258	-7.653	-6.957	-7.133	-8.057	-6.81	-8.253	-7.199	-8.662
Arachidonic acid_MRM-Lipid-neg	Arachidonic acid_MRM	-5.769	-5.448	-4.213	-3.845	-1.796	-2.393	-1.898	-2.323	-1.966	-1.749	-2.153	-2.453	-1.893	-2.509	-1.984	-2.585	-1.817	-2.311	-1.605	-2.285	-3.984	-4.484	-0.9264	-0.708	-2.89	-3.403	-1.94	-3.646	-3.412	-3.412
Arginine-Metabolite-pos	Arginine	-1.893	-1.442	-1.14	-1.385	-0.7255	-0.5466	-0.66	-0.09833	-0.4069	-0.21	-0.1076	-0.3126	-0.242	-0.03384	-0.4335	-0.3114	-0.3919	-0.2235	-0.3627	-0.1091	-1.139	-1.195	-0.3724	0.06325	-0.6867	-0.6442	-0.405	-0.6147	-0.1331	0.02063
Asparagine-Metabolite-pos	Asparagine	-0.533	-1.373	-0.8522	-1.458	-0.8372	-1.01	-0.6376	-0.7233	0.326	-0.7888	-1.202	-1.132	-0.4026	-0.1532	-0.2196	-1.805	-0.4934	-1.201	-0.8378	-1.601	-1.341	-1.32	-1.169	-0.4493	-1.541	-1.219	-0.5907	-1.685	-0.972	-1.255
Aspartic acid-Metabolite-pos	Aspartic acid	-2.296	-1.133	-0.8382	-0.6957	-0.6615	-0.9019	-0.9004	-0.9763	-0.9292	-0.9476	-0.6227	-0.9967	-0.875	-1.002	-0.6977	-0.9512	-0.7937	-1.122	-0.5905	-0.4748	-0.5527	-1.132	-0.4773	-0.3467	-1.062	-1.249	-0.5886	-1.615	-1.2	-0.8268
Asymmetric dimethylarginine-Metabolite-pos	Asymmetric dimethylarginine	1.003	2.592	2.928				1.346	1.834	1.966	0.7132	1.407	0.3576	1.383	2.42	2.149	1.103	2.314	0.9101	2.377	2.255	2.382	1.49	2.253	2.862	1.481	0.9399	2.183	1.044	2.239	2.242
Betaine-Metabolite-pos	Betaine	-0.2588	-2.057	-2.09	-2.228	-1.436	-1.599	-1.531	-1.87	-1.528	-1.598	-1.635	-1.425	-1.479	-1.759	-1.781	-1.77	-1.744	-1.724	-1.618	-1.674	-1.998	-1.513	-1.697	-1.49	-1.703	-1.756	-1.629	-1.359	-1.632	-1.493
BMP(16:0_18:1)-Lipid-neg	BMP(16:0_18:1)	-4.083	-2.798	-2.865	-2.514	-3.064	-3.05	-3.21	-2.905	-3.055	-2.957	-2.547	-2.886	-2.749	-2.899	-2.359	-2.921	-2.894	-2.932	-2.632	-2.821	-1.14	-2.188	-1.704	-2.123	-2.637	-2.475	-2.003	-3.765	-3.185	-2.77
BMP(16:0_20:4)-Lipid-neg	BMP(16:0_20:4)	-3.899	-2.644	-2.249	-2.392	-2.641	-2.389	-2.855	-2.46	-2.795	-2.314	-2.252	-2.31	-2.482	-2.548	-2.274	-2.232	-2.695	-2.361	-2.423	-2.238	-1.207	-1.904	-1.416	-1.702	-2.584	-2.24	-1.76	-3.567	-2.998	-2.552
BMP(16:1/16:1)-Lipid-neg	BMP(16:1/16:1)		-5.173	-5.956	-5.554	-6.399	-5.919	-6.314	-6.001	-6.418	-5.67	-5.553	-6.155	-5.018	-6.428	-5.835	-5.906	-7.143	-6.381		-5.672	-3.747	-5.172	-5.02	-5.308	-5.629	-4.965	-5.023	-6.737	-6.071	-6.994
BMP(18:0_18:1)-Lipid-neg	BMP(18:0_18:1)	-5.306	-3.62	-3.519	-3.423	-4.179	-3.741	-3.655	-3.275	-3.467	-3.486	-3.018	-3.595	-3.484	-3.653	-3.404	-3.527	-3.419	-3.561	-3.261	-3.253	-2.174	-2.979	-2.652	-2.806	-3.273	-3.355	-2.874	-4.55	-3.869	-3.534
BMP(18:0_20:4)-Lipid-neg	BMP(18:0_20:4)	-5.029	-3.953	-3.292	-3.506	-3.651	-3.435	-3.897	-3.176	-3.619	-3.669	-3.004	-3.208	-3.663	-3.24	-3.22	-3.331	-3.638	-3.18	-3.525	-3.31	-2.469	-3.203	-2.741	-2.777	-3.375	-3.539	-3.016	-4.872	-3.76	-3.743
BMP(18:1/18:1)-Lipid-neg	BMP(18:1/18:1)	-0.5142	0.7744	1.062	0.8496	0.5404	0.9443	0.6956	1.065	0.6068	0.7263	1.277	1.086	0.8391	0.918	0.8652	1.04	0.7027	1.007	0.9374	1.042	2.287	1.245	1.684	1.521	0.7743	1.001	1.442	-0.3114	0.2153	0.6702
BMP(20:4/20:4)-Lipid-neg	BMP(20:4/20:4)	0.01456	1.404	1.942	1.563	1.657	1.785	1.358	1.763	1.36	1.588	1.965	2.201	1.634	1.879	1.979	1.919	1.371	2.002	1.546	1.969	2.51	1.805	2.437	2.307	1.363	1.56	1.929	0.4116	1.095	1.167
BMP(22:6/22:6)-Lipid-neg	BMP(22:6/22:6)	-3.087	-2.045	-1.487	-1.551	-1.542	-1.7	-1.327	-1.336	-1.808	-1.448	-0.9172	-1.142	-1.372	-1.638	-1.313	-1.514	-1.396	-1.379	-1.119	-1.431	-0.9075	-1.584	-0.7512	-0.4811	-1.826	-1.622	-1.28	-2.957	-1.832	-1.654
Butyrobetaine-Metabolite-pos	Butyrobetaine	-5.62	-5.262	-5.304	-5.528	-4.793	-5.185	-5.451	-5.151	-5.309	-5.236	-4.515	-5.156	-5.364	-5.463	-5.507	-5.381	-5.368	-4.545	-5.56	-5.045	-5.598	-5.526	-5.205	-5.161	-5.526	-5.433	-4.987	-5.388	-4.986	-5.166
Butyrylcarnitine-Metabolite-pos	Butyrylcarnitine	-7.272	-7.023	-6.669	-7.099	-7.19	-6.805	-7.256	-7.296	-7.144	-7.241	-6.653	-6.464	-7.352	-7.191	-7.252	-7.212	-7.476	-7.126	-6.873	-6.698	-6.873	-7.107	-6.683	-6.887	-6.874	-7.438	-7.481	-8.247	-8.145	-7.314
Carnitine-Metabolite-pos	Carnitine	-6.412	-6.065	-5.688	-5.879	-5.523	-5.433	-5.785	-5.775	-5.891	-5.902	-5.426	-5.547	-6.037	-5.637	-6.088	-5.507	-6.074	-5.828	-5.837	-5.559	-5.801	-6.046	-5.96	-5.49	-5.709	-6.083	-5.737	-6.542	-6.643	-5.93
CE(16:1)-Lipid-pos	CE(16:1)	-4.34	-4.06	-3.978	-2.982	-3.249	-3.036	-3.003	-2.832	-3.094	-3.226	-2.913	-3.432	-3.123	-2.962	-3.218	-2.83	-2.704	-2.882	-3.229	-2.974	-3.079	-3.101	-2.909	-2.628	-3.075	-3.181	-2.96	-3.349	-2.826	-3.318
CE(18:1)-Lipid-pos	CE(18:1)	-2.169	-1.857	-2.018	-1.498	-1.453	-1.592	-1.344	-1.437	-1.441	-1.484	-1.447	-1.617	-1.592	-1.364	-1.376	-1.287	-1.462	-1.501	-1.423	-1.513	-1.115	-1.099	-1.118	-0.8453	-1.159	-1.24	-1.174	-1.499	-1.062	-1.164
CE(18:2)-Lipid-pos	CE(18:2)	-1.057	0.1835	0.3127	0.2629	1.156	1.038	1.158	1.31	1.125	1.124	1.157	1.07	1.125	1.179	1.132	1.239	1.18	1.26	1.052	1.259	0.2962	-0.1123	1.108	1.184	0.4135	0.4851	0.736	-0.1407	0.5223	0.3166
CE(20:4)-Lipid-pos	CE(20:4)	-3.979	-2.739	-2.446	-2.629	-1.626	-1.972	-1.677	-1.637	-1.726	-1.781	-1.63	-1.803	-1.836	-1.73	-1.75	-1.683	-1.65	-1.681	-1.841	-1.691	-2.6	-3.219	-1.82	-1.724	-2.356	-2.529	-2.213	-3.135	-2.419	-2.614
CE(20:5)-Lipid-pos	CE(20:5)	-4.341	-3.237	-3.031	-3.25	-2.285	-2.551	-2.135	-2.226	-2.251	-2.325	-2.107	-2.545	-2.484	-2.324	-2.388	-2.17	-2.315	-2.223	-2.456	-2.086	-3.138	-3.73	-2.235	-2.24	-3.113	-3.078	-2.929	-3.849	-3.041	-3.064
CE(22:6)-Lipid-pos	CE(22:6)	-4.445	-4.271	-3.998	-4.085	-3.436	-4.037	-2.263	-3.599	-2.992	-2.73	-2.922	-4.274	-4.198	-3.717	-3.787	-3.665	-3.269	-3.48	-2.685	-3.672	-2.373	-1.983	-1.71	-0.3155	-1.983	-2.328	-2.39	-2.635	-1.989	-1.746
Cer(d18:1/16:0)-Lipid-pos	Cer(d18:1/16:0)	-2.264	-0.7442	-1.329	-0.2729	-0.6915	-0.8833	-0.6766	-0.6953	-0.4929	-0.5857	-0.5595	-0.7411	-0.2436	-0.8895	-0.2655	-0.6419	-0.2214	-0.6167	-0.4128	-0.6465	0.653	0.05926	0.3899	0.3125	-0.2104	-0.4028	0.3142	-0.9887	-0.3138	-0.3693
Cer(d18:1/18:0)-Lipid-pos	Cer(d18:1/18:0)	-1.793	-0.6122	-0.7651	-0.3002	-0.3439	-0.3091	-0.5408	-0.2643	-0.2646	0.06247	-0.3997	-0.3619	-0.4986	-0.5693	0.2454	-0.3577	0.333	-0.3662	-0.1927	-0.2952	1.462	1.036	1.395	1.535	1.16	0.7019	1.144	0.1541	1.217	1.131
Cer(d18:1/24:0)-Lipid-pos	Cer(d18:1/24:0)	-1.394	-0.1288	-0.6053	0.1134	-0.3114	-0.331	-0.5794	-0.1847	-0.1988	-0.2322	-0.158	-0.6765	-0.139	-0.3636	-0.06881	-0.2903	0.01414	-0.1533	-0.3283	-0.2496	0.6066	0.1128	0.4668	0.08565	-0.06361	-0.5029	0.1106	-1.323	-0.7148	-0.5554
Cer(d18:1/24:1)-Lipid-pos	Cer(d18:1/24:1)	-1.598	0.09521	-0.6627	0.5827	0.05278	-0.265	-0.2507	-0.1917	0.2121	0.0988	-0.1442	-0.6091	0.2165	-0.2844	0.2067	-0.0615	0.3498	-0.247	0.1122	-0.1882	1.585	1.009	1.233	0.9323	0.5713	0.2261	0.898	-0.6708	0.1103	0.1275
Cholesterol-Lipid-pos	Cholesterol	-2.304	-1.026	-1.174	-0.5164	-0.6746	-0.9858	-1.038	-0.5178	-0.84	-0.6452	-0.8366	-0.9527	-0.7554	-1.24	-0.9583	-0.8661	-0.4606	-1.16	-0.3865	-0.8029	0.2741	-0.8253	0.1395	0.377	-0.1984	-0.9523	-0.0208	-1.001	-0.5282	-0.5517
Cholesterol sulfate-Lipid-neg	Cholesterol sulfate	-0.9113	-1.061	-1.399	2.638	0.2627	-0.08375	-0.3681	0.4451	-0.1127	-0.5616	0.6186	-0.3794	-0.03633	0.6406	0.7822	0.8088	0.2728	0.5991	0.4181	0.5362	-0.2596	-0.9144	0.06943	-0.1869	0.4158	-0.5204	0.22	0.01796	0.672	-0.9055
Choline-Metabolite-pos	Choline	-4.85	-4.609	-4.516	-4.785	-4.027	-4.148	-4.748	-4.229	-4.354	-4.245	-3.524	-4.021	-4.423	-3.985	-4.601	-4.096	-4.233	-4.003	-4.132	-3.705	-4.185	-4.832	-3.883	-4.067	-4.282	-4.089	-4.062	-5.236	-4.504	-3.957
cis-Aconitic acid-Metabolite-neg	cis-Aconitic acid		-2.762	-2.905	-3.083	-2.067	-1.933	-1.963	-1.908	-1.514	-1.035	-1.379	-1.595	-1.5	-1.937	-1.546	-1.44	-2.21	-1.63	-1.6	-1.529	-1.859	-2.552	-1.641	-1.163	-1.812	-1.863	-1.226	-2.551	-1.572	-1.587
Citric acid-Metabolite-neg	Citric acid	11.91	6.569	6.784	6.448	7.05	6.703	6.964	6.855	7.243	7.737	6.979	7.141	7.56	6.919	7.014	6.851	6.756	6.624	6.939	6.984	6.43	6.317	6.455	7.061	6.235	6.28	6.705	5.709	6.676	6.639
Citrulline-Metabolite-pos	Citrulline	-4.318	-4.376	-4.743	-4.11	-3.213	-4.627	-5.626	-4.379	-4.309	-5.548	-4.033	-5.605	-4.374	-4.355	-4.404	-4.126	-4.642	-4.391	-4.489	-4.159	-4.479	-5.309	-4.483	-4.1	-4.427	-5.024	-4.156	-4.81	-4.365	-4.459
CL(72:6/18:2)-Lipid-neg	CL(72:6/18:2)	-5.135	-4.425	-3.777	-3.448	-4.155	-4.656	-3.953	-4.594	-3.076	-3.747	-3.598	-3.612	-3.841	-5.321	-5.307	-4.621	-4.299	-3.806		-4.352	-4.651	-5.279	-2.971	-3.707	-4.592	-4.845	-4.051		-3.757	-4.448
Coenzyme Q10-Lipid-pos	Coenzyme Q10	-11.17	-10.34	-9.435	-10.56	-10.08	-9.565	-9.787	-9.275	-10.11	-10.34	-9.768	-9.302	-10.58	-10.19	-10.34	-9.721	-10.23	-9.63	-10.57	-9.442	-9.562	-10.65	-10.01	-9.702	-10.65	-10.82	-9.608	-12.37	-11.14	-10.8
Creatine-Metabolite-pos	Creatine	0.6063	2.246	2.687	2.429	2.644	2.432	2.498	2.658	2.512	2.839	2.814	2.646	2.124	2.555	2.747	2.31	2.628	2.246	2.443	2.917	2.965	2.461	3.212	3.199	2.226	2.145	3.176	1.419	3.322	2.363
Creatinine-Metabolite-pos	Creatinine	-4.273	-3.3	-4.262	-3.864	-3.409	-3.503	-4.297	-3.665	-4.059	-4.092	-3.687	-4.665	-4.234	-3.954	-4.456	-3.858	-4.287	-4.09	-3.797	-3.263	-3.587	-3.578	-2.147	-2.813	-3.267	-4.085	-3.525	-4.233	-3.681	-3.306
Cystine-Metabolite-pos	Cystine	-10.93	-9.351	-10.18	-10.33	-9.694	-8.995	-10.17	-9.717	-9.977	-10.7	-10.42	-10.63	-11.49	-12.12	-10.31	-10.77	-11.3	-11.38	-12.61	-11.84	-11.05	-11.6	-10.76	-11.89	-10.7	-11.1	-10.85	-11	-11.42	-10.64
DG(16:0_18:1)-Lipid-pos	DG(16:0_18:1)	-0.8831	-1.11	-1.06	-1.02	-1.2	-0.5387	-0.6659	-1.246	-0.6926	-0.7898	-1.216	-1.344	-0.8706	-1.06	-0.7822	-0.9432	-0.3465	-0.9196	-0.8801	-0.9423	-0.3227	-0.7434	-0.1719	-0.5138	-0.7879	-0.9037	-0.3851	-0.8408	-0.6724	-1.006
DG(16:0_20:4)-Lipid-pos	DG(16:0_20:4)	-5.414	-3.137	-4.372	-2.672	-2.539	-2.63	-2.991	-3.405	-2.647	-2.404	-3.462	-3.434	-1.452	-3.126	-1.224	-3.037	-1.571	-3.031	-1.579	-3.377	-1.38	-2.019	-0.5887	-1.21	-1.804	-2.373	-0.586	-3.153	-2.315	-2.37
DG(18:0_18:1)-Lipid-pos	DG(18:0_18:1)	-1.444	-1.744	-1.903	-2.028	-2.185	-1.407	-1.665	-1.893	-1.516	-1.455	-2.163	-1.982	-1.276	-2.295	-1.748	-1.872	-1.06	-1.638	-1.999	-1.884	-1.41	-1.678	-1.364	-1.487	-1.762	-1.875	-1.61	-1.778	-1.588	-2.174
DG(18:0_20:4)-Lipid-pos	DG(18:0_20:4)	-3.982	-3.259	-2.991	-3.248	-2.49	-1.714	-2.6	-2.233	-2.354	-2.042	-2.291	-2.341	-2.372	-2.331	-2.063	-2.037	-1.868	-2.664	-2.002	-2.449	-1.718	-1.829	-1.169	-1.49	-1.902	-2.225	-1.483	-2.638	-1.637	-1.83
DG(18:0_22:6)-Lipid-pos	DG(18:0_22:6)	-0.8657	-2.156	-2.176	-2.408	-2.256	-2.041	-2.508	-2.427	-1.863	-2.274	-2.047	-1.377	-1.549	-1.036	-2.142	-0.9032	-2.026	-1.95	-1.876	-2.672	-3.368	-1.848	-1.9	-2.209	-1.74	-0.1239	-1.192	-1.336	-1.424	-1.54
DG(18:1_20:4)-Lipid-pos	DG(18:1_20:4)	-6.492	-4.542	-5.092	-4.605	-3.708	-2.876	-3.742	-3.973	-3.802	-3.511	-4.708	-3.966	-2.817	-4.13	-2.779	-3.481	-2.896	-3.778	-3.293	-3.989	-2.837	-3.976	-2.017	-2.637	-3.232	-3.779	-2.432	-4.401	-3.594	-3.633
DG(18:1/18:1)-Lipid-pos	DG(18:1/18:1)	-1.43	-1.338	-1.89	-1.352	-1.417	-0.5198	-1.166	-1.361	-1.427	-1.34	-1.03	-1.458	-0.8892	-1.495	-1.156	-0.9915	-0.9759	-1.145	-0.9912	-1.104	-0.8627	-1.187	-0.7334	-1.088	-1.411	-1.341	-1.009	-1.061	-0.9486	-1.302
Dimethylethanolamine-Metabolite-pos	Dimethylethanolamine	-2.827	-2.843	-2.606	-2.432	-1.867	-2.292	-2.11	-2.332	-2.208	-2.053	-2.377	-2.099	-2.394	-2.283	-2.232	-2.109	-2.28	-2.182	-1.287	-1.792	-2.608	-2.652	-0.9718	-1.368	-2.069	-2.211	-2.389	-2.563	-1.961	-2.349
Dodecanoylcarnitine-Metabolite-pos	Dodecanoylcarnitine	-9.627	-9.205	-9.786	-9.638	-8.721	-10.22	-11.54	-10.46	-9.465	-11.78	-11.01	-11.11	-10.12	-10.95	-11.17	-9.978	-10.21	-10.26	-10.8	-10.17	-9.795	-10.59	-10.45	-10.24	-10.5	-10.99	-9.029	-10.09	-9.363	-9.509
EPA-Lipid-neg	EPA		-4.227	-4.272	-3.667	-3.501	-3.472	-3.195	-3.306	-3.41	-3.188	-2.907	-3.15	-3.483	-3.615	-3.138	-3.27	-3.127	-2.844	-3.313	-2.99	-4.271	-4.534	-3.318	-2.894	-3.733	-4.203	-3.337	-4.695		-3.594
Ethanolamine-Metabolite-pos	Ethanolamine	-9.14	-6.526	-6.809	-6.56	-4.914	-5.516	-5.87	-5.312	-5.574	-5.429	-5.373	-5.399	-5.325	-5.446	-5.368	-5.293	-5.045	-5.008	-5.724	-5.506	-6.057	-7.064	-5.551	-4.673	-5.032	-5.552	-5.069	-6.45	-5.816	-5.957
gamma-Aminobutyric acid-Metabolite-pos	gamma-Aminobutyric acid	-8.512	-7.836	-7.498	-7.63	-7.511	-6.959	-8.005	-8.345	-8.31	-6.918	-6.919	-7.962	-8.602	-8.037	-7.085	-9.51	-7.379	-7.892	-8.432	-8.273	-6.711	-6.522	-7.378	-7.494	-7.518	-7.283	-6.995	-6.776	-7.464	-7
Glutamic acid-Metabolite-pos	Glutamic acid	0.7421	-0.02725	-0.5563	-0.2934	-0.5417	-0.358	-0.2716	-0.315	-0.1979	-0.5595	-0.3536	-0.029	0.03531	-0.5193	-0.5793	-0.1528	-0.5635	-0.2577	-0.4573	-0.3362	-0.7854	-0.3422	-1.081	-0.7711	-0.3087	-0.1558	-0.7557	0.516	0.009189	-0.06352
Glutamine-Metabolite-pos	Glutamine	0.1894	-0.7514	-0.2159	-0.6012	-0.9795	-0.2046	0.6333	0.0957	0.4284	0.1362	0.558	0.3185	0.266	0.7135	0.4821	0.7008	0.46	0.2856	0.8121	0.8222	-0.1613	0.2726	0.1354	1.006	-0.2702	-0.1546	-0.01136	0.1434	0.4063	0.1729
Glutathione-Metabolite-pos	Glutathione	-2.112	-1.629	-3.195	-2.395	-2.523	-2.322	-2.232	-1.969	-1.569	-2.226	-1.998	-2.587	-1.656	-2.742	-1.72	-1.338	-2.914	-2.455	-2.14	-2.042	-2.627	-2.586	-3.029	-2.755	-2.366	-2.678	-2.783	-2.055	-1.759	-2.367
Glycerophosphocholine-Metabolite-pos	Glycerophosphocholine	9.218	9.587	10.93	10.69	10.21	10.73	10.98	11.15	11.59	10.63	11.44	10.8	11.01	11.84	11.63	10.91	11.67	11.12	11.61	11.37	11.42	10.64	11.12	11.64	10.26	10.02	11.21	8.829	10.51	10.43
Glycine-Metabolite-pos	Glycine	-1.764	-0.8626	-0.5714	1.255	-0.3925	-0.8615	-0.8494	-1.008	-0.0298	-0.8311	-0.6451	-1.293	-0.3456	-0.0431	0.1068	-0.8832	0.2638	-0.3638	0.1102	-0.03207	-0.1179	-0.2488	-1.042	0.6573	-1.079	-0.6682	-0.2936	-0.4808	0.4323	-0.05688
GM3(d34:1)-Lipid-neg	GM3(d34:1)		-5.147		-6.079					-4.861	-5.59	-5.44		-5.111		-5.063		-5.374	-5.72	-4.563	-5.375	-4.9		-5.168		-5.143	-5.349	-5.375		-4.544	-5.594
GM3(d36:1)-Lipid-neg	GM3(d36:1)	-4.849	-1.987	-2.963	-1.456	-1.649	-3.615	-1.963	-2.912	-1.423	-1.584	-3.756	-2.673	-1.461	-3.361	-1.041	-2.505	-0.9852	-3.278	-0.7924	-2.979	0.4072	0.4452	0.5717	0.3757	0.1868	-0.4495	0.3541	-1.296	0.2188	-0.1965
Guanosine-Metabolite-pos	Guanosine	-8.439	-8.794		-8.349	-7.994	-8.625	-7.991	-9.348	-7.844	-8.481	-8.806	-8.66	-9.16	-8.86	-9.334	-8.423	-8.175	-8.531		-8.982	-9.429	-8.419			-8.258	-9.907	-9.587	-8.157	-8.34	-9.905
Hemi-BMP(18:1/18:1)_16:0-Lipid-neg	Hemi-BMP(18:1/18:1)_16:0	-9.031	-7.711	-8.487	-7.934	-7.892	-9.642	-8.986	-8.44		-8.07	-8.86	-8.789	-8.105	-8.461	-7.809	-8.5	-8.551	-8.245	-8.1	-8.105	-6.821	-8.165	-6.907	-6.947	-8.09		-7.381	-8.148	-7.642	-7.818
Hemi-BMP(20:4/20:4)_16:0-Lipid-neg	Hemi-BMP(20:4/20:4)_16:0		-8.328	-8.746		-9.926	-9.009		-8.353	-9.043	-8.933				-8.008		-8.778	-9.145	-8.313	-7.89	-9.411	-8.12		-8.61	-8.84	-8.774	-9.244	-7.989	-8.736
Hemi-BMP(20:4/20:4)_20:4-Lipid-neg	Hemi-BMP(20:4/20:4)_20:4	-9.511	-7.877	-8.292	-8.147	-7.742	-7.26		-7.669		-8.955	-8.686	-8.244	-8.547	-7.609	-8.208	-8.396	-8.095	-8.325	-8.148	-8.809	-7.714	-9.241	-7.573	-8.45	-9.23	-8.745	-8.5		-8.634
Hexanoylcarnitine-Metabolite-pos	Hexanoylcarnitine	-8.306	-7.368	-7.065	-7.61	-6.937	-6.745	-7.521	-7.339	-7.33	-7.825	-6.927	-7.322	-6.865	-6.504	-7.282	-6.992	-7.427	-7.062	-7.38	-7.172	-6.894	-7.723	-6.828	-6.818	-7.853	-7.957	-7.252	-8.646	-8.029	-8.144
HexCer(d18:1/16:0)-Lipid-pos	HexCer(d18:1/16:0)	-6.309	-4.77	-5.559	-4.8	-5.7	-5.042	-5.205	-5.241	-5.197	-4.573	-5.386	-5.074	-4.893	-5.824	-4.598	-4.846	-4.533	-5.585	-4.654	-5.32	-3.408	-3.881	-3.521	-3.636	-4.432	-4.417	-3.76	-5.204	-4.692	-4.737
HexCer(d18:1/18:0)-Lipid-pos	HexCer(d18:1/18:0)	-5.392	-4.633	-4.523	-4.323	-3.965	-4.147	-3.898	-4.06	-3.745	-3.405	-4.095	-4.139	-4.441	-4.539	-3.75	-4.26	-3.307	-4.312	-3.308	-4.007	-3.041	-3.896	-3.093	-3.105	-3.512	-3.489	-3.331	-4.302	-3.636	-3.802
HexCer(d18:1/22:0)-Lipid-pos	HexCer(d18:1/22:0)	-3.666	-2.341	-2.592	-2.243	-2.265	-2.536	-2.511	-2.167	-2.152	-2.069	-2.266	-2.609	-2.175	-2.706	-2.037	-2.344	-1.818	-2.67	-1.928	-2.241	-1.44	-1.783	-1.506	-1.585	-2.235	-2.124	-1.686	-2.93	-2.153	-2.205
HexCer(d18:1/24:0)-Lipid-pos	HexCer(d18:1/24:0)	-3.342	-2.562	-2.643	-2.525	-2.154	-2.349	-2.844	-2.059	-2.285	-1.926	-2.202	-2.413	-2.543	-2.735	-2.161	-2.445	-1.991	-2.687	-1.877	-2.36	-1.383	-2.222	-1.403	-1.862	-2.175	-2.135	-1.822	-2.98	-2.236	-2.436
HexCer(d18:1/24:1)-Lipid-pos	HexCer(d18:1/24:1)	-2.207	-1.674	-1.824	-1.899	-1.053	-1.268	-1.898	-0.9423	-0.9264	-0.5015	-0.9303	-1.362	-1.785	-1.55	-1.073	-1.159	-0.6016	-1.753	-0.4014	-0.7985	-0.849	-1.653	-0.5123	-0.8699	-1.184	-0.7993	-0.9124	-2.098	-1.146	-1.274
Histidine-Metabolite-pos	Histidine	-2.421	-2.939	-3.048	-3.217	-1.623	-2.357	-3.502	-2.969	-2.974	-3.923	-3.033	-3.557	-3.026	-3.311	-3.391	-2.848	-3.52	-3.314	-3.571	-2.808	-3.858	-4.561	-3.396	-3.607	-3.833	-4.076	-3.59	-3.603	-3.672	-2.846
Homoserine-Metabolite-pos	Homoserine	1.176	1.088	1.289	2.127	2.369	1.34	0.8468	0.7445	1.358	0.413	1.048	0.01058	0.6111	1.181	0.5873	0.5835	0.7696	0.166	0.5175	1.445	1.01	0.3242	0.6006	1.56	0.7188	-0.137	1.142	-0.07916	0.7598	1.351
Hydroxyisovaleroyl carnitine-Metabolite-pos	Hydroxyisovaleroyl carnitine	-10.85	-9.262	-9.6	-8.864	-9.25	-8.721	-10.41	-8.967	-8.517	-8.435	-8.39	-8.356	-9.022	-8.505	-8.644	-8.542	-9.236	-8.627	-9.298	-8.515	-9.065	-8.743	-8.095	-8.578	-8.522	-8.805	-8.476	-9.701	-8.952	-9.029
Hypoxanthine-Metabolite-pos	Hypoxanthine	-2.489	-2.868	-1.504	-3.547	-2.636	-1.81	-3.122	-2.626	-2.528	-3.143	-1.839	-2.363	-2.694	-1.558	-3.131	-1.505	-3.538	-1.654	-2.583	-1.789	-3.461	-3.831	-3.155	-3.692	-3.874	-4.6	-3.465	-5.125	-3.896	-4.896
Isocitric acid-Metabolite-neg	Isocitric acid	11.91	6.428	6.779	6.483	7.04	6.724	6.963	6.85	7.218	7.721	6.987	7.124	7.515	6.934	6.969	6.844	6.627	6.649	6.955	6.978	6.434	6.249	6.403	7.057	6.233	6.282	6.693	5.706	6.712	6.62
Isovalerylcarnitine-Metabolite-pos	Isovalerylcarnitine	-7.481	-7.046	-7.287	-7.058	-5.767	-6.447	-8.455	-7.588	-7.167	-7.653	-6.485	-7.64	-7.426	-6.644	-7.684	-6.461	-7.686	-6.854	-7.13	-6.675	-6.438	-8.522	-7.348	-7.507	-6.593	-8.041	-6.689	-7.08	-7.38	-6.68
Kynurenine-Metabolite-pos	Kynurenine	-8.993	-8.002	-8.056	-7.422	-7.159	-7.185	-7.322	-7.559	-6.703	-7.13	-6.856	-7.453	-6.64	-7.714	-7.596	-7.67	-7.352	-7.806	-7.306	-6.941	-7.981	-8.064	-6.673	-7.148	-6.89	-7.604	-7.265	-8.122	-7.407	-7.568
LacCer(d18:1/16:0)-Lipid-pos	LacCer(d18:1/16:0)		-6.982	-6.965	-6.937	-6.03	-6.558	-6.578	-5.303	-6.122	-5.99	-6.202	-6.485	-6.352	-6.585	-5.858	-5.837	-5.854	-6.253	-6.091	-6.121	-6.395	-6.962	-6.233	-5.645	-6.602	-7.747	-6.76	-8.718	-6.353	-6.616
LacCer(d18:1/18:0)-Lipid-pos	LacCer(d18:1/18:0)	-8.596	-7.473	-7.825	-6.551	-6.44	-8.835	-6.838	-6.31	-6.88	-6.964	-6.664	-7.215	-7.194	-7.51	-6.666	-6.807	-6.001	-7.018	-5.921	-7.057	-5.116	-5.961	-5.317	-4.878	-5.514	-5.678	-5.796	-6.424	-5.605	-5.639
LacCer(d18:1/24:0)-Lipid-pos	LacCer(d18:1/24:0)	-9.602	-7.191	-8.081	-9.15	-9.67	-9.527	-9.286	-9.66	-8.419	-8.723	-9.258	-9.353	-9.248	-8.524	-8.15	-8.517	-8.871		-7.616	-9.214	-8.395		-8.3	-9.771	-9.892	-10.45				-10.12
LacCer(d18:1/24:1)-Lipid-pos	LacCer(d18:1/24:1)	-8.465	-8.592	-8.45	-9.09	-8.339	-7.857	-9.868	-8.735	-8.478	-7.996	-8.549	-9.675	-8.861	-9.409	-9.306	-7.881	-8.032	-8.301	-9.278	-8.42	-7.448		-9	-7.804	-10.09	-10.71	-9.091		-9.591	-10.2
Lactic acid-Metabolite-neg	Lactic acid		-2.827	-3.585	-2.758	-1.865	-2.425	-3.181	-2.722	-2.657	-2.647	-2.365	-3.081	-2.014	-2.194	-2.36	-1.937	-2.501	-2.294	-2.202	-1.658	-1.466	-2.045	-2.068	-1.65	-2.108	-2.397	-1.64	-2.372	-2.356	-0.6278
Leucine-Metabolite-pos	Leucine		-6.488	-5.233	-5.537	-4.816	-4.703	-5.776	-4.342	-4.586	-5.29	-4.025	-4.765	-5.387	-4.946	-5.645	-4.615	-5.079	-4.803	-5.051	-4.569	-4.992	-5.494	-5.086	-5.345	-5.236	-5.639	-5.806	-6.386	-6.53	-5.728
LPC(16:0)-Lipid-pos	LPC(16:0)	-3.916	-2.906	-3.164	-3.165	-2.489	-1.717	-2.517	-2.212	-2.344	-2.31	-2.194	-2.395	-1.485	-2.541	-2.378	-2.505	-2.422	-2.193	-2.242	-2.408	-2.681	-2.909	-1.523	-1.972	-2.32	-2.563	-1.957	-3.216	-1.962	-2.473
LPC(16:1)-Lipid-pos	LPC(16:1)	-7.496	-6.871	-6.629	-7.14	-5.934	-5.304	-6.013	-6.236	-5.907	-5.756	-6.296	-5.897	-4.787	-6.043	-5.99	-6.046	-6.047	-5.819	-5.83	-5.821	-6.327	-6.623	-5.178	-5.768	-5.83	-6.379	-6.079	-6.851	-5.634	-6.365
LPC(18:0)-Lipid-pos	LPC(18:0)	-4	-3.072	-2.815	-3.06	-2.285	-1.796	-2.193	-2.086	-2.24	-2.198	-2.088	-2.227	-1.664	-2.119	-2.068	-2.072	-2.351	-1.937	-1.92	-2.1	-2.432	-2.861	-1.6	-1.824	-2.216	-2.688	-2.044	-3.065	-2.083	-2.324
LPC(18:1)-Lipid-pos	LPC(18:1)	-3.802	-2.804	-2.681	-2.704	-1.721	-1.176	-1.907	-1.747	-1.689	-1.634	-1.764	-1.876	-1.062	-2.062	-1.724	-1.857	-1.718	-1.494	-1.391	-1.714	-2.574	-2.948	-1.449	-1.785	-2.099	-2.417	-2.126	-3.135	-1.861	-2.321
LPC(20:4)-Lipid-pos	LPC(20:4)	-5.796	-4.341	-4.492	-4.484	-3.546	-2.391	-3.346	-3.315	-3.326	-3.367	-3.331	-3.47	-2.24	-3.495	-3.369	-3.373	-3.361	-3.299	-2.821	-3.483	-4.395	-4.488	-2.572	-3.322	-3.547	-4.326	-3.729	-5.03	-3.416	-4.297
LPC(22:6)-Lipid-pos	LPC(22:6)	-7.471	-6.606	-5.878	-6.706	-6.076	-4.895	-5.947	-5.336	-5.721	-5.655	-5.156	-5.326	-4.726	-5.912	-5.418	-5.477	-5.549	-5.192	-5.337	-5.101	-6.123	-6.322	-4.577	-5.151	-6.097	-5.813	-5.971	-7.321	-6	-6.433
LPC(26:0)-Lipid-pos	LPC(26:0)	-8.512	-8.426	-7.936	-8.085	-7.97	-8.856	-8.3	-8.415	-8.438	-8.159	-8.29	-8.824	-8.731	-8.856	-7.972	-8.651	-8.327	-7.363	-8.416	-8.442	-8.447	-8.556	-7.794	-8.813	-8.212	-8.131	-7.931	-8.784	-8.101	-8.717
LPE(16:0)-Lipid-neg	LPE(16:0)	-4.783	-3.575	-3.551	-3.508	-3.324	-2.26	-3.51	-2.955	-3.063	-2.827	-3.213	-3.7	-1.686	-3.303	-2.894	-3.366	-2.831	-3.573	-2.854	-3.141	-2.391	-2.382	-1.602	-2.34	-2.199	-2.336	-2.25	-3.498	-1.637	-2.403
LPE(18:0)-Lipid-neg	LPE(18:0)	-1.442	-0.6034	-0.193	-0.5889	-0.6586	0.7344	-0.703	-0.02406	-0.3991	-0.1432	-0.1875	-0.4908	0.5847	-0.0904	-0.1342	-0.01277	-0.1005	-0.1259	-0.1952	0.07432	0.6458	0.2197	1.012	0.6538	0.3325	-0.08033	0.5018	-1.027	1.032	0.2876
LPG(18:1)-Lipid-neg	LPG(18:1)		-4.708	-5.511	-5.491	-5.164	-2.832	-4.642	-4.722	-4.783	-4.707	-3.582	-4.153	-2.446	-5.194	-5.221	-4.754	-5.236	-4.606	-4.229	-3.775	-3.911	-4.62	-3.962	-3.993	-4.409	-4.457	-4.666		-4.808	-5.16
LPI(18:0)-Lipid-neg	LPI(18:0)	-6.389	-5.671		-5.595	-5.892	-4.779	-5.219	-5.667	-6.244	-5.63	-6.589	-5.657	-4.303	-5.334	-5.506	-7.179	-6.057	-5.463	-5.283	-5.943	-5.524	-5.47	-4.669	-4.89	-4.75	-4.794	-5.099	-5.395	-5.18	-4.998
Lysine-Metabolite-pos	Lysine	-7.755	-6.952	-6.762	-7.207	-5.543	-5.899	-7.164	-6.52	-6.371	-7.02	-6.773	-6.945	-6.989	-7.344	-7.114	-6.856	-7.543	-7.101	-7.445	-6.561	-7.559	-8.613	-7.086	-7.377	-7.645	-7.964	-7.395	-7.917	-7.949	-6.685
Malic acid-Metabolite-neg	Malic acid	6.722	1.495	1.376	1.416	1.936	1.657	1.201	1.15	1.568	1.175	2.023	1.563	1.798	1.449	1.266	1.761	1.872	1.783	1.656	1.688	2.035	1.421	1.86	2.149	1.375	1.781	2.334	1.391	1.675	1.894
Mannose-Metabolite-pos	Mannose					-2.638	-2.327	-2.568	-1.978	-2.467	-2.452	-2.163	-2.172	-2.371	-2.296	-2.459	-2.105	-2.267	-1.974	-2.815	-2.501	-3.889		-2.533	-2.884	-2.93	-3.605	-3.015	-4.731		-3.513
Methionine S-oxide-Metabolite-pos	Methionine S-oxide	1.516	1.14	1.83	2.21	1.917	1.116	1.671	1.66	2.348	1.068	2.11	1.081	2.319	2.568	3.039	1.715	2.454	2.11	2.652	2.498	2.273	2.33	1.355	3.207	1.854	1.601	2.202	1.422	2.092	2.377
MG(16:0)-Lipid-pos	MG(16:0)	9.356	9.501	10.11	9.425	9.808	9.419	9.86	10.27	9.707	9.748	9.39	9.379	9.729	9.094	9.927	9.663	9.527	9.848	9.149	9.781	10.19	9.781	9.975	9.35	9.708	9.744	10.24	9.915	9.542	9.093
MG(18:0)-Lipid-pos	MG(18:0)	11.91	12.13	13.25	12.18	12.55	12.02	12.31	12.45	11.89	12.23	12.01	12.11	12.57	11.67	12.64	12.02	11.98	12.37	11.78	12.24	12.86	12.46	12.6	11.83	12.04	12.41	12.44	12.31	11.88	11.65
MG(18:1)-Lipid-pos	MG(18:1)	6.632	6.967	7.785	6.783	7.362	6.728	7.372	7.426	6.992	7.238	6.88	6.805	7.055	6.345	7.473	7.057	6.847	7.204	6.682	7.341	7.73	6.926	7.464	6.876	7.074	7.098	7.331	7.043	6.843	6.572
N-Acetylaspartic acid-Metabolite-pos	N-Acetylaspartic acid	2.766	3.619	3.597	3.753	4.668	4.747	4.44	4.245	4.562	5.11	4.654	4.849	4.595	4.581	5.299	4.459	4.551	4.65	4.766	4.515	3.87	2.972	4.669	4.435	3.894	3.941	4.262	3.256	3.887	3.661
N-Acetylserine-Metabolite-pos	N-Acetylserine	-7.357	-6.173	-6.946	-6.161	-4.577	-5.489	-6.674	-5.61	-5.325	-6.165	-5.198	-6.292	-5.856	-5.613	-5.798	-4.879	-6.29	-5.814	-5.855	-4.986	-5.911	-7.579	-5.913	-6.249	-5.697	-6.105	-5.352	-7.096	-5.7	-5.863
NAD-Metabolite-pos	NAD		-10.96	-9.684	-9.354	-8.759	-8.448	-9.36	-8.87	-8.968	-8.014	-8.739	-9.357	-8.447	-8.054	-8.971	-9.226	-8.055	-8.975	-9.813	-8.969	-8.332	-10	-7.197	-8.552	-8.571	-9.783	-9.643	-9.966	-9.848	-10.32
Niacinamide-Metabolite-pos	Niacinamide	-7.237	-6.196	-6.202	-6.062	-6.478	-6.082	-6.627	-6.176	-6.481	-7.062	-6.312	-6.602	-6.019	-6.261	-6.322	-6.303	-6.291	-6.487	-6.173	-6.177	-5.283	-5.769	-6.185	-5.786	-6.115	-5.914	-5.581	-6.933	-5.646	-6.088
Nicotinic acid-Metabolite-pos	Nicotinic acid	-10.33	-11.64	-10.86	-10.53	-11.41	-11.33	-11.68	-10.87	-10.64	-11.79		-10.07	-10.68	-9.777	-10.92	-10.82	-10.47	-11.41	-10.35	-9.798	-10.96	-9.72		-10.13	-10.42	-9.567	-10.69	-11.02	-10.67	-9.861
Octanoylcarnitine-Metabolite-pos	Octanoylcarnitine	-9.621	-8.861	-8.76	-9.233	-7.774	-8.266	-7.951	-8.677	-8.804	-8.273	-8.632	-8.486	-8.424	-7.998	-8.257	-8.368	-8.722	-8.311	-8.862	-5.575	-9.312	-9.201	-8.327	-8.072	-8.735	-8.531	-8.525		-8.517	-8.795
Oleic acid-Lipid-neg	Oleic acid	1.757	1.883	1.805	2.374	1.787	1.455	1.757	2.343	1.554	1.81	2.008	1.511	2.359	1.807	1.736	2.216	1.966	1.912	2.023	1.669	1.738	1.216	1.354	1.656	1.635	1.4	1.334	1.56	1.549	1.46
Ornithine-Metabolite-pos	Ornithine	-3.256	-3.217	-3.405	-3.222	-1.037	-1.674	-2.433	-1.504	-1.465	-2.35	-1.065	-2.333	-1.531	-1.183	-1.566	-1.108	-1.696	-1.421	-0.6983	-0.4687	-2.427	-4.204	-1.183	-1.859	-1.609	-1.83	-1.197	-1.041	-1.5	-0.2301
PA(16:0_18:1)-Lipid-neg	PA(16:0_18:1)	-2.944	-2.451	-1.902	-2.004	-1.396	-1.665	-2.27	-1.411	-1.676	-1.132	-1.391	-1.656	-2.274	-1.553	-1.277	-1.531	-1.326	-2.019	-1.011	-1.528	-1.339	-2.165	-1.001	-1.469	-1.412	-0.9359	-1.364	-2.628	-1.495	-1.614
PA(18:0_18:1)-Lipid-neg	PA(18:0_18:1)	-2.904	-2.934	-2.705	-2.789	-1.792	-1.89	-2.496	-1.802	-1.671	-1.248	-1.483	-1.548	-2.378	-1.467	-1.303	-1.793	-1.351	-2.385	-0.6827	-1.537	-2.39	-2.767	-1.533	-2.083	-2.255	-1.536	-1.825	-2.496	-2.155	-1.431
PA(18:0_20:4)-Lipid-neg	PA(18:0_20:4)	-3.754	-2.683	-2.749	-3.452	-2.102	-2.312	-2.37	-2.045	-2.145	-1.881	-2.035	-1.997	-2.778	-2.35	-1.858	-1.878	-1.757	-2.018	-1.783	-1.678	-1.907	-2.636	-1.363	-1.59	-1.761	-1.629	-2.173	-2.491	-1.828	-2.15
PA(18:0_22:6)-Lipid-neg	PA(18:0_22:6)	-2.925	-1.087	-1.173	-0.9105	-0.983	-1.235	-1.352	-0.986	-1.057	-0.7058	-0.885	-1.222	-1.513	-1.137	-0.862	-1.155	-0.7744	-1.287	-0.9945	-1.036	0.1622	-0.3855	0.02306	-0.1257	-0.4128	-0.5389	-0.135	-1.465	-1.172	-0.7341
PA(18:1/18:1)-Lipid-neg	PA(18:1/18:1)	-4.192	-3.802	-3.758	-3.501	-3.143	-2.931	-4.051	-2.83	-2.599	-2.452	-2.544	-2.613	-3.217	-3.053	-2.611	-2.568	-2.32	-2.756	-2.312	-2.304	-2.489	-3.345	-2.067	-2.356	-2.468	-1.916	-2.581	-3.851	-3.176	-2.688
Palmitic acid-Lipid-neg	Palmitic acid	4.856	4.83	4.785	4.972	4.947	4.62	4.727	5.348	4.673	4.824	4.787	4.46	5.196	4.752	4.722	5.111	4.857	4.85	5.107	4.596	4.803	4.304	4.545	4.716	4.729	4.477	4.349	4.747	4.7	4.468
Palmitoleic acid-Lipid-neg	Palmitoleic acid	-0.8182	-0.7569	-0.9147	1.874	-0.6559	-0.2553	-0.3221	0.3929	-0.4759	-0.3758	0.1487	-0.7163	-0.3276	-0.0115	-0.6096	0.4571	0.0248	0.118	-0.289	-0.2806	0.3415	-0.8627	-0.8209	-0.2752	-0.3497	-0.7712	-0.4267	-0.6332	0.1016	-0.5608
Palmitoylcarnitine-Metabolite-pos	Palmitoylcarnitine	-9.026	-8.521	-8.344	-8.193	-7.868	-8.379	-8.708	-8.261	-8.14	-8.78	-7.891	-9.003	-8.552	-8.256	-8.545	-8.503	-9.199	-9.011	-8.151	-8.699	-8.07	-9.329	-8.127	-7.831	-8.325	-8.073	-8.768	-9.818	-7.046	-8.718
PC(16:0/5:0(CHO))-Lipid-pos	PC(16:0/5:0(CHO))	-6.033	-3.831	-5.003	-3.878	-3.66	-4.914	-4.296	-4.761	-4.387	-4.195	-4.636	-5.063	-4.097	-4.689	-3.646	-4.366	-3.921	-4.623	-4.413	-4.553	-3.755	-4.008	-3.717	-4.512	-2.625	-2.813	-2.254	-4.104	-3.267	-3.12
PC(16:0/9:0(CHO))-Lipid-pos	PC(16:0/9:0(CHO))	-4.6	-2.9	-3.909	-2.838	-2.384	-3.397	-2.936	-2.996	-2.919	-2.624	-3.394	-3.501	-2.712	-3.403	-2.254	-2.852	-2.361	-3.018	-2.893	-3.188	-2.835	-2.912	-2.578	-2.889	-1.549	-1.593	-0.9609	-2.46	-1.565	-1.591
PC(16:0/9:0(COOH))-Lipid-pos	PC(16:0/9:0(COOH))	-7.009	-6.628	-7.322	-6.317	-6.19	-6.463	-6.42	-6.605	-6.594	-6.019	-6.817	-7.183	-6.026	-6.817	-5.822	-6.89	-6.076	-6.91	-6.837	-7.205	-6.458	-6.123	-5.909	-6.653	-5.413	-5.505	-5.215	-6.447	-5.676	-6.264
PC(34:1)-Lipid-pos	PC(34:1)	0.9086	2.204	2.179	2.368	2.441	2.43	2.36	2.56	2.418	2.689	2.544	2.446	2.429	2.289	2.621	2.346	2.526	2.445	2.608	2.493	3.373	2.842	3.256	3.281	2.768	2.733	3.102	1.873	2.684	2.659
PC(36:1)-Lipid-pos	PC(36:1)	-0.816	0.3285	0.4172	0.2433	1.017	1.094	0.9964	1.26	0.9989	1.192	1.117	1.093	0.8899	0.9564	1.142	1.081	1.067	1.137	1.111	1.14	0.8886	0.3857	1.228	1.362	0.8315	0.7	1.045	0.004396	0.7873	0.6991
PC(36:2)-Lipid-pos	PC(36:2)	-0.8252	0.6026	0.5442	0.6834	1.246	1.203	1.226	1.438	1.246	1.376	1.337	1.387	1.253	1.202	1.344	1.296	1.338	1.4	1.415	1.423	1.455	0.8	1.658	1.713	1.039	0.9269	1.459	0.09283	0.9436	0.8791
PC(36:4)-Lipid-pos	PC(36:4)	0.7381	2.32	2.169	2.563	2.292	2.262	2.192	2.499	2.435	2.71	2.358	2.594	2.456	2.267	2.576	2.363	2.558	2.401	2.636	2.519	3.709	3.027	3.407	3.366	2.626	2.658	3.184	1.444	2.35	2.429
PC(38:4)-Lipid-pos	PC(38:4)	-0.7582	0.4082	0.7683	0.5199	0.7079	0.8471	0.6074	0.939	0.7403	0.8628	0.9578	0.9633	0.6726	0.7822	0.7512	0.8252	0.7382	0.9573	0.8423	0.962	1.255	0.6079	1.228	1.263	0.5563	0.3753	0.9545	-0.6335	0.3527	0.3455
PC(38:6)-Lipid-pos	PC(38:6)	-2.432	-1.058	-1.039	-0.8951	-0.8737	-0.9436	-1.01	-0.7555	-1.017	-0.6118	-0.7378	-0.6869	-0.9865	-1.053	-0.734	-0.9335	-0.7795	-0.8952	-0.7264	-0.7944	0.2522	-0.3482	0.06931	0.05126	-0.6692	-0.6099	-0.2166	-1.502	-0.7121	-0.7599
PC(40:5)-Lipid-pos	PC(40:5)	-3.725	-2.231	-2.16	-2.272	-1.459	-1.375	-1.377	-1.191	-1.366	-1.276	-1.32	-1.186	-1.491	-1.403	-1.339	-1.368	-1.417	-1.205	-1.316	-1.232	-1.927	-2.401	-1.366	-1.206	-1.883	-2.046	-1.568	-2.707	-2.037	-2.036
PC(40:6)-Lipid-pos	PC(40:6)	-3.719	-2.45	-2.153	-2.464	-2.131	-1.938	-2.116	-1.785	-2.046	-1.998	-1.808	-1.863	-2.362	-2.018	-2.006	-1.903	-2.015	-1.912	-2.029	-1.922	-1.53	-2.149	-1.441	-1.286	-2.059	-2.298	-1.88	-3.135	-2.121	-2.305
PC(O-16:0/2:0)-Lipid-pos	PC(O-16:0/2:0)	-5.964	-3.947	-4.256	-3.761	-3.115		-3.469	-3.585	-3.847	-3.517	-3.769	-4.059	-5.981	-3.726	-3.348	-3.548	-3.479	-3.444	-4.744	-3.796	-3.581	-4.027	-4.923	-3.327	-4.12	-3.813	-2.937	-4.511	-6.84	-3.33
PC(O-18:0/2:0)-Lipid-pos	PC(O-18:0/2:0)	-5.783	-4.14	-3.915	-4.123	-3.066	-2.944	-3.009	-3.028	-3.144	-3.175	-3.247	-2.904	-2.863	-3.047	-2.891	-2.936	-3.141	-2.801	-2.906	-2.943	-4.389	-4.908	-3.144	-3.23	-3.844	-3.734	-3.534	-4.592	-3.486	-3.695
PE(34:1)-Lipid-pos	PE(34:1)	-1.477	0.3454	-0.416	0.5588	0.5609	0.05048	0.1653	0.1503	0.2759	0.6997	0.3103	0.07547	0.3659	-0.1922	0.8034	-0.2173	0.6751	-0.1257	0.7893	0.09502	1.944	1.396	1.833	1.626	1.027	1.165	1.522	0.3797	1.045	1.129
PE(36:1)-Lipid-pos	PE(36:1)	-0.723	0.2203	0.2182	0.1611	0.6194	0.6736	0.3185	0.7191	0.6389	0.8665	0.8208	0.6337	0.3695	0.4734	0.8231	0.5074	0.727	0.439	1.058	0.6914	1.328	0.7054	1.485	1.348	0.8141	0.8455	1.098	-0.1188	0.9014	0.8781
PE(36:2)-Lipid-pos	PE(36:2)	-0.8677	0.5645	0.1814	0.4383	0.676	0.4889	0.4981	0.5865	0.5701	0.8985	0.793	0.6755	0.6149	0.4368	0.8078	0.5509	0.7665	0.4447	0.9916	0.6956	1.695	1.189	1.722	1.695	0.9533	1.023	1.464	0.1958	1.103	1.039
PE(36:4)-Lipid-pos	PE(36:4)	-0.7873	1.213	0.5722	1.453	1.107	0.638	0.8315	0.8101	1.072	1.386	0.8036	0.9458	1.21	0.5647	1.477	0.5635	1.188	0.7415	1.521	0.8261	2.706	2.148	2.515	2.197	1.502	1.743	2.219	0.9044	1.399	1.506
PE(38:4)-Lipid-pos	PE(38:4)	1.369	2.826	2.708	2.888	2.977	2.824	2.728	2.869	2.851	3.135	2.995	3.092	2.737	2.811	3.173	2.721	2.926	2.88	3.079	2.98	3.909	3.328	3.916	3.798	3.047	2.993	3.419	2.142	2.961	2.874
PE(38:5)-Lipid-pos	PE(38:5)	-0.5701	0.7761	0.7274	0.7153	0.845	0.7097	0.6307	0.9451	0.7018	0.9552	1.022	1.172	0.7081	0.8939	1.143	0.8503	0.8027	0.8879	1.04	0.9621	1.982	1.314	1.893	1.682	0.9048	1.099	1.44	0.2196	0.8511	0.8533
PE(38:6)-Lipid-pos	PE(38:6)	-0.2639	1.926	0.995	2.051	1.977	1.628	1.713	1.869	2.048	2.5	1.877	1.782	1.772	1.207	2.419	1.362	2.303	1.332	2.361	1.644	3.76	3.156	3.747	3.534	2.644	2.768	3.258	1.83	2.738	2.683
PE(40:4)-Lipid-pos	PE(40:4)	-1.756	-0.2311	-0.4413	-0.08985	0.09672	-0.04365	-0.2523	-0.06585	0.1209	0.2819	0.03957	0.04697	-0.3241	-0.3798	0.3636	-0.2653	0.1917	-0.3316	-0.01223	-0.02165	1.23	0.7777	1.186	1.141	0.4362	0.3708	0.8322	-0.3042	0.4294	0.3333
PE(40:6)-Lipid-pos	PE(40:6)	1.624	3.098	3.123	3.197	3.492	3.454	3.288	3.63	3.45	3.615	3.659	3.547	3.052	3.189	3.594	3.234	3.508	3.302	3.413	3.437	4.314	3.703	4.361	4.333	3.613	3.536	3.893	2.7	3.658	3.437
PE(40:7)-Lipid-pos	PE(40:7)	-1.199	0.7621	0.09967	0.8025	0.9376	0.4884	0.5874	0.7993	0.8191	1.262	0.7911	0.8804	0.7628	0.2643	1.101	0.6955	1.038	0.4799	1.108	0.7417	2.453	1.716	2.533	2.291	1.242	1.454	2.091	0.4777	1.373	1.301
PE(O-16:0/20:4)-Lipid-neg	PE(O-16:0/20:4)	-1.28	-0.1445	-0.09789	0.09701	-0.164	-0.2221	-0.2939	0.01922	-0.03987	0.148	0.1792	0.03719	0.1024	-0.1531	0.06076	-0.1112	-0.1909	-0.1503	0.07807	0.301	1.107	0.3999	0.7961	0.6923	0.02833	0.1588	0.5765	-0.9677	-0.04612	-0.1553
PE(O-16:0/22:6)-Lipid-neg	PE(O-16:0/22:6)	-3.228	-2.03	-1.921	-2.08	-2.198	-2.053	-2.403	-1.677	-2.204	-1.881	-1.621	-1.852	-1.906	-2.129	-2.052	-2.234	-1.916	-1.927	-1.934	-1.679	-1.086	-1.666	-1.233	-1.049	-1.735	-1.77	-1.642	-2.846	-1.904	-2.058
PE(O-18:0/20:4)-Lipid-neg	PE(O-18:0/20:4)	-0.6201	0.4465	0.838	0.4869	0.5641	0.7677	0.4508	0.9851	0.5282	0.6156	1.077	0.8982	0.7326	0.7892	0.7196	0.8504	0.5722	0.7801	0.6358	1.205	1.254	0.6612	1.11	1.237	0.4663	0.4371	0.7281	-0.6722	0.3115	0.3223
PE(O-18:0/22:6)-Lipid-neg	PE(O-18:0/22:6)	-2.822	-2.618	-2.068	-2.145	-1.8	-1.766	-2.173	-1.326	-1.855	-2.075	-1.603	-1.843	-1.974	-1.998	-1.431	-1.913	-1.705	-2.108	-2.02	-1.438	-1.01	-1.713	-1.138	-0.8137	-1.766	-1.719	-1.683	-2.881	-1.619	-1.98
PE(P-16:0/20:4)-Lipid-neg	PE(P-16:0/20:4)	1.716	3.674	3.277	3.84	3.37	3.171	3.193	3.357	3.478	3.702	3.365	3.374	3.753	3.161	3.67	3.166	3.658	3.206	3.713	3.591	5.086	4.448	4.73	4.568	3.813	4.051	4.567	3.183	3.818	3.784
PE(P-16:0/20:5)-Lipid-neg	PE(P-16:0/20:5)	-5.663	-4.973	-4.735	-4.575	-6.068	-5.657	-5.602	-5.032	-4.914	-5.11	-4.852	-5.195	-5.486	-6.234	-5.35	-5.566	-5.436	-5.891	-4.853	-5.308	-3.641	-4.486	-4.459	-4.602	-5.252	-4.778	-3.933		-5.491	-4.662
PE(P-16:0/22:4)-Lipid-neg	PE(P-16:0/22:4)	0.6816	2.378	1.967	2.596	2.134	1.993	1.813	2.064	2.317	2.527	1.908	1.909	2.532	1.854	2.474	1.922	2.448	1.893	2.376	2.262	4.142	3.437	3.652	3.59	2.895	3.098	3.559	2.186	2.849	2.847
PE(P-16:0/22:6)-Lipid-neg	PE(P-16:0/22:6)	-0.2582	1.136	1.106	1.397	1.143	0.955	1.056	1.347	1.059	1.539	1.458	1.261	1.381	1.084	1.473	1.085	1.338	1.118	1.319	1.399	2.548	1.97	2.354	2.297	1.567	1.814	2.125	0.7353	1.479	1.338
PE(P-18:0/18:1)-Lipid-neg	PE(P-18:0/18:1)	0.7404	0.8569	1.293	0.3408	1.874	1.63	1.349	2.065	1.829	2.592	2.168	1.796	1.084	1.557	1.901	1.846	2.176	1.4	2.475	2.242	1.894	0.9265	2.26	2.356	1.803	2.159	1.66	0.8545	1.89	1.72
PE(P-18:0/18:2)-Lipid-neg	PE(P-18:0/18:2)	-3.479	-2.635	-2.686	-3.104	-1.969	-2.506	-2.121	-1.765	-1.657	-1.862	-1.347	-1.677	-1.956	-2.43	-2.673	-2.154	-1.458	-2.318	-1.682	-1.878	-1.954	-2.821	-1.6	-1.391	-2.107	-2.125	-2.142	-3.653	-2.091	-2.383
PE(P-18:0/20:4)-Lipid-neg	PE(P-18:0/20:4)	2.218	3.408	3.804	3.466	3.475	3.721	3.449	3.923	3.61	3.697	3.938	3.9	3.666	3.75	3.669	3.786	3.687	3.76	3.641	4.104	4.404	3.778	4.313	4.463	3.573	3.571	3.978	2.489	3.642	3.438
PE(P-18:0/20:5)-Lipid-neg	PE(P-18:0/20:5)	-6.152	-5.318		-5.4	-5.411	-4.759	-4.763	-4.059	-4.626	-4.336	-3.855	-4.591	-4.969	-4.845	-4.849	-5.387	-5.242	-4.699	-4.202	-4.196	-4.663	-5.215	-4.419	-4.004	-4.574	-4.338	-4.087	-6.511	-4.785	-5.31
PE(P-18:0/22:6)-Lipid-neg	PE(P-18:0/22:6)	-0.3778	0.7903	0.8856	0.5827	0.9003	0.9037	0.9658	1.34	0.875	1.173	1.294	1.147	0.8778	0.8519	1.119	0.9337	1.182	0.9748	0.9605	1.377	1.82	1.167	1.873	1.977	1.178	1.207	1.487	0.3279	1.313	1.097
PE(P-18:1/20:4)-Lipid-neg	PE(P-18:1/20:4)	1.228	2.465	2.648	2.572	2.484	2.761	2.354	2.914	2.524	2.717	2.886	2.947	2.687	2.619	2.615	2.736	2.608	2.667	2.724	3.105	3.711	3.01	3.357	3.408	2.558	2.803	3.172	1.694	2.607	2.525
PE(P-18:1/22:6)-Lipid-neg	PE(P-18:1/22:6)	-1.625	-0.3549	-0.1304	-0.2888	0.03444	-0.1929	-0.3169	0.1785	-0.4032	0.006764	0.07372	-0.02637	-0.1809	-0.2718	-0.007473	-0.05816	-0.03349	-0.06622	-0.06369	0.2159	0.9309	0.2228	0.7849	0.9802	-0.09243	0.2107	0.4523	-0.8669	0.07473	-0.1558
PG(16:0_18:1)-Lipid-neg	PG(16:0_18:1)	-5.421	-2.949	-3.654	-2.593	-2.955	-3.592	-3.377	-3.407	-3.007	-2.802	-3.454	-3.618	-2.96	-3.748	-2.72	-3.545	-2.94	-3.674	-2.926	-3.408	-1.36	-2.105	-1.577	-1.916	-2.756	-2.577	-1.989	-3.707	-3.053	-2.949
PG(16:0_20:4)-Lipid-neg	PG(16:0_20:4)		-5.998	-7.173	-5.742	-5.993	-7.402	-6.459	-6.766	-6.52	-5.901	-6.966	-6.599	-5.889	-6.626	-5.606	-7.009	-6.135	-6.848	-5.68	-6.774	-4.7	-5.316	-4.67	-4.928	-6.233	-5.717	-5.125	-6.728	-6.485	-6.164
PG(16:0_22:6)-Lipid-neg	PG(16:0_22:6)		-8.136	-9.359	-7.459		-8.464	-8.091		-9.182	-8.788	-8.34	-9.302	-8.824	-8.621	-7.98	-8.427	-8.894	-8.997	-8.76	-8.819	-7.231	-8.262	-8.208	-7.716	-8.884	-8.159	-8.566			-9.109
PG(18:0_18:1)-Lipid-neg	PG(18:0_18:1)	-8.16	-5.874	-6.562	-5.791	-6.119	-6.129	-6.246	-5.97	-5.772	-5.747	-5.826	-6.082	-5.952	-6.725	-5.397	-6.027	-5.75	-6.16	-5.769	-6.323	-4.613	-4.92	-4.647	-4.678	-5.501	-5.637	-4.851	-6.715	-5.837	-5.779
PG(18:0_20:4)-Lipid-neg	PG(18:0_20:4)	-8.783	-7.05	-7.533	-6.326	-6.855	-7.126	-7.308	-6.582	-6.72	-6.678	-6.82	-7.333	-6.692	-7.575	-6.408	-7.249	-6.157	-7.245	-6.861	-6.375	-5.465	-6.334	-5.438	-5.654	-6.185	-6.429	-5.545	-7.835	-6.49	-6.665
PG(18:1/18:1)-Lipid-neg	PG(18:1/18:1)		-5.154		-5.013			-5.954			-5.279					-5.002		-5.452		-5.547	-6.079	-3.567	-4.207	-3.812	-4.115	-5.121	-4.763	-4.235	-5.592	-5.524	-5.266
Phenylalanine-Metabolite-pos	Phenylalanine	-4.535	-4.424	-3.928	-4.311	-3.497	-3.732	-4.269	-3.863	-4.153	-4.435	-3.634	-4.285	-4.168	-3.759	-4.36	-3.672	-4.226	-4.043	-3.972	-3.47	-4.008	-4.769	-4.146	-3.937	-4.081	-4.749	-4.266	-4.813	-4.373	-3.777
Phosphocreatine-Metabolite-neg	Phosphocreatine		-2.756	-2.631	-2.733	-2.556	-2.437	-2.619	-2.42	-2.012	-2.221	-2.249	-2.371	-1.371	-1.722	-1.923	-1.933	-1.739	-2.494	-1.557	-1.69	-0.9199	-1.773	-1.255	-1.066	-2.016	-2.242	-1.196	-3.647	-2.314	-2.59
Phosphoenolpyruvic acid-Metabolite-neg	Phosphoenolpyruvic acid		-5.774	-7.211	-5.649	-5.482	-5.538	-5.678	-4.844	-6.014	-3.789	-4.757	-5.52	-4.508	-5.808	-5.456	-5.152	-6.13	-5.067	-4.5	-4.526	-4.345	-5.134	-4.443	-4.812	-4.483	-3.897	-4.057	-6.159	-5.031	-4.57
PI(16:0_18:1)-Lipid-neg	PI(16:0_18:1)	-3.735	-1.596	-2.003	-1.574	-1.738	-2.062	-2.082	-1.904	-1.707	-1.605	-1.791	-2.109	-1.619	-2.196	-1.609	-2.135	-1.667	-2.267	-1.394	-1.819	-0.7417	-1.2	-0.9437	-0.9704	-1.657	-1.675	-0.939	-2.412	-1.793	-1.914
PI(16:0_20:4)-Lipid-neg	PI(16:0_20:4)	-1.515	0.2523	0.3558	0.3424	0.2607	0.1798	-0.1256	0.1919	0.05375	0.2879	0.3292	0.3756	0.251	0.1984	0.2351	0.0387	0.1099	0.04395	0.2818	0.2662	1.162	0.5274	1.017	0.8611	0.1587	0.1383	0.8796	-0.7893	-0.1621	0.02555
PI(16:0_22:6)-Lipid-neg	PI(16:0_22:6)	-4.977	-3.929	-3.815	-3.748	-3.68	-3.913	-4.345	-4.011	-4.005	-3.597	-3.788	-3.365	-3.553	-3.989	-3.881	-3.844	-3.688	-4.137	-3.528	-3.834	-2.993	-3.485	-3.224	-3.254	-3.59	-3.652	-3.208	-5.009	-4.123	-4.072
PI(18:0_18:1)-Lipid-neg	PI(18:0_18:1)	-4.067	-2.565	-2.472	-2.552	-2.44	-2.228	-2.478	-2.181	-2.066	-2.292	-2.373	-2.409	-2.332	-2.296	-1.896	-2.165	-1.969	-2.28	-2.156	-2.19	-1.516	-2.313	-1.825	-1.514	-2.162	-2.436	-1.692	-3.222	-2.347	-2.437
PI(18:0_20:4)-Lipid-neg	PI(18:0_20:4)	0.2682	1.749	1.856	1.822	1.915	1.777	1.603	1.829	1.843	1.911	1.942	1.943	1.922	1.75	1.999	1.705	1.969	1.707	2.086	1.819	2.82	2.224	2.751	2.769	2.028	1.899	2.531	0.8938	1.797	1.835
PI(18:0_22:6)-Lipid-neg	PI(18:0_22:6)	-4.26	-2.809	-2.347	-2.805	-2.679	-2.649	-2.671	-2.477	-2.726	-2.425	-2.189	-2.331	-2.562	-2.524	-2.637	-2.673	-2.617	-2.628	-2.716	-2.341	-1.778	-2.252	-1.968	-1.864	-2.492	-2.642	-2.082	-4.201	-2.901	-2.675
PI(18:1/18:1)-Lipid-neg	PI(18:1/18:1)	-4.232	-1.612	-2.488	-1.787	-2.077	-2.723	-2.068	-2.705	-1.809	-1.624	-2.26	-2.58	-1.556	-2.55	-1.7	-2.451	-1.699	-2.692	-1.387	-2.283	-0.2516	-0.9677	-0.6664	-0.7127	-1.715	-1.412	-0.7235	-2.404	-1.979	-1.577
PI(20:4/20:4)-Lipid-neg	PI(20:4/20:4)	-5.326	-3.05	-4.025	-3.191	-2.914	-3.995	-3.573	-4.274	-3.288	-2.911	-4.234	-4.44	-3.051	-4.162	-2.908	-4.096	-3.27	-3.843	-3.202	-3.923	-1.86	-2.638	-1.766	-2.137	-2.705	-2.954	-1.993	-4.352	-3.074	-3.104
Propionylcarnitine-Metabolite-pos	Propionylcarnitine	-6.014	-5.205	-4.402	-4.998	-4.975	-4.67	-4.922	-4.746	-5.119	-5.36	-4.793	-4.804	-5.148	-4.449	-5.103	-4.556	-5.461	-4.98	-5.202	-4.667	-4.951	-5.543	-5.295	-4.757	-5.88	-6.249	-5.55	-7.123	-6.445	-6.154
PS(16:0_18:1)-Lipid-neg	PS(16:0_18:1)	-1.658	0.1725	-0.2214	0.6813	0.4186	-0.1123	0.1684	0.1198	0.2169	0.6186	-0.09789	-0.1262	0.5111	-0.1021	0.616	-0.04169	0.5727	-0.2908	0.3302	0.2094	2.14	1.572	1.91	1.871	1.265	1.307	2.041	0.4363	1.082	1.281
PS(16:0_20:4)-Lipid-neg	PS(16:0_20:4)	-2.398	-0.3764	-1.305	0.1303	-0.3638	-1.043	-0.7532	-0.8974	-0.4868	0.07177	-1.12	-0.9817	-0.06058	-1.256	0.0107	-1.139	-0.09556	-0.9985	-0.3008	-0.7344	1.639	1.199	1.356	1.311	0.6403	0.7938	1.476	-0.01339	0.4177	0.6609
PS(16:0_22:6)-Lipid-neg	PS(16:0_22:6)	-2.729	-0.8646	-1.266	-0.5086	-0.5461	-1.155	-1.074	-0.5618	-0.7341	-0.5831	-0.5058	-0.9999	-0.7623	-1.069	-0.5176	-1.048	-0.4801	-0.8718	-0.617	-0.678	0.7794	0.05616	0.5939	0.5472	-0.07149	-0.03611	0.5127	-1.144	-0.2775	-0.2265
PS(18:0_18:1)-Lipid-neg	PS(18:0_18:1)	1.36	1.912	2.48	2.403	2.774	2.743	2.417	3.022	2.651	3.091	2.998	2.704	2.452	2.784	2.78	3.023	2.997	2.797	3.048	3.116	3.302	2.701	3.464	3.493	2.887	2.92	3.273	1.863	2.875	2.858
PS(18:0_20:4)-Lipid-neg	PS(18:0_20:4)	1.566	2.806	2.996	3.235	3.308	3.012	2.916	3.307	3.062	3.4	3.159	3.207	3.107	3.063	3.262	3.241	3.278	3.108	3.145	3.408	4.256	3.751	4.203	4.244	3.464	3.419	4.104	2.516	3.343	3.456
PS(18:0_22:6)-Lipid-neg	PS(18:0_22:6)	2.25	3.305	3.6	3.685	3.964	3.925	3.657	4.213	3.808	4.129	4.026	3.918	3.536	3.661	4.055	3.945	4.15	3.833	3.751	4.096	4.672	4.213	4.776	4.897	4.197	4.054	4.536	3.277	4.182	4.172
PS(18:1/18:1)-Lipid-neg	PS(18:1/18:1)	-1.128	-0.1797	-0.0746	0.003747	0.296	0.2791	0.07902	0.4209	-0.02234	0.4309	0.4665	0.3135	-0.1826	0.1909	0.3159	0.4549	0.1706	0.3587	0.3181	0.5781	1.232	0.9573	1.424	1.408	0.8288	0.7909	1.199	0.1318	0.9043	0.9231
PS(22:6/22:6)-Lipid-neg	PS(22:6/22:6)		-6.158		-6.615	-4.968	-5.642	-5.746	-5	-5.475	-4.409	-5.611	-5.244	-5.746	-5.445		-5.546	-4.481	-6.704	-6.004	-5.443	-4.951	-5.062	-4.919	-4.465		-4.426	-5.252	-6.264	-5.331	-4.911
Pyridoxamine-Metabolite-pos	Pyridoxamine	1.185	-0.002828	0.06888	0.7475	-0.7799	-0.6004	0.4203	0.002352	0.06677	-0.8615	0.5262	0.07826	0.1087	0.6064	1.58	-0.04952	0.595	0.3507	0.6739	0.4696	0.5562	0.7738	-0.8176	0.6853	0.4575	0.5619	0.4785	0.8951	1.241	0.8119
Pyroglutamic acid-Metabolite-pos	Pyroglutamic acid	-2.116	-1.956	-2.47	-1.918	-0.6599	-1.745	-3.102	-2.55	-2.043	-3.318	-1.456	-3.121	-2.139	-1.971	-2.364	-1.518	-2.664	-1.931	-2.253	-1.524	-2.206	-2.923	-1.541	-1.97	-1.612	-2.435	-1.603	-1.942	-1.841	-1.182
S-Adenosylhomocysteine-Metabolite-pos	S-Adenosylhomocysteine	-3.232	-4.555		-3.474	-2.902	-2.672	-2.484	-1.585	-1.661	-1.705	-1.797	-1.677	-1.195	-3.685	-1.156	-3.074	-1.434	-2.101	-1.893	-2.436	-0.8465	-1.17	-0.595	-1.314	-1.547	-2.511	-1.914	-3.78	-1.853	-2.709
S-Adenosylmethionine-Metabolite-pos	S-Adenosylmethionine	-9.752	-7.703	-6.811	-7.547	-5.021	-5.78	-5.435	-4.778	-5.657	-5.075	-5.126	-5.319	-4.953	-4.761	-4.349	-4.753	-4.894	-5.135	-4.754	-4.425	-5.33	-5.499	-2.97	-4.792	-5.49	-6.405	-4.99	-7.762	-5.804	-5.349
Sarcosine-Metabolite-pos	Sarcosine	-6.439	-5.34	-5.118	-6.237	-5.131	-5.252	-5.698	-5.644	-4.545	-5.199	-5.554	-5.245	-5.839		-4.842	-5.283	-5.627	-6.128	-4.372	-4.737	-4.76		-4.517		-5.626	-5.527	-5.036	-6.272	-4.461	-5.557
Serine-Metabolite-pos	Serine	3.367	2.811	3.324	3.99	4.265	3.724	3.315	3.372	4.116	2.625	4.141	2.562	3.598	3.884	3.622	3.506	3.505	3.279	3.414	3.967	3.774	2.699	3.105	4.086	3.356	2.896	3.755	3.046	3.425	4.327
SM(d18:1/16:0)-Lipid-pos	SM(d18:1/16:0)	-1.148	0.1863	0.1283	0.2704	1.069	0.9055	1.059	1.084	1.012	1.082	1.064	0.9752	0.9796	0.9769	1.133	1.033	1.076	1.178	1.079	1.138	0.9218	0.5307	1.269	1.407	0.9664	0.6742	1.256	0.005703	0.733	0.8224
SM(d18:1/18:0)-Lipid-pos	SM(d18:1/18:0)	-2.188	-1.178	-1.076	-1.114	-0.4756	-0.5063	-0.5142	-0.4077	-0.6406	-0.3077	-0.4146	-0.759	-0.9276	-0.6248	-0.3402	-0.5398	-0.3867	-0.5323	-0.5651	-0.3562	-0.172	-0.405	0.05772	0.3945	-0.08306	-0.2775	-0.1307	-0.8755	-0.03434	-0.1466
SM(d18:1/24:0)-Lipid-pos	SM(d18:1/24:0)	-2.646	-1.474	-1.694	-1.522	-1.082	-1.168	-1.14	-0.9604	-1.16	-1.12	-1.087	-1.496	-1.174	-1.145	-0.9885	-1.111	-1.136	-0.9612	-1.25	-1.072	-0.9243	-1.368	-0.9175	-0.8368	-0.9815	-1.414	-0.8636	-2.055	-1.293	-1.226
SM(d18:1/24:1)-Lipid-pos	SM(d18:1/24:1)	-1.411	-0.2544	-0.2594	-0.1376	0.02647	-0.01456	-0.07788	0.117	-0.08703	0.103	0.07129	-0.2846	-0.06469	-0.04991	0.1847	0.03593	0.05202	0.05936	-0.04611	0.1191	0.6792	0.2692	0.4982	0.5906	0.1923	0.03376	0.4557	-0.8449	-0.06734	0.03078
Spermidine-Metabolite-pos	Spermidine	-4.448	-3.98	-3.109	-3.281	-0.709	-1.007	-1.185	-1.775	-1.266	-2.153	-2.069	-0.8078	-0.8959	-1.487	-1.567	-1.303	-1.129	-1.028	-1.011	-0.7999	-2.159	-2.501	-0.8218	-0.8689	-1.394	-1.595	-1.327	-2.002	-2.452	-1.414
Spermine-Metabolite-pos	Spermine	-8.25	-6.257	-5.547	-5.515	-4.55	-4.781	-4.184	-4.937	-4.247	-4.639	-4.123	-3.778	-3.991	-3.667	-4.039	-3.872	-3.771	-3.598	-3.439	-2.941	-3.721	-3.718	-1.435	-1.512	-1.662	-2.246	-2.154	-2.508	-1.575	-1.603
Stearic acid-Lipid-neg	Stearic acid	-9.461	-9.344	-10.53	-9.139	-11	-10.85	-10.04	-9.999	-10.15	-10.48	-10.08	-9.625	-10.12	-10.26	-10.66	-9.726	-9.68	-10.61	-10.42	-10.51	-9.684	-10.94	-10.45	-9.924	-9.861	-10.18	-11.56	-9.85	-10.58	-10.5
Stearoylcarnitine-Metabolite-pos	Stearoylcarnitine	-10.9	-10.21	-10.01	-9.499	-9.163	-10.24	-10.61	-10.18	-10.06	-10.27	-9.597	-10.4	-10.37	-10.13	-10.15	-10.26	-10.84	-9.96	-10.16	-10.39	-9.632	-9.665	-9.777	-9.429	-10.16	-11.08	-9.696	-10.18	-8.656	-10.57
Succinic acid-Metabolite-neg	Succinic acid	3.981	0.8936	0.2864	0.06069	1.082	0.7609	0.1553	0.8741	0.6846	-0.02266	0.3703	0.2879	0.3153	0.5059	0.212	0.4382	0.2447	0.259	0.6614	0.6506	0.7143	0.4984	0.2804	0.5359	-0.003318	0.5418	0.7053	0.2751	0.708	0.8256
Sucrose-Metabolite-pos	Sucrose	-4.692	-3.533	-3.465	-4.513	-2.526	-2.248	-2.932	-2.189		-3.491	-2.732	1.674	-2.411	-2.12	-1.108	2.458	-2.583	-1.792	-2.807	-1.557	-2.334	-3.304	-1.425	-1.739	-2.059	-3.324	-1.186	-2.166	-1.836	-0.4422
TG(18:0_36:2)-Lipid-pos	TG(18:0_36:2)	-6.063	-6.092	-6.369	-5.998	-6.055	-5.689	-5.685	-5.648	-5.706	-5.725	-5.224	-6.021	-5.763	-5.627	-5.753	-5.029	-5.562	-5.646	-5.531	-5.264	-4.899	-5.508	-6.052	-5.719	-6.026	-5.841	-5.605	-6.092	-5.873	-6.005
TG(18:1_34:2)-Lipid-pos	TG(18:1_34:2)	-5.028	-4.882	-5.301	-4.59	-4.759	-4.208	-4.545	-4.495	-4.46	-4.719	-3.91	-4.776	-4.56	-4.175	-4.648	-3.769	-4.096	-4.2	-4.477	-4.067	-3.882	-4.606	-4.894	-4.713	-4.787	-4.895	-4.313	-4.868	-4.636	-4.756
TG(18:1_34:3)-Lipid-pos	TG(18:1_34:3)	-8.076	-8.051	-8.235	-7.848	-7.978	-7.41	-7.506	-7.562	-7.535	-7.727	-6.685	-8.143	-8.07	-7.188	-7.949	-6.857	-7.203	-7.325	-7.798	-7.09	-7.006	-7.975	-8.111	-7.773	-8.322	-8.158	-7.45	-8.113	-8.07	-7.825
TG(20:4_32:1)-Lipid-pos	TG(20:4_32:1)	-10.19	-7.001	-8.247	-6.897	-8.953	-9.558	-8.476	-9.402	-8.889	-8.253	-9.575	-9.58	-8.113	-9.502	-7.71	-9.089	-8.011	-9.518	-8.066	-9.912	-5.465	-5.998	-7.358	-7.112	-7.463	-7.118	-6.719	-7.827	-7.523	-7.452
TG(20:4_34:2)-Lipid-pos	TG(20:4_34:2)	-10.56	-7.915	-9.111	-7.536	-9.73	-10.14	-9.459	-9.906	-8.976	-8.923	-10.35	-10.33	-9.286	-10.18	-8.734	-9.618	-8.593	-10.06	-9.123	-9.943	-6.2	-6.987	-7.974	-7.981	-8.024	-8.215	-7.515	-8.758	-8.026	-7.918
TG(20:4_36:0)-Lipid-pos	TG(20:4_36:0)	-9.332	-8.028	-7.694	-7.512	-8.984	-8.719	-8.171	-8.509	-8.277	-8.119	-8.349	-8.228	-8.53	-8.023	-7.907	-8.27	-7.951	-7.926	-7.872	-8.558	-6.55	-7.034	-7.92	-7.634	-7.665	-7.899	-7.559	-8.593	-7.712	-7.971
TG(20:4_36:2)-Lipid-pos	TG(20:4_36:2)	-8.5	-6.431	-7.23	-6.128	-8.237	-8.365	-7.563	-8.454	-7.68	-7.806	-8.504	-8.39	-7.732	-8.269	-6.8	-7.922	-6.977	-8.53	-7.187	-8.545	-4.664	-5.341	-6.431	-6.197	-6.556	-6.384	-5.918	-6.944	-6.485	-6.516
TG(20:4_36:3)-Lipid-pos	TG(20:4_36:3)	-10.08	-7.237	-8.356	-6.816	-8.992	-9.722	-8.599	-9.697	-8.847	-8.602	-9.843	-9.914	-8.627	-9.472	-7.603	-8.873	-8.078	-9.891	-7.756	-9.505	-5.492	-6.055	-7.344	-7.045	-7.452	-7.275	-6.729	-7.971	-7.257	-7.187
TG(22:6_36:2)-Lipid-pos	TG(22:6_36:2)	-11.62	-10.02	-10.2	-9.711	-10.71	-10.51	-10.37	-10.95	-11.13	-10.6	-10.42	-11.82	-10.69	-10.68	-9.849	-10.54	-10.39	-10.88	-9.994	-10.8	-8.648	-8.708	-9.755	-9.433	-10.25	-10.12	-9.134	-9.895	-9.278	-9.532
Threonine-Metabolite-pos	Threonine	-0.4319	-0.5868	-0.4333	0.5081	0.662	-0.3366	-1.195	-1.462	-0.1506	-1.429	-0.576	-1.605	-1.384	-0.7096	-0.9181	-1.46		-1.284	-0.926	-1.041	-0.8385	-2.604	-1.604	-0.5234	-1.33	-1.412	-0.5817	-1.523	-1.429	-0.3582
Trimethylamine-N-oxide-Metabolite-pos	Trimethylamine-N-oxide	-2.951	-2.767	-2.729	-2.915	-2.518	-2.706	-2.647	-2.788	-2.665	-2.663	-2.708	-2.684	-2.708	-2.77	-2.642	-2.744	-2.73	-2.771	-2.781	-2.713	-2.796	-2.827	-2.629	-2.651	-2.604	-2.515	-2.656	-2.676	-2.485	-2.494
Tryptophan-Metabolite-pos	Tryptophan	-4.914	-4.598	-4.452	-4.227	-4.394	-5.028	-5.226	-5.916	-5.755	-5.5	-4.903	-5.862	-5.38	-4.849	-5.684	-5.314	-5.477	-5.97	-5.169	-5.396	-3.883	-4.969	-5.146	-5.45	-5.177	-5.566	-5.205	-4.68	-4.532	-4.258
Valerobetaine-Metabolite-pos	Valerobetaine	-4.71	-3.592	-3.73	-3.772	-4.045	-3.293	-3.966	-3.605	-4.25	-4.16	-4.21	-3.331	-3.994	-3.336	-3.984	-3.198	-3.863	-3.314	-4.401	-3.285	-3.375	-3.826	-4.136	-3.962	-4.282	-3.962	-3.598	-4.018	-4.18	-3.468
Xanthine-Metabolite-pos	Xanthine	-6.772	-6.304	-6.56	-6.506	-6.647	-6.854	-7.668	-7.033	-7.168	-7.547	-6.657	-7.472	-7.746	-7.203	-7.258	-6.577	-7.064	-6.801	-6.193	-6.537	-6.749	-7.01	-5.842	-6.412	-6.419	-7.14	-7.225	-7.09	-6.633	-6.534
