# Supplementary material for: Novel App knock-in mouse model shows key features of amyloid pathology and reveals profound metabolic dysregulation of microglia
Source: Mol Neurodegener. 2022 Jun 11;17:41. doi: 10.1186/s13024-022-00547-7 (PMC9188195; doi:10.1186/s13024-022-00547-7)
Supplement: Supplementary file 16 — Additional file 16: Table s8. methoxyx04_diff_abundance analysis [file 13024_2022_547_MOESM16_ESM.xlsx]

## Sheet: Overview
Supplementary File X: Targeted LC/MS analysis of Methoxy-x04 high / low microglia
This excel file contains the results of differential abundance analysis between microglia from three experimental groups:
A. WT animals, Methoxy-x04 negative microglia
B. Homozygous APP-SAA animals, Methoxy-x04 negative microglia
C. Homozygouns APP-SAA animals, Methoxy-x04 positive microglia
Three pairwise comparisons ("contrasts") were extracted from the linear model and are available in separate worksheets in this document:
1. APP_neg_vs_WT_neg: difference in mean log2 abundance between groups B - A.
2. APP_pos_vs_APP_neg: difference in mean log2 abundance between groups C - B.
3. APP_pos_vs_WT_neg: difference in mean log2 abundance between groups C - A.
Analytes were considered significantly differentially abundant if they displayed a mean log2 abundance difference of > 20% with an FDR < 10%.
At these thresholds, the following numbers of differentially abundant analytes were detected:
	1. APP_neg_vs_WT_neg	2. APP_pos_vs_APP_neg	3. APP_pos_vs_WT_neg
Signif. Down	9	52	60
Not signf. Diff.	190	136	115
Signif. Up	26	37	50

## Sheet: 1. APP_neg_vs_WT_neg
feature_id	component_id	ionization	panel	logFC	AveExpr	t	P.Value	FDR
GM3(d36:1)-Lipid-neg	GM3(d36:1)	negative	Lipid	1.8	0.664097	9.37722	5.702e-10	1.283e-07
TG(20:4_36:3)-Lipid-pos	TG(20:4_36:3)	positive	Lipid	1.3	-5.99272	7.41665	5.683e-08	6.393e-06
TG(20:4_34:2)-Lipid-pos	TG(20:4_34:2)	positive	Lipid	1.1	-6.65089	7.11792	1.171e-07	6.75e-06
PI(20:4/20:4)-Lipid-neg	PI(20:4/20:4)	negative	Lipid	1.1	-1.12402	7.10823	1.2e-07	6.75e-06
TG(20:4_32:1)-Lipid-pos	TG(20:4_32:1)	positive	Lipid	1.2	-5.9481	6.73002	3.206e-07	1.202e-05
PS(16:0_20:4)-Lipid-neg	PS(16:0_20:4)	negative	Lipid	0.93	2.06391	6.78158	2.752e-07	1.202e-05
PI(18:1/18:1)-Lipid-neg	PI(18:1/18:1)	negative	Lipid	0.82	0.328091	5.80564	3.514e-06	0.000113
DG(16:0_20:4)-Lipid-pos	DG(16:0_20:4)	positive	Lipid	1.4	-0.292241	5.6122	6.131e-06	0.0001533
TG(20:4_36:2)-Lipid-pos	TG(20:4_36:2)	positive	Lipid	0.94	-5.00502	5.60095	6.133e-06	0.0001533
PG(16:0_18:1)-Lipid-neg	PG(16:0_18:1)	negative	Lipid	0.72	-0.806733	5.41852	9.862e-06	0.0002219
PE(36:4)-Lipid-pos	PE(36:4)	positive	Lipid	0.61	3.45046	4.97702	3.226e-05	0.0006448
Hypoxanthine-Metabolite-pos	Hypoxanthine	positive	Metabolite	-1.1	-0.746195	-4.96486	3.439e-05	0.0006448
PG(16:0_20:4)-Lipid-neg	PG(16:0_20:4)	negative	Lipid	1	-3.96408	4.8342	5.332e-05	0.0009228
PE(34:1)-Lipid-pos	PE(34:1)	positive	Lipid	0.56	2.76987	4.72485	6.357e-05	0.001022
PS(16:0_18:1)-Lipid-neg	PS(16:0_18:1)	negative	Lipid	0.54	2.78093	4.5068	0.0001142	0.001713
PE(38:6)-Lipid-pos	PE(38:6)	positive	Lipid	0.65	4.37193	4.39686	0.0001534	0.002157
Cer(d18:1/24:1)-Lipid-pos	Cer(d18:1/24:1)	positive	Lipid	0.54	2.33276	4.22396	0.0002435	0.003093
Leucine-Metabolite-pos	Leucine	positive	Metabolite	-0.85	-3.05866	-4.24639	0.0002475	0.003093
PE(P-16:0/22:4)-Lipid-neg	PE(P-16:0/22:4)	negative	Lipid	0.44	4.69465	4.18991	0.0002666	0.003157
DG(18:1_20:4)-Lipid-pos	DG(18:1_20:4)	positive	Lipid	0.9	-1.47276	4.01423	0.0004328	0.004869
PE(O-18:0/20:4)-Lipid-neg	PE(O-18:0/20:4)	negative	Lipid	-0.33	2.85719	-3.51961	0.001551	0.01661
Cer(d18:1/16:0)-Lipid-pos	Cer(d18:1/16:0)	positive	Lipid	0.38	1.73692	3.37446	0.002249	0.023
HexCer(d18:1/16:0)-Lipid-pos	HexCer(d18:1/16:0)	positive	Lipid	0.59	-2.60862	3.30569	0.002687	0.02629
PI(16:0_18:1)-Lipid-neg	PI(16:0_18:1)	negative	Lipid	0.34	0.455975	3.25788	0.003022	0.02833
PE(40:7)-Lipid-pos	PE(40:7)	positive	Lipid	0.45	3.22302	3.20854	0.003421	0.02961
PE(P-16:0/20:4)-Lipid-neg	PE(P-16:0/20:4)	negative	Lipid	0.36	5.86731	3.21817	0.003339	0.02961
Coenzyme Q10-Lipid-pos	Coenzyme Q10	positive	Lipid	-0.62	-7.97407	-3.15564	0.003929	0.03274
BMP(18:0_20:4)-Lipid-neg	BMP(18:0_20:4)	negative	Lipid	-0.39	-1.25005	-3.0816	0.004694	0.03772
Phenylalanine-Metabolite-pos	Phenylalanine	positive	Metabolite	-0.48	-1.90392	-2.76133	0.01024	0.07942
HexCer(d18:1/18:0)-Lipid-pos	HexCer(d18:1/18:0)	positive	Lipid	0.36	-1.6973	2.69301	0.01201	0.08738
Choline-Metabolite-pos	Choline	positive	Metabolite	-0.41	-2.05979	-2.69191	0.01204	0.08738
Arginine-Metabolite-pos	Arginine	positive	Metabolite	-0.37	1.67985	-2.67528	0.01252	0.08803
PE(40:4)-Lipid-pos	PE(40:4)	positive	Lipid	0.27	2.32983	2.62878	0.01396	0.09239
PG(18:0_18:1)-Lipid-neg	PG(18:0_18:1)	negative	Lipid	0.42	-3.63408	2.62867	0.01396	0.09239
Propionylcarnitine-Metabolite-pos	Propionylcarnitine	positive	Metabolite	-0.4	-3.03278	-2.5991	0.01495	0.09347
PE(P-18:0/20:4)-Lipid-neg	PE(P-18:0/20:4)	negative	Lipid	-0.25	5.89531	-2.60669	0.01469	0.09347
HexCer(d18:1/22:0)-Lipid-pos	HexCer(d18:1/22:0)	positive	Lipid	0.21	-0.0148773	2.27318	0.03117	0.1896
Cer(d18:1/18:0)-Lipid-pos	Cer(d18:1/18:0)	positive	Lipid	0.27	2.32933	2.24799	0.03293	0.195
PE(O-18:0/22:6)-Lipid-neg	PE(O-18:0/22:6)	negative	Lipid	-0.3	0.384389	-2.22617	0.03453	0.1992
PE(P-18:0/20:5)-Lipid-neg	PE(P-18:0/20:5)	negative	Lipid	-0.59	-2.61072	-2.13455	0.0425	0.2391
PC(16:0/5:0(CHO))-Lipid-pos	PC(16:0/5:0(CHO))	positive	Lipid	0.68	-1.88669	2.11081	0.04429	0.2431
PE(O-16:0/22:6)-Lipid-neg	PE(O-16:0/22:6)	negative	Lipid	-0.23	0.287371	-2.07815	0.04731	0.2501
PG(18:1/18:1)-Lipid-neg	PG(18:1/18:1)	negative	Lipid	0.59	-2.83721	2.14409	0.0478	0.2501
LPC(22:6)-Lipid-pos	LPC(22:6)	positive	Lipid	-0.37	-3.55862	-2.05152	0.05006	0.2512
N-Acetylaspartic acid-Metabolite-pos	N-Acetylaspartic acid	positive	Metabolite	0.28	6.46031	2.04938	0.05024	0.2512
PC(16:0/9:0(CHO))-Lipid-pos	PC(16:0/9:0(CHO))	positive	Lipid	0.58	-0.515904	2.01741	0.0538	0.2522
PC(36:4)-Lipid-pos	PC(36:4)	positive	Lipid	0.23	4.72145	2.03187	0.0521	0.2522
Butyrobetaine-Metabolite-pos	Butyrobetaine	positive	Metabolite	-0.42	-3.03937	-2.02179	0.05332	0.2522
PC(16:0/9:0(COOH))-Lipid-pos	PC(16:0/9:0(COOH))	positive	Lipid	0.52	-4.17588	1.98712	0.05725	0.2629
PE(36:2)-Lipid-pos	PE(36:2)	positive	Lipid	0.19	2.98091	1.97552	0.0585	0.2632
TG(18:1_34:3)-Lipid-pos	TG(18:1_34:3)	positive	Lipid	-0.44	-5.48336	-1.94767	0.06203	0.2645
BMP(18:1/18:1)-Lipid-neg	BMP(18:1/18:1)	negative	Lipid	-0.27	3.11755	-1.94449	0.0623	0.2645
PS(18:0_18:1)-Lipid-neg	PS(18:0_18:1)	negative	Lipid	-0.21	4.99078	-1.95444	0.06106	0.2645
PC(40:6)-Lipid-pos	PC(40:6)	positive	Lipid	-0.17	0.123108	-1.92921	0.06426	0.2677
Carnitine-Metabolite-pos	Carnitine	positive	Metabolite	-0.26	-3.64331	-1.83955	0.07684	0.3143
Hemi-BMP(18:1/18:1)_16:0-Lipid-neg	Hemi-BMP(18:1/18:1)_16:0	negative	Lipid	0.4	-5.90756	1.77207	0.08871	0.3564
BMP(20:4/20:4)-Lipid-neg	BMP(20:4/20:4)	negative	Lipid	-0.23	3.86738	-1.74245	0.09279	0.3663
DG(16:0_18:1)-Lipid-pos	DG(16:0_18:1)	positive	Lipid	0.23	1.38928	1.69699	0.1012	0.3849
PE(38:4)-Lipid-pos	PE(38:4)	positive	Lipid	0.17	5.18311	1.68937	0.1026	0.3849
Malic acid-Metabolite-neg	Malic acid	negative	Metabolite	-0.45	4.0335	-1.70639	0.09954	0.3849
alpha-Tocopherol-Metabolite-pos	alpha-Tocopherol	positive	Metabolite	-0.52	-5.48708	-1.6743	0.1067	0.3935
Ornithine-Metabolite-pos	Ornithine	positive	Metabolite	-0.49	0.427491	-1.64658	0.1114	0.4041
PI(18:0_22:6)-Lipid-neg	PI(18:0_22:6)	negative	Lipid	-0.2	-0.379351	-1.62566	0.1156	0.4129
PG(18:0_20:4)-Lipid-neg	PG(18:0_20:4)	negative	Lipid	0.33	-4.50597	1.60956	0.1192	0.4192
PE(P-18:0/22:6)-Lipid-neg	PE(P-18:0/22:6)	negative	Lipid	-0.17	3.29129	-1.59754	0.1218	0.4215
PE(P-18:1/20:4)-Lipid-neg	PE(P-18:1/20:4)	negative	Lipid	-0.17	4.92137	-1.57922	0.1259	0.4292
Glutamine-Metabolite-pos	Glutamine	positive	Metabolite	-0.34	2.4075	-1.55261	0.1323	0.4377
LPE(18:0)-Lipid-neg	LPE(18:0)	negative	Lipid	-0.25	2.18051	-1.55608	0.1313	0.4377
Hexanoylcarnitine-Metabolite-pos	Hexanoylcarnitine	positive	Metabolite	-0.27	-5.15278	-1.53429	0.1366	0.4391
PG(16:0_22:6)-Lipid-neg	PG(16:0_22:6)	negative	Lipid	0.5	-6.33549	1.54583	0.1366	0.4391
PC(38:4)-Lipid-pos	PC(38:4)	positive	Lipid	-0.14	2.89786	-1.52489	0.1389	0.4402
Guanosine-Metabolite-pos	Guanosine	positive	Metabolite	0.61	-6.46094	1.46111	0.1577	0.4928
Butyrylcarnitine-Metabolite-pos	Butyrylcarnitine	positive	Metabolite	-0.22	-4.92683	-1.39572	0.1742	0.5242
PS(16:0_22:6)-Lipid-neg	PS(16:0_22:6)	negative	Lipid	0.18	1.65664	1.39373	0.1747	0.5242
Succinic acid-Metabolite-neg	Succinic acid	negative	Metabolite	-0.36	2.81063	-1.40859	0.1705	0.5242
Spermidine-Metabolite-pos	Spermidine	positive	Metabolite	0.33	0.499737	1.38538	0.1774	0.5252
LPI(18:0)-Lipid-neg	LPI(18:0)	negative	Lipid	0.6	-3.28663	1.37661	0.1805	0.5274
PS(18:1/18:1)-Lipid-neg	PS(18:1/18:1)	negative	Lipid	-0.13	2.64751	-1.35693	0.186	0.5366
DG(18:0_18:1)-Lipid-pos	DG(18:0_18:1)	positive	Lipid	0.24	0.488427	1.34432	0.1901	0.5413
Cer(d18:1/24:0)-Lipid-pos	Cer(d18:1/24:0)	positive	Lipid	0.17	1.94979	1.32926	0.1949	0.5427
Acetylcarnitine-Metabolite-pos	Acetylcarnitine	positive	Metabolite	-0.15	-4.13998	-1.30823	0.2018	0.5427
Glycerophosphocholine-Metabolite-pos	Glycerophosphocholine	positive	Metabolite	-0.35	13.0575	-1.32236	0.1973	0.5427
Glycine-Metabolite-pos	Glycine	positive	Metabolite	0.38	1.81994	1.31235	0.2006	0.5427
Oleic acid-Lipid-neg	Oleic acid	negative	Lipid	-0.23	3.97239	-1.30601	0.2026	0.5427
MG(18:0)-Lipid-pos	MG(18:0)	positive	Lipid	-0.28	14.444	-1.29149	0.2076	0.5495
LacCer(d18:1/24:0)-Lipid-pos	LacCer(d18:1/24:0)	positive	Lipid	0.43	-6.77868	1.27536	0.2157	0.5591
Citrulline-Metabolite-pos	Citrulline	positive	Metabolite	-0.37	-2.29676	-1.26176	0.2179	0.5591
Niacinamide-Metabolite-pos	Niacinamide	positive	Metabolite	-0.18	-4.01043	-1.25938	0.2187	0.5591
MG(16:0)-Lipid-pos	MG(16:0)	positive	Lipid	-0.26	11.8918	-1.25251	0.2212	0.5593
LPC(16:1)-Lipid-pos	LPC(16:1)	positive	Lipid	0.19	-3.87871	1.23905	0.226	0.5617
Serine-Metabolite-pos	Serine	positive	Metabolite	-0.36	5.71311	-1.22824	0.2301	0.5617
BMP(22:6/22:6)-Lipid-neg	BMP(22:6/22:6)	negative	Lipid	-0.2	0.70299	-1.22224	0.2322	0.5617
PE(P-18:0/18:1)-Lipid-neg	PE(P-18:0/18:1)	negative	Lipid	-0.23	3.90922	-1.22799	0.2301	0.5617
PI(16:0_22:6)-Lipid-neg	PI(16:0_22:6)	negative	Lipid	0.15	-1.59002	1.1614	0.2556	0.6119
MG(18:1)-Lipid-pos	MG(18:1)	positive	Lipid	-0.23	9.28223	-1.10342	0.2797	0.6169
Palmitoylcarnitine-Metabolite-pos	Palmitoylcarnitine	positive	Metabolite	-0.31	-6.2532	-1.14186	0.2636	0.6169
Xanthine-Metabolite-pos	Xanthine	positive	Metabolite	-0.28	-4.63613	-1.10808	0.2777	0.6169
Mannose-Metabolite-pos	Mannose	positive	Metabolite	-0.39	-0.58159	-1.13831	0.2678	0.6169
BMP(18:0_18:1)-Lipid-neg	BMP(18:0_18:1)	negative	Lipid	-0.17	-1.24597	-1.14399	0.2627	0.6169
Palmitic acid-Lipid-neg	Palmitic acid	negative	Lipid	-0.18	6.97976	-1.12576	0.2702	0.6169
PE(P-18:1/22:6)-Lipid-neg	PE(P-18:1/22:6)	negative	Lipid	-0.13	2.18557	-1.11443	0.2749	0.6169
Isocitric acid-Metabolite-neg	Isocitric acid	negative	Metabolite	-0.3	9.15426	-1.12054	0.2725	0.6169
CE(20:5)-Lipid-pos	CE(20:5)	positive	Lipid	-0.12	-0.487	-1.08252	0.2886	0.617
TG(18:0_36:2)-Lipid-pos	TG(18:0_36:2)	positive	Lipid	-0.19	-3.51786	-1.08448	0.2878	0.617
Nicotinic acid-Metabolite-pos	Nicotinic acid	positive	Metabolite	-0.43	-8.41241	-1.09067	0.2859	0.617
(3-O-sulfo)GalCer(d18:1/18:0)-Lipid-neg	(3-O-sulfo)GalCer(d18:1/18:0)	negative	Lipid	-0.14	1.87214	-1.0715	0.2934	0.617
PA(18:0_22:6)-Lipid-neg	PA(18:0_22:6)	negative	Lipid	0.13	1.2824	1.07664	0.2912	0.617
TG(18:1_34:2)-Lipid-pos	TG(18:1_34:2)	positive	Lipid	-0.19	-2.31604	-1.03593	0.3094	0.6388
PE(P-16:0/20:5)-Lipid-neg	PE(P-16:0/20:5)	negative	Lipid	-0.23	-2.8933	-1.03756	0.3091	0.6388
Cholesterol-Lipid-pos	Cholesterol	positive	Lipid	0.15	1.5036	1.02896	0.3126	0.6394
LPC(18:0)-Lipid-pos	LPC(18:0)	positive	Lipid	-0.11	-0.096384	-1.02185	0.3159	0.6403
Histidine-Metabolite-pos	Histidine	positive	Metabolite	-0.32	-1.06193	-1.01157	0.3208	0.6434
Isovalerylcarnitine-Metabolite-pos	Isovalerylcarnitine	positive	Metabolite	-0.38	-4.94587	-1.00313	0.3248	0.6434
Pyroglutamic acid-Metabolite-pos	Pyroglutamic acid	positive	Metabolite	-0.37	0.148723	-0.995412	0.3285	0.6434
PE(P-18:0/18:2)-Lipid-neg	PE(P-18:0/18:2)	negative	Lipid	-0.18	0.0303992	-0.994493	0.3288	0.6434
PC(34:1)-Lipid-pos	PC(34:1)	positive	Lipid	0.084	4.74702	0.983244	0.3342	0.6467
Dimethylethanolamine-Metabolite-pos	Dimethylethanolamine	positive	Metabolite	0.16	0.0263671	0.979007	0.3363	0.6467
Citric acid-Metabolite-neg	Citric acid	negative	Metabolite	-0.25	9.16905	-0.966066	0.3427	0.6534
LPC(20:4)-Lipid-pos	LPC(20:4)	positive	Lipid	0.16	-1.44108	0.899227	0.3765	0.6782
Kynurenine-Metabolite-pos	Kynurenine	positive	Metabolite	0.16	-5.23503	0.919139	0.3662	0.6782
Valerobetaine-Metabolite-pos	Valerobetaine	positive	Metabolite	-0.16	-1.61026	-0.89869	0.3768	0.6782
(3-O-sulfo)GalCer(d18:1/18:0(2OH)-Lipid-neg	(3-O-sulfo)GalCer(d18:1/18:0(2OH)	negative	Lipid	-0.13	1.2772	-0.928088	0.3616	0.6782
BMP(16:0_20:4)-Lipid-neg	BMP(16:0_20:4)	negative	Lipid	-0.13	-0.194815	-0.913409	0.3691	0.6782
PI(18:0_20:4)-Lipid-neg	PI(18:0_20:4)	negative	Lipid	0.086	4.11657	0.908005	0.3719	0.6782
Hemi-BMP(20:4/20:4)_16:0-Lipid-neg	Hemi-BMP(20:4/20:4)_16:0	negative	Lipid	-0.39	-6.56137	-0.933523	0.3638	0.6782
PI(18:0_18:1)-Lipid-neg	PI(18:0_18:1)	negative	Lipid	0.09	-0.0776828	0.883612	0.3847	0.687
SM(d18:1/16:0)-Lipid-pos	SM(d18:1/16:0)	positive	Lipid	0.079	3.04679	0.851513	0.402	0.6899
LacCer(d18:1/16:0)-Lipid-pos	LacCer(d18:1/16:0)	positive	Lipid	-0.2	-4.27383	-0.874745	0.3898	0.6899
3-Hydroxykynurenine-Metabolite-pos	3-Hydroxykynurenine	positive	Metabolite	-0.32	-5.30129	-0.864644	0.3949	0.6899
Ethanolamine-Metabolite-pos	Ethanolamine	positive	Metabolite	0.16	-3.52743	0.846492	0.4047	0.6899
Pyridoxamine-Metabolite-pos	Pyridoxamine	positive	Metabolite	-0.27	2.57884	-0.855616	0.3998	0.6899
Arachidonic acid_MRM-Lipid-neg	Arachidonic acid_MRM	negative	Lipid	0.26	-0.508765	0.860804	0.397	0.6899
5'-Methylthioadenosine-Metabolite-pos	5'-Methylthioadenosine	positive	Metabolite	-0.13	-0.813432	-0.831751	0.4128	0.6963
Stearoylcarnitine-Metabolite-pos	Stearoylcarnitine	positive	Metabolite	-0.22	-7.85746	-0.828602	0.4147	0.6963
CE(20:4)-Lipid-pos	CE(20:4)	positive	Lipid	-0.073	0.0801078	-0.789882	0.4365	0.7184
TG(22:6_36:2)-Lipid-pos	TG(22:6_36:2)	positive	Lipid	0.15	-8.00387	0.784701	0.4395	0.7184
(3-O-sulfo)GalCer(d18:1/24:1)-Lipid-neg	(3-O-sulfo)GalCer(d18:1/24:1)	negative	Lipid	-0.17	4.99671	-0.782772	0.4406	0.7184
PS(18:0_22:6)-Lipid-neg	PS(18:0_22:6)	negative	Lipid	-0.085	6.16729	-0.790326	0.4362	0.7184
LacCer(d18:1/18:0)-Lipid-pos	LacCer(d18:1/18:0)	positive	Lipid	0.19	-4.33865	0.755646	0.4565	0.7291
LPC(18:1)-Lipid-pos	LPC(18:1)	positive	Lipid	0.089	0.176573	0.736376	0.4678	0.7291
TG(20:4_36:0)-Lipid-pos	TG(20:4_36:0)	positive	Lipid	0.13	-5.83192	0.729883	0.4718	0.7291
8-hydroxyguanosine-Metabolite-pos	8-hydroxyguanosine	positive	Metabolite	0.17	0.809611	0.727711	0.4731	0.7291
Alanine-Metabolite-pos	Alanine	positive	Metabolite	0.21	-2.75403	0.760633	0.4547	0.7291
Asymmetric dimethylarginine-Metabolite-pos	Asymmetric dimethylarginine	positive	Metabolite	-0.28	3.98115	-0.75047	0.4604	0.7291
Creatine-Metabolite-pos	Creatine	positive	Metabolite	-0.12	4.73352	-0.745393	0.4625	0.7291
Lysine-Metabolite-pos	Lysine	positive	Metabolite	-0.22	-4.91721	-0.738329	0.4668	0.7291
Phosphocreatine-Metabolite-neg	Phosphocreatine	negative	Metabolite	0.14	0.0945045	0.677494	0.5041	0.7716
PC(36:2)-Lipid-pos	PC(36:2)	positive	Lipid	0.06	3.32136	0.65868	0.5157	0.7831
PC(38:6)-Lipid-pos	PC(38:6)	positive	Lipid	0.063	1.43764	0.650413	0.5209	0.7831
LPE(16:0)-Lipid-neg	LPE(16:0)	negative	Lipid	0.13	-0.680549	0.648705	0.522	0.7831
PC(36:1)-Lipid-pos	PC(36:1)	positive	Lipid	-0.051	3.06446	-0.619746	0.5406	0.795
Sarcosine-Metabolite-pos	Sarcosine	positive	Metabolite	0.17	-3.09799	0.623459	0.5389	0.795
PA(16:0_18:1)-Lipid-neg	PA(16:0_18:1)	negative	Lipid	-0.11	0.556606	-0.630095	0.5339	0.795
PS(22:6/22:6)-Lipid-neg	PS(22:6/22:6)	negative	Lipid	0.24	-3.20727	0.578587	0.5686	0.8307
HexCer(d18:1/24:0)-Lipid-pos	HexCer(d18:1/24:0)	positive	Lipid	0.063	-0.0739562	0.543589	0.5912	0.8559
N-Acetylserine-Metabolite-pos	N-Acetylserine	positive	Metabolite	-0.17	-3.73288	-0.534813	0.5972	0.8559
Palmitoleic acid-Lipid-neg	Palmitoleic acid	negative	Lipid	-0.18	1.94953	-0.538075	0.595	0.8559
CE(16:1)-Lipid-pos	CE(16:1)	positive	Lipid	-0.075	-0.931913	-0.462064	0.6477	0.8614
CE(18:1)-Lipid-pos	CE(18:1)	positive	Lipid	0.057	0.8062	0.471052	0.6414	0.8614
CE(18:2)-Lipid-pos	CE(18:2)	positive	Lipid	-0.042	2.98701	-0.478759	0.636	0.8614
DG(18:0_22:6)-Lipid-pos	DG(18:0_22:6)	positive	Lipid	-0.19	0.37681	-0.459411	0.6497	0.8614
DG(18:1/18:1)-Lipid-pos	DG(18:1/18:1)	positive	Lipid	0.069	1.03718	0.459392	0.6496	0.8614
PC(O-16:0/2:0)-Lipid-pos	PC(O-16:0/2:0)	positive	Lipid	0.2	-1.8111	0.454174	0.6535	0.8614
Adenine-Metabolite-pos	Adenine	positive	Metabolite	-0.11	3.84024	-0.452399	0.6546	0.8614
Methionine S-oxide-Metabolite-pos	Methionine S-oxide	positive	Metabolite	-0.12	4.20904	-0.458084	0.6506	0.8614
S-Adenosylhomocysteine-Metabolite-pos	S-Adenosylhomocysteine	positive	Metabolite	-0.25	0.0309992	-0.469394	0.6427	0.8614
Sucrose-Metabolite-pos	Sucrose	positive	Metabolite	-0.34	0.0720058	-0.464724	0.646	0.8614
PE(P-16:0/22:6)-Lipid-neg	PE(P-16:0/22:6)	negative	Lipid	0.058	3.60532	0.507887	0.6156	0.8614
PS(18:0_20:4)-Lipid-neg	PS(18:0_20:4)	negative	Lipid	0.049	5.49607	0.466008	0.6449	0.8614
GM3(d34:1)-Lipid-neg	GM3(d34:1)	negative	Lipid	0.18	-3.12759	0.486623	0.6337	0.8614
Phosphoenolpyruvic acid-Metabolite-neg	Phosphoenolpyruvic acid	negative	Metabolite	0.18	-2.93585	0.45952	0.6497	0.8614
Lactic acid-Metabolite-neg	Lactic acid	negative	Metabolite	0.11	-0.0968074	0.443895	0.6608	0.8645
LacCer(d18:1/24:1)-Lipid-pos	LacCer(d18:1/24:1)	positive	Lipid	-0.18	-6.6404	-0.430271	0.6707	0.8656
LPC(26:0)-Lipid-pos	LPC(26:0)	positive	Lipid	-0.11	-6.13068	-0.427982	0.6721	0.8656
Stearic acid-Lipid-neg	Stearic acid	negative	Lipid	0.14	-7.9897	0.426386	0.6732	0.8656
Hemi-BMP(20:4/20:4)_20:4-Lipid-neg	Hemi-BMP(20:4/20:4)_20:4	negative	Lipid	0.12	-6.1341	0.406548	0.6881	0.8797
Creatinine-Metabolite-pos	Creatinine	positive	Metabolite	-0.1	-1.55674	-0.394081	0.6966	0.8856
Glutamic acid-Metabolite-pos	Glutamic acid	positive	Metabolite	-0.11	1.90689	-0.386499	0.7022	0.8876
PC(O-18:0/2:0)-Lipid-pos	PC(O-18:0/2:0)	positive	Lipid	0.04	-1.2675	0.3401	0.7364	0.9008
Asparagine-Metabolite-pos	Asparagine	positive	Metabolite	0.096	1.26868	0.343523	0.7339	0.9008
Hydroxyisovaleroyl carnitine-Metabolite-pos	Hydroxyisovaleroyl carnitine	positive	Metabolite	-0.075	-6.71452	-0.341061	0.7357	0.9008
S-Adenosylmethionine-Metabolite-pos	S-Adenosylmethionine	positive	Metabolite	-0.13	-3.32938	-0.343818	0.7337	0.9008
Threonine-Metabolite-pos	Threonine	positive	Metabolite	0.14	1.29514	0.361918	0.7204	0.9008
Tryptophan-Metabolite-pos	Tryptophan	positive	Metabolite	-0.1	-2.87809	-0.339781	0.7367	0.9008
CE(22:6)-Lipid-pos	CE(22:6)	positive	Lipid	0.087	-0.814611	0.309615	0.7593	0.9064
Glutathione-Metabolite-pos	Glutathione	positive	Metabolite	0.096	-0.0744546	0.306847	0.7613	0.9064
(3-O-sulfo)GalCer(d18:1/24:0)-Lipid-neg	(3-O-sulfo)GalCer(d18:1/24:0)	negative	Lipid	-0.066	3.46335	-0.322558	0.7495	0.9064
EPA-Lipid-neg	EPA	negative	Lipid	-0.055	-1.33672	-0.312354	0.7574	0.9064
LPG(18:1)-Lipid-neg	LPG(18:1)	negative	Lipid	-0.12	-2.32803	-0.326917	0.7465	0.9064
Betaine-Metabolite-pos	Betaine	positive	Metabolite	-0.053	0.582005	-0.287331	0.7761	0.919
Spermine-Metabolite-pos	Spermine	positive	Metabolite	0.063	-1.52413	0.280994	0.7809	0.9199
SM(d18:1/18:0)-Lipid-pos	SM(d18:1/18:0)	positive	Lipid	-0.029	1.7003	-0.269558	0.7895	0.9252
(3-O-sulfo)GalCer(d18:1/24:0(2OH))-Lipid-neg	(3-O-sulfo)GalCer(d18:1/24:0(2OH))	negative	Lipid	-0.049	3.26823	-0.261255	0.7959	0.9278
PI(16:0_20:4)-Lipid-neg	PI(16:0_20:4)	negative	Lipid	0.028	2.42561	0.248627	0.8055	0.9342
Adenosine diphosphate ribose-Metabolite-pos	Adenosine diphosphate ribose	positive	Metabolite	-0.081	-8.72385	-0.21682	0.8301	0.9578
(3-O-sulfo)GalCer(d18:1/24:1(2OH))-Lipid-neg	(3-O-sulfo)GalCer(d18:1/24:1(2OH))	negative	Lipid	-0.047	2.58667	-0.209089	0.836	0.9597
HexCer(d18:1/24:1)-Lipid-pos	HexCer(d18:1/24:1)	positive	Lipid	0.036	0.987743	0.193203	0.8482	0.9688
LPC(16:0)-Lipid-pos	LPC(16:0)	positive	Lipid	-0.022	-0.218051	-0.155506	0.8776	0.9701
PE(40:6)-Lipid-pos	PE(40:6)	positive	Lipid	0.014	5.66641	0.147482	0.8838	0.9701
Cystine-Metabolite-pos	Cystine	positive	Metabolite	-0.073	-8.57905	-0.159955	0.8741	0.9701
Trimethylamine-N-oxide-Metabolite-pos	Trimethylamine-N-oxide	positive	Metabolite	-0.026	-0.479849	-0.172386	0.8644	0.9701
PA(18:0_18:1)-Lipid-neg	PA(18:0_18:1)	negative	Lipid	-0.04	0.263629	-0.170291	0.8661	0.9701
PA(18:0_20:4)-Lipid-neg	PA(18:0_20:4)	negative	Lipid	-0.025	0.0461123	-0.160033	0.874	0.9701
PA(18:1/18:1)-Lipid-neg	PA(18:1/18:1)	negative	Lipid	-0.032	-0.665316	-0.148156	0.8833	0.9701
cis-Aconitic acid-Metabolite-neg	cis-Aconitic acid	negative	Metabolite	-0.028	0.33908	-0.153858	0.8789	0.9701
PC(40:5)-Lipid-pos	PC(40:5)	positive	Lipid	-0.0093	0.521702	-0.10468	0.9174	0.9756
PE(38:5)-Lipid-pos	PE(38:5)	positive	Lipid	0.011	3.15647	0.102313	0.9193	0.9756
SM(d18:1/24:1)-Lipid-pos	SM(d18:1/24:1)	positive	Lipid	0.01	2.21521	0.104402	0.9176	0.9756
Aspartic acid-Metabolite-pos	Aspartic acid	positive	Metabolite	-0.015	1.30268	-0.121012	0.9046	0.9756
BMP(16:0_18:1)-Lipid-neg	BMP(16:0_18:1)	negative	Lipid	0.017	-0.519798	0.113637	0.9104	0.9756
Cholesterol sulfate-Lipid-neg	Cholesterol sulfate	negative	Lipid	0.048	2.27514	0.112245	0.9115	0.9756
PE(O-16:0/20:4)-Lipid-neg	PE(O-16:0/20:4)	negative	Lipid	-0.011	2.24338	-0.104962	0.9172	0.9756
DG(18:0_20:4)-Lipid-pos	DG(18:0_20:4)	positive	Lipid	0.0077	-0.0238302	0.0544232	0.957	0.9923
SM(d18:1/24:0)-Lipid-pos	SM(d18:1/24:0)	positive	Lipid	0.0081	0.975624	0.0708382	0.944	0.9923
Dodecanoylcarnitine-Metabolite-pos	Dodecanoylcarnitine	positive	Metabolite	-0.031	-8.00801	-0.0740328	0.9415	0.9923
gamma-Aminobutyric acid-Metabolite-pos	gamma-Aminobutyric acid	positive	Metabolite	-0.023	-5.40732	-0.0617782	0.9512	0.9923
Homoserine-Metabolite-pos	Homoserine	positive	Metabolite	-0.02	3.1152	-0.0572843	0.9547	0.9923
PE(36:1)-Lipid-pos	PE(36:1)	positive	Lipid	0.0013	2.86926	0.0139254	0.989	0.9964
1-Methylnicotinamide-Metabolite-pos	1-Methylnicotinamide	positive	Metabolite	-0.0075	-4.08166	-0.0358709	0.9717	0.9964
Adenosine-Metabolite-pos	Adenosine	positive	Metabolite	0.0016	-1.15561	0.00907619	0.9928	0.9964
Octanoylcarnitine-Metabolite-pos	Octanoylcarnitine	positive	Metabolite	0.009	-6.27493	0.0227453	0.982	0.9964
NAD-Metabolite-pos	NAD	positive	Metabolite	-0.0018	-6.89808	-0.00455288	0.9964	0.9964
CL(72:6/18:2)-Lipid-neg	CL(72:6/18:2)	negative	Lipid	0.0081	-2.00193	0.0222779	0.9824	0.9964
(3-O-sulfo)GalCer(d18:1/16:0)-Lipid-neg	(3-O-sulfo)GalCer(d18:1/16:0)	negative	Lipid	0.0065	-1.9517	0.0193498	0.9847	0.9964
BMP(16:1/16:1)-Lipid-neg	BMP(16:1/16:1)	negative	Lipid	0.0023	-3.60351	0.00746966	0.9941	0.9964

## Sheet: 2. APP_pos_vs_APP_neg
feature_id	symbol	ionization	panel	logFC	AveExpr	t	P.Value	FDR
Spermine-Metabolite-pos	Spermine	positive	Metabolite	2.1	-1.52413	12.4149	1.326e-12	2.983e-10
Cer(d18:1/18:0)-Lipid-pos	Cer(d18:1/18:0)	positive	Lipid	1.1	2.32933	11.5824	5.435e-12	6.114e-10
CE(20:4)-Lipid-pos	CE(20:4)	positive	Lipid	-0.75	0.0801078	-10.8121	2.54e-11	1.905e-09
CE(18:2)-Lipid-pos	CE(18:2)	positive	Lipid	-0.68	2.98701	-10.4458	5.421e-11	3.049e-09
PC(O-18:0/2:0)-Lipid-pos	PC(O-18:0/2:0)	positive	Lipid	-0.81	-1.2675	-9.24663	7.299e-10	2.178e-08
GM3(d36:1)-Lipid-neg	GM3(d36:1)	negative	Lipid	1.3	0.664097	9.2625	7.363e-10	2.178e-08
PS(16:0_18:1)-Lipid-neg	PS(16:0_18:1)	negative	Lipid	0.85	2.78093	9.34797	5.817e-10	2.178e-08
PS(16:0_20:4)-Lipid-neg	PS(16:0_20:4)	negative	Lipid	0.95	2.06391	9.22041	7.742e-10	2.178e-08
CE(20:5)-Lipid-pos	CE(20:5)	positive	Lipid	-0.74	-0.487	-8.76877	2.167e-09	4.876e-08
N-Acetylaspartic acid-Metabolite-pos	N-Acetylaspartic acid	positive	Metabolite	-0.91	6.46031	-8.79743	2.028e-09	4.876e-08
PC(40:5)-Lipid-pos	PC(40:5)	positive	Lipid	-0.58	0.521702	-8.6589	2.795e-09	5.717e-08
PS(18:1/18:1)-Lipid-neg	PS(18:1/18:1)	negative	Lipid	0.62	2.64751	8.35877	5.647e-09	1.059e-07
PE(P-16:0/22:4)-Lipid-neg	PE(P-16:0/22:4)	negative	Lipid	0.65	4.69465	8.24294	7.431e-09	1.286e-07
Hypoxanthine-Metabolite-pos	Hypoxanthine	positive	Metabolite	-1.2	-0.746195	-7.22201	9.694e-08	1.558e-06
Propionylcarnitine-Metabolite-pos	Propionylcarnitine	positive	Metabolite	-0.8	-3.03278	-6.93174	1.876e-07	2.814e-06
TG(20:4_34:2)-Lipid-pos	TG(20:4_34:2)	positive	Lipid	0.82	-6.65089	6.87832	2.15e-07	3.023e-06
TG(20:4_36:3)-Lipid-pos	TG(20:4_36:3)	positive	Lipid	0.9	-5.99272	6.8558	2.326e-07	3.078e-06
TG(20:4_36:2)-Lipid-pos	TG(20:4_36:2)	positive	Lipid	0.85	-5.00502	6.74588	3.073e-07	3.842e-06
LPC(18:1)-Lipid-pos	LPC(18:1)	positive	Lipid	-0.6	0.176573	-6.55427	4.94e-07	5.85e-06
PE(34:1)-Lipid-pos	PE(34:1)	positive	Lipid	0.54	2.76987	5.99118	2.151e-06	2.42e-05
CE(22:6)-Lipid-pos	CE(22:6)	positive	Lipid	1.2	-0.814611	5.826	3.486e-06	3.735e-05
PE(38:6)-Lipid-pos	PE(38:6)	positive	Lipid	0.64	4.37193	5.73061	4.289e-06	4.387e-05
TG(20:4_32:1)-Lipid-pos	TG(20:4_32:1)	positive	Lipid	0.79	-5.9481	5.71639	4.518e-06	4.42e-05
PS(16:0_22:6)-Lipid-neg	PS(16:0_22:6)	negative	Lipid	0.53	1.65664	5.4167	9.91e-06	9.29e-05
PC(36:1)-Lipid-pos	PC(36:1)	positive	Lipid	-0.33	3.06446	-5.29759	1.363e-05	0.0001227
PE(40:7)-Lipid-pos	PE(40:7)	positive	Lipid	0.52	3.22302	4.94677	3.499e-05	0.0003028
LacCer(d18:1/18:0)-Lipid-pos	LacCer(d18:1/18:0)	positive	Lipid	0.9	-4.33865	4.88221	4.29e-05	0.0003487
Oleic acid-Lipid-neg	Oleic acid	negative	Lipid	-0.64	3.97239	-4.87032	4.34e-05	0.0003487
PE(40:4)-Lipid-pos	PE(40:4)	positive	Lipid	0.37	2.32983	4.77477	5.558e-05	0.0004312
EPA-Lipid-neg	EPA	negative	Lipid	-0.62	-1.33672	-4.82202	5.945e-05	0.0004459
LPC(20:4)-Lipid-pos	LPC(20:4)	positive	Lipid	-0.62	-1.44108	-4.59238	9.151e-05	0.0006642
PE(P-16:0/20:4)-Lipid-neg	PE(P-16:0/20:4)	negative	Lipid	0.38	5.86731	4.53801	0.000105	0.0007385
PE(36:4)-Lipid-pos	PE(36:4)	positive	Lipid	0.41	3.45046	4.41295	0.0001469	0.001001
Palmitic acid-Lipid-neg	Palmitic acid	negative	Lipid	-0.52	6.97976	-4.32128	0.0001877	0.001242
TG(22:6_36:2)-Lipid-pos	TG(22:6_36:2)	positive	Lipid	0.62	-8.00387	4.2874	0.0002072	0.001295
Lysine-Metabolite-pos	Lysine	positive	Metabolite	-0.94	-4.91721	-4.29419	0.0002062	0.001295
LPE(18:0)-Lipid-neg	LPE(18:0)	negative	Lipid	0.5	2.18051	4.22105	0.0002454	0.001492
PE(36:2)-Lipid-pos	PE(36:2)	positive	Lipid	0.3	2.98091	4.12568	0.0003163	0.001873
PC(36:2)-Lipid-pos	PC(36:2)	positive	Lipid	-0.28	3.32136	-4.11568	0.0003248	0.001874
PS(18:0_20:4)-Lipid-neg	PS(18:0_20:4)	negative	Lipid	0.32	5.49607	4.0204	0.0004183	0.002353
LacCer(d18:1/16:0)-Lipid-pos	LacCer(d18:1/16:0)	positive	Lipid	-0.67	-4.27383	-4.03052	0.0004389	0.002409
LPE(16:0)-Lipid-neg	LPE(16:0)	negative	Lipid	0.58	-0.680549	3.9287	0.0005392	0.002888
DG(18:0_20:4)-Lipid-pos	DG(18:0_20:4)	positive	Lipid	0.41	-0.0238302	3.79669	0.0007544	0.003762
LacCer(d18:1/24:0)-Lipid-pos	LacCer(d18:1/24:0)	positive	Lipid	-1.1	-6.77868	-3.92462	0.0007391	0.003762
PE(P-16:0/22:6)-Lipid-neg	PE(P-16:0/22:6)	negative	Lipid	0.33	3.60532	3.80769	0.0007329	0.003762
Citric acid-Metabolite-neg	Citric acid	negative	Metabolite	-0.75	9.16905	-3.79518	0.000769	0.003762
PC(38:4)-Lipid-pos	PC(38:4)	positive	Lipid	-0.25	2.89786	-3.64737	0.001114	0.005333
Isocitric acid-Metabolite-neg	Isocitric acid	negative	Metabolite	-0.72	9.15426	-3.59808	0.001283	0.006013
HexCer(d18:1/16:0)-Lipid-pos	HexCer(d18:1/16:0)	positive	Lipid	0.47	-2.60862	3.48352	0.001708	0.007843
SM(d18:1/16:0)-Lipid-pos	SM(d18:1/16:0)	positive	Lipid	-0.23	3.04679	-3.3094	0.002653	0.01135
Hexanoylcarnitine-Metabolite-pos	Hexanoylcarnitine	positive	Metabolite	-0.44	-5.15278	-3.30902	0.002664	0.01135
Histidine-Metabolite-pos	Histidine	positive	Metabolite	-0.78	-1.06193	-3.31726	0.002628	0.01135
Hemi-BMP(20:4/20:4)_20:4-Lipid-neg	Hemi-BMP(20:4/20:4)_20:4	negative	Lipid	-0.78	-6.1341	-3.37028	0.002674	0.01135
Asparagine-Metabolite-pos	Asparagine	positive	Metabolite	-0.69	1.26868	-3.27357	0.002934	0.012
Aspartic acid-Metabolite-pos	Aspartic acid	positive	Metabolite	-0.3	1.30268	-3.27143	0.00292	0.012
PA(18:0_22:6)-Lipid-neg	PA(18:0_22:6)	negative	Lipid	0.31	1.2824	3.25706	0.003028	0.01217
PS(18:0_22:6)-Lipid-neg	PS(18:0_22:6)	negative	Lipid	0.26	6.16729	3.23795	0.003177	0.01254
SM(d18:1/18:0)-Lipid-pos	SM(d18:1/18:0)	positive	Lipid	0.25	1.7003	3.12642	0.0042	0.01619
Mannose-Metabolite-pos	Mannose	positive	Metabolite	-0.85	-0.58159	-3.20505	0.004245	0.01619
PG(16:0_18:1)-Lipid-neg	PG(16:0_18:1)	negative	Lipid	0.31	-0.806733	3.09146	0.004581	0.01718
PG(18:1/18:1)-Lipid-neg	PG(18:1/18:1)	negative	Lipid	0.48	-2.83721	3.28381	0.004696	0.01732
Threonine-Metabolite-pos	Threonine	positive	Metabolite	-0.91	1.29514	-3.03505	0.005444	0.01976
Coenzyme Q10-Lipid-pos	Coenzyme Q10	positive	Lipid	-0.44	-7.97407	-2.95502	0.006439	0.023
Arachidonic acid_MRM-Lipid-neg	Arachidonic acid_MRM	negative	Lipid	-0.66	-0.508765	-2.93687	0.006746	0.02372
Adenine-Metabolite-pos	Adenine	positive	Metabolite	-0.51	3.84024	-2.80329	0.009302	0.0322
PC(34:1)-Lipid-pos	PC(34:1)	positive	Lipid	0.18	4.74702	2.76751	0.01007	0.03432
Kynurenine-Metabolite-pos	Kynurenine	positive	Metabolite	-0.36	-5.23503	-2.76053	0.01026	0.03444
Leucine-Metabolite-pos	Leucine	positive	Metabolite	-0.4	-3.05866	-2.74334	0.0109	0.03606
PC(38:6)-Lipid-pos	PC(38:6)	positive	Lipid	0.2	1.43764	2.70884	0.01157	0.03772
Cer(d18:1/24:1)-Lipid-pos	Cer(d18:1/24:1)	positive	Lipid	0.26	2.33276	2.67995	0.01238	0.03894
Carnitine-Metabolite-pos	Carnitine	positive	Metabolite	-0.28	-3.64331	-2.67137	0.01263	0.03894
Glutathione-Metabolite-pos	Glutathione	positive	Metabolite	-0.63	-0.0744546	-2.67885	0.01248	0.03894
PI(18:1/18:1)-Lipid-neg	PI(18:1/18:1)	negative	Lipid	0.29	0.328091	2.68538	0.01223	0.03894
Cystine-Metabolite-pos	Cystine	positive	Metabolite	-0.92	-8.57905	-2.66477	0.0129	0.03923
PA(18:0_18:1)-Lipid-neg	PA(18:0_18:1)	negative	Lipid	-0.46	0.263629	-2.61679	0.01443	0.04271
PI(20:4/20:4)-Lipid-neg	PI(20:4/20:4)	negative	Lipid	0.3	-1.12402	2.61483	0.01442	0.04271
Adenosine-Metabolite-pos	Adenosine	positive	Metabolite	-0.34	-1.15561	-2.58671	0.01541	0.04421
PG(18:0_18:1)-Lipid-neg	PG(18:0_18:1)	negative	Lipid	0.31	-3.63408	2.58299	0.01552	0.04421
Lactic acid-Metabolite-neg	Lactic acid	negative	Metabolite	0.48	-0.0968074	2.60253	0.01515	0.04421
Niacinamide-Metabolite-pos	Niacinamide	positive	Metabolite	0.27	-4.01043	2.56365	0.01623	0.04565
Guanosine-Metabolite-pos	Guanosine	positive	Metabolite	-0.69	-6.46094	-2.58958	0.01648	0.04578
LPC(22:6)-Lipid-pos	LPC(22:6)	positive	Lipid	-0.35	-3.55862	-2.54688	0.0169	0.0458
Butyrylcarnitine-Metabolite-pos	Butyrylcarnitine	positive	Metabolite	-0.3	-4.92683	-2.55107	0.01671	0.0458
Adenosine diphosphate ribose-Metabolite-pos	Adenosine diphosphate ribose	positive	Metabolite	-0.72	-8.72385	-2.54037	0.01774	0.04753
Cer(d18:1/16:0)-Lipid-pos	Cer(d18:1/16:0)	positive	Lipid	0.2	1.73692	2.40845	0.0231	0.06062
(3-O-sulfo)GalCer(d18:1/24:1(2OH))-Lipid-neg	(3-O-sulfo)GalCer(d18:1/24:1(2OH))	negative	Lipid	-0.4	2.58667	-2.40897	0.02317	0.06062
Glycerophosphocholine-Metabolite-pos	Glycerophosphocholine	positive	Metabolite	-0.48	13.0575	-2.39287	0.02402	0.06177
PE(O-18:0/20:4)-Lipid-neg	PE(O-18:0/20:4)	negative	Lipid	-0.17	2.85719	-2.38853	0.02416	0.06177
LPC(18:0)-Lipid-pos	LPC(18:0)	positive	Lipid	-0.18	-0.096384	-2.36221	0.02562	0.06476
(3-O-sulfo)GalCer(d18:1/24:0(2OH))-Lipid-neg	(3-O-sulfo)GalCer(d18:1/24:0(2OH))	negative	Lipid	-0.33	3.26823	-2.32907	0.0276	0.06901
PE(P-18:1/22:6)-Lipid-neg	PE(P-18:1/22:6)	negative	Lipid	0.2	2.18557	2.28249	0.03054	0.07552
Phenylalanine-Metabolite-pos	Phenylalanine	positive	Metabolite	-0.3	-1.90392	-2.25601	0.0324	0.07923
PE(P-18:0/18:2)-Lipid-neg	PE(P-18:0/18:2)	negative	Lipid	-0.3	0.0303992	-2.24443	0.03322	0.08038
(3-O-sulfo)GalCer(d18:1/24:0)-Lipid-neg	(3-O-sulfo)GalCer(d18:1/24:0)	negative	Lipid	-0.34	3.46335	-2.23796	0.03376	0.0808
LacCer(d18:1/24:1)-Lipid-pos	LacCer(d18:1/24:1)	positive	Lipid	-0.78	-6.6404	-2.23637	0.0346	0.08194
Acetylcarnitine-Metabolite-pos	Acetylcarnitine	positive	Metabolite	-0.19	-4.13998	-2.21468	0.03539	0.08296
Nicotinic acid-Metabolite-pos	Nicotinic acid	positive	Metabolite	0.62	-8.41241	2.22031	0.0358	0.08305
TG(18:1_34:3)-Lipid-pos	TG(18:1_34:3)	positive	Lipid	-0.37	-5.48336	-2.19727	0.03686	0.08462
Stearic acid-Lipid-neg	Stearic acid	negative	Lipid	-0.54	-7.9897	-2.14626	0.0411	0.0934
(3-O-sulfo)GalCer(d18:1/24:1)-Lipid-neg	(3-O-sulfo)GalCer(d18:1/24:1)	negative	Lipid	-0.35	4.99671	-2.13633	0.04197	0.09443
TG(18:1_34:2)-Lipid-pos	TG(18:1_34:2)	positive	Lipid	-0.29	-2.31604	-2.11508	0.04382	0.09761
PE(P-18:0/22:6)-Lipid-neg	PE(P-18:0/22:6)	negative	Lipid	0.17	3.29129	2.0749	0.04764	0.1051
TG(20:4_36:0)-Lipid-pos	TG(20:4_36:0)	positive	Lipid	0.27	-5.83192	2.06126	0.04905	0.1072
SM(d18:1/24:0)-Lipid-pos	SM(d18:1/24:0)	positive	Lipid	-0.18	0.975624	-2.04104	0.05112	0.1106
Homoserine-Metabolite-pos	Homoserine	positive	Metabolite	-0.53	3.1152	-2.03646	0.05173	0.1108
DG(18:0_18:1)-Lipid-pos	DG(18:0_18:1)	positive	Lipid	-0.27	0.488427	-2.00281	0.05536	0.1143
Ethanolamine-Metabolite-pos	Ethanolamine	positive	Metabolite	-0.29	-3.52743	-2.00876	0.05469	0.1143
BMP(16:0_18:1)-Lipid-neg	BMP(16:0_18:1)	negative	Lipid	0.23	-0.519798	2.00666	0.05488	0.1143
CL(72:6/18:2)-Lipid-neg	CL(72:6/18:2)	negative	Lipid	-0.56	-2.00193	-2.01884	0.05448	0.1143
PG(18:0_20:4)-Lipid-neg	PG(18:0_20:4)	negative	Lipid	0.31	-4.50597	1.98057	0.05802	0.1187
PE(O-16:0/22:6)-Lipid-neg	PE(O-16:0/22:6)	negative	Lipid	0.16	0.287371	1.94574	0.06215	0.126
PE(40:6)-Lipid-pos	PE(40:6)	positive	Lipid	0.14	5.66641	1.93524	0.06348	0.1275
alpha-Tocopherol-Metabolite-pos	alpha-Tocopherol	positive	Metabolite	-0.42	-5.48708	-1.92843	0.06536	0.1302
LPC(16:1)-Lipid-pos	LPC(16:1)	positive	Lipid	-0.22	-3.87871	-1.88597	0.07008	0.1376
N-Acetylserine-Metabolite-pos	N-Acetylserine	positive	Metabolite	-0.45	-3.73288	-1.88534	0.0703	0.1376
Cer(d18:1/24:0)-Lipid-pos	Cer(d18:1/24:0)	positive	Lipid	-0.18	1.94979	-1.87047	0.07228	0.1402
PE(38:5)-Lipid-pos	PE(38:5)	positive	Lipid	0.16	3.15647	1.86433	0.07316	0.1407
Cholesterol sulfate-Lipid-neg	Cholesterol sulfate	negative	Lipid	-0.57	2.27514	-1.78118	0.08626	0.1645
Palmitoleic acid-Lipid-neg	Palmitoleic acid	negative	Lipid	-0.45	1.94953	-1.77637	0.08706	0.1646
PC(36:4)-Lipid-pos	PC(36:4)	positive	Lipid	0.15	4.72145	1.74289	0.09271	0.171
Creatinine-Metabolite-pos	Creatinine	positive	Metabolite	0.34	-1.55674	1.74367	0.09272	0.171
PE(P-16:0/20:5)-Lipid-neg	PE(P-16:0/20:5)	negative	Lipid	0.29	-2.8933	1.74798	0.0924	0.171
PC(16:0/5:0(CHO))-Lipid-pos	PC(16:0/5:0(CHO))	positive	Lipid	0.41	-1.88669	1.6985	0.101	0.1848
Phosphoenolpyruvic acid-Metabolite-neg	Phosphoenolpyruvic acid	negative	Metabolite	0.49	-2.93585	1.68843	0.1034	0.1877
PE(36:1)-Lipid-pos	PE(36:1)	positive	Lipid	0.12	2.86926	1.6618	0.1081	0.1946
PC(O-16:0/2:0)-Lipid-pos	PC(O-16:0/2:0)	positive	Lipid	-0.54	-1.8111	-1.65922	0.1092	0.195
PC(16:0/9:0(CHO))-Lipid-pos	PC(16:0/9:0(CHO))	positive	Lipid	0.36	-0.515904	1.62977	0.1149	0.2035
LPC(26:0)-Lipid-pos	LPC(26:0)	positive	Lipid	-0.32	-6.13068	-1.58635	0.1244	0.2187
HexCer(d18:1/24:1)-Lipid-pos	HexCer(d18:1/24:1)	positive	Lipid	-0.22	0.987743	-1.56598	0.129	0.225
MG(18:1)-Lipid-pos	MG(18:1)	positive	Lipid	-0.25	9.28223	-1.55609	0.1315	0.2258
Hemi-BMP(18:1/18:1)_16:0-Lipid-neg	Hemi-BMP(18:1/18:1)_16:0	negative	Lipid	0.27	-5.90756	1.56379	0.1306	0.2258
Glycine-Metabolite-pos	Glycine	positive	Metabolite	-0.34	1.81994	-1.54397	0.1344	0.2273
PE(O-18:0/22:6)-Lipid-neg	PE(O-18:0/22:6)	negative	Lipid	0.16	0.384389	1.54584	0.1338	0.2273
Cholesterol-Lipid-pos	Cholesterol	positive	Lipid	0.16	1.5036	1.53253	0.137	0.23
Trimethylamine-N-oxide-Metabolite-pos	Trimethylamine-N-oxide	positive	Metabolite	-0.17	-0.479849	-1.52316	0.1393	0.2305
BMP(16:0_20:4)-Lipid-neg	BMP(16:0_20:4)	negative	Lipid	0.16	-0.194815	1.52428	0.139	0.2305
BMP(16:1/16:1)-Lipid-neg	BMP(16:1/16:1)	negative	Lipid	0.34	-3.60351	1.5046	0.1451	0.2383
CE(18:1)-Lipid-pos	CE(18:1)	positive	Lipid	0.13	0.8062	1.4622	0.1552	0.2474
DG(16:0_20:4)-Lipid-pos	DG(16:0_20:4)	positive	Lipid	0.27	-0.292241	1.47342	0.1523	0.2474
TG(18:0_36:2)-Lipid-pos	TG(18:0_36:2)	positive	Lipid	-0.19	-3.51786	-1.4566	0.1568	0.2474
3-Hydroxykynurenine-Metabolite-pos	3-Hydroxykynurenine	positive	Metabolite	-0.41	-5.30129	-1.45805	0.1565	0.2474
Butyrobetaine-Metabolite-pos	Butyrobetaine	positive	Metabolite	-0.23	-3.03937	-1.46967	0.1533	0.2474
BMP(22:6/22:6)-Lipid-neg	BMP(22:6/22:6)	negative	Lipid	-0.18	0.70299	-1.45483	0.1572	0.2474
MG(18:0)-Lipid-pos	MG(18:0)	positive	Lipid	-0.23	14.444	-1.39253	0.1752	0.2738
BMP(18:0_18:1)-Lipid-neg	BMP(18:0_18:1)	negative	Lipid	0.15	-1.24597	1.37648	0.18	0.2793
DG(18:1/18:1)-Lipid-pos	DG(18:1/18:1)	positive	Lipid	-0.15	1.03718	-1.3622	0.1844	0.2841
Glutamic acid-Metabolite-pos	Glutamic acid	positive	Metabolite	-0.28	1.90689	-1.34634	0.1895	0.2881
Octanoylcarnitine-Metabolite-pos	Octanoylcarnitine	positive	Metabolite	-0.4	-6.27493	-1.35088	0.1885	0.2881
PE(P-18:1/20:4)-Lipid-neg	PE(P-18:1/20:4)	negative	Lipid	0.1	4.92137	1.32038	0.1978	0.2986
PS(18:0_18:1)-Lipid-neg	PS(18:0_18:1)	negative	Lipid	0.11	4.99078	1.31077	0.201	0.3014
Dimethylethanolamine-Metabolite-pos	Dimethylethanolamine	positive	Metabolite	-0.16	0.0263671	-1.30485	0.203	0.3024
PE(O-16:0/20:4)-Lipid-neg	PE(O-16:0/20:4)	negative	Lipid	0.1	2.24338	1.26436	0.2169	0.3211
BMP(18:0_20:4)-Lipid-neg	BMP(18:0_20:4)	negative	Lipid	0.11	-1.25005	1.18243	0.2473	0.3637
PC(40:6)-Lipid-pos	PC(40:6)	positive	Lipid	-0.078	0.123108	-1.16775	0.2531	0.3674
NAD-Metabolite-pos	NAD	positive	Metabolite	-0.34	-6.89808	-1.17039	0.2526	0.3674
Betaine-Metabolite-pos	Betaine	positive	Metabolite	-0.16	0.582005	-1.14095	0.2639	0.3807
PE(P-18:0/18:1)-Lipid-neg	PE(P-18:0/18:1)	negative	Lipid	-0.16	3.90922	-1.12242	0.2716	0.3892
LPI(18:0)-Lipid-neg	LPI(18:0)	negative	Lipid	0.31	-3.28663	1.11412	0.2755	0.3924
Citrulline-Metabolite-pos	Citrulline	positive	Metabolite	-0.24	-2.29676	-1.09546	0.2831	0.3969
Serine-Metabolite-pos	Serine	positive	Metabolite	-0.24	5.71311	-1.09998	0.2812	0.3969
PI(18:0_18:1)-Lipid-neg	PI(18:0_18:1)	negative	Lipid	-0.084	-0.0776828	-1.08972	0.2855	0.3969
PG(16:0_20:4)-Lipid-neg	PG(16:0_20:4)	negative	Lipid	0.17	-3.96408	1.09012	0.2858	0.3969
LPC(16:0)-Lipid-pos	LPC(16:0)	positive	Lipid	-0.11	-0.218051	-1.08226	0.2887	0.3985
Arginine-Metabolite-pos	Arginine	positive	Metabolite	-0.11	1.67985	-1.07086	0.2937	0.4029
Valerobetaine-Metabolite-pos	Valerobetaine	positive	Metabolite	-0.15	-1.61026	-1.05188	0.3022	0.4121
PI(18:0_20:4)-Lipid-neg	PI(18:0_20:4)	negative	Lipid	0.074	4.11657	1.03549	0.3096	0.4197
BMP(18:1/18:1)-Lipid-neg	BMP(18:1/18:1)	negative	Lipid	0.11	3.11755	1.02904	0.3126	0.4211
PE(38:4)-Lipid-pos	PE(38:4)	positive	Lipid	0.075	5.18311	1.018	0.3177	0.4255
Creatine-Metabolite-pos	Creatine	positive	Metabolite	-0.13	4.73352	-1.01262	0.3202	0.4264
PS(22:6/22:6)-Lipid-neg	PS(22:6/22:6)	negative	Lipid	0.25	-3.20727	0.995376	0.33	0.4368
Sucrose-Metabolite-pos	Sucrose	positive	Metabolite	0.55	0.0720058	0.988018	0.3323	0.4373
MG(16:0)-Lipid-pos	MG(16:0)	positive	Lipid	-0.15	11.8918	-0.97924	0.3362	0.4399
S-Adenosylhomocysteine-Metabolite-pos	S-Adenosylhomocysteine	positive	Metabolite	0.34	0.0309992	0.974836	0.3387	0.4405
gamma-Aminobutyric acid-Metabolite-pos	gamma-Aminobutyric acid	positive	Metabolite	0.27	-5.40732	0.953915	0.3487	0.4509
HexCer(d18:1/18:0)-Lipid-pos	HexCer(d18:1/18:0)	positive	Lipid	0.095	-1.6973	0.942037	0.3545	0.4558
Phosphocreatine-Metabolite-neg	Phosphocreatine	negative	Metabolite	0.14	0.0945045	0.926805	0.3626	0.4636
BMP(20:4/20:4)-Lipid-neg	BMP(20:4/20:4)	negative	Lipid	-0.09	3.86738	-0.89309	0.3797	0.4827
Succinic acid-Metabolite-neg	Succinic acid	negative	Metabolite	-0.17	2.81063	-0.871829	0.3911	0.4943
Glutamine-Metabolite-pos	Glutamine	positive	Metabolite	-0.14	2.4075	-0.865074	0.3947	0.4961
Choline-Metabolite-pos	Choline	positive	Metabolite	-0.098	-2.05979	-0.844601	0.4057	0.5072
PG(16:0_22:6)-Lipid-neg	PG(16:0_22:6)	negative	Lipid	-0.19	-6.33549	-0.829512	0.4158	0.5169
DG(18:0_22:6)-Lipid-pos	DG(18:0_22:6)	positive	Lipid	0.23	0.37681	0.739544	0.466	0.5738
(3-O-sulfo)GalCer(d18:1/18:0)-Lipid-neg	(3-O-sulfo)GalCer(d18:1/18:0)	negative	Lipid	0.072	1.87214	0.738249	0.4667	0.5738
PA(16:0_18:1)-Lipid-neg	PA(16:0_18:1)	negative	Lipid	-0.098	0.556606	-0.716668	0.4797	0.5866
8-hydroxyguanosine-Metabolite-pos	8-hydroxyguanosine	positive	Metabolite	0.12	0.809611	0.675185	0.5054	0.6146
(3-O-sulfo)GalCer(d18:1/16:0)-Lipid-neg	(3-O-sulfo)GalCer(d18:1/16:0)	negative	Lipid	0.17	-1.9517	0.657856	0.517	0.6254
Sarcosine-Metabolite-pos	Sarcosine	positive	Metabolite	-0.15	-3.09799	-0.639263	0.5288	0.6362
DG(16:0_18:1)-Lipid-pos	DG(16:0_18:1)	positive	Lipid	-0.063	1.38928	-0.620017	0.5404	0.6425
DG(18:1_20:4)-Lipid-pos	DG(18:1_20:4)	positive	Lipid	0.11	-1.47276	0.624435	0.5376	0.6425
PA(18:1/18:1)-Lipid-neg	PA(18:1/18:1)	negative	Lipid	0.1	-0.665316	0.616864	0.5425	0.6425
Isovalerylcarnitine-Metabolite-pos	Isovalerylcarnitine	positive	Metabolite	-0.17	-4.94587	-0.607869	0.5484	0.6443
GM3(d34:1)-Lipid-neg	GM3(d34:1)	negative	Lipid	-0.12	-3.12759	-0.612072	0.5498	0.6443
PC(16:0/9:0(COOH))-Lipid-pos	PC(16:0/9:0(COOH))	positive	Lipid	0.11	-4.17588	0.586084	0.5627	0.656
Alanine-Metabolite-pos	Alanine	positive	Metabolite	-0.12	-2.75403	-0.568052	0.5756	0.6675
Asymmetric dimethylarginine-Metabolite-pos	Asymmetric dimethylarginine	positive	Metabolite	-0.16	3.98115	-0.556693	0.583	0.6726
Methionine S-oxide-Metabolite-pos	Methionine S-oxide	positive	Metabolite	-0.11	4.20904	-0.540485	0.5933	0.6777
Palmitoylcarnitine-Metabolite-pos	Palmitoylcarnitine	positive	Metabolite	-0.11	-6.2532	-0.542847	0.5917	0.6777
Hydroxyisovaleroyl carnitine-Metabolite-pos	Hydroxyisovaleroyl carnitine	positive	Metabolite	0.084	-6.71452	0.511608	0.6131	0.6967
CE(16:1)-Lipid-pos	CE(16:1)	positive	Lipid	-0.055	-0.931913	-0.451237	0.6554	0.7327
5'-Methylthioadenosine-Metabolite-pos	5'-Methylthioadenosine	positive	Metabolite	-0.056	-0.813432	-0.460733	0.6487	0.7327
PA(18:0_20:4)-Lipid-neg	PA(18:0_20:4)	negative	Lipid	0.052	0.0461123	0.449343	0.6568	0.7327
cis-Aconitic acid-Metabolite-neg	cis-Aconitic acid	negative	Metabolite	-0.059	0.33908	-0.448085	0.6578	0.7327
Pyroglutamic acid-Metabolite-pos	Pyroglutamic acid	positive	Metabolite	0.12	0.148723	0.426939	0.6728	0.7443
PI(16:0_22:6)-Lipid-neg	PI(16:0_22:6)	negative	Lipid	-0.041	-1.59002	-0.424088	0.6749	0.7443
HexCer(d18:1/22:0)-Lipid-pos	HexCer(d18:1/22:0)	positive	Lipid	-0.029	-0.0148773	-0.408628	0.686	0.753
HexCer(d18:1/24:0)-Lipid-pos	HexCer(d18:1/24:0)	positive	Lipid	-0.034	-0.0739562	-0.394614	0.6962	0.7604
Pyridoxamine-Metabolite-pos	Pyridoxamine	positive	Metabolite	0.087	2.57884	0.366515	0.7169	0.7792
SM(d18:1/24:1)-Lipid-pos	SM(d18:1/24:1)	positive	Lipid	0.023	2.21521	0.313442	0.7563	0.8182
Spermidine-Metabolite-pos	Spermidine	positive	Metabolite	-0.053	0.499737	-0.297585	0.7683	0.8232
PI(16:0_20:4)-Lipid-neg	PI(16:0_20:4)	negative	Lipid	-0.026	2.42561	-0.299603	0.7668	0.8232
Xanthine-Metabolite-pos	Xanthine	positive	Metabolite	0.054	-4.63613	0.280858	0.781	0.8328
1-Methylnicotinamide-Metabolite-pos	1-Methylnicotinamide	positive	Metabolite	0.043	-4.08166	0.273078	0.7869	0.8351
PE(P-18:0/20:5)-Lipid-neg	PE(P-18:0/20:5)	negative	Lipid	-0.044	-2.61072	-0.246302	0.8074	0.8529
PI(18:0_22:6)-Lipid-neg	PI(18:0_22:6)	negative	Lipid	0.021	-0.379351	0.222158	0.8259	0.8683
PI(16:0_18:1)-Lipid-neg	PI(16:0_18:1)	negative	Lipid	0.017	0.455975	0.214541	0.8317	0.8704
(3-O-sulfo)GalCer(d18:1/18:0(2OH)-Lipid-neg	(3-O-sulfo)GalCer(d18:1/18:0(2OH)	negative	Lipid	-0.021	1.2772	-0.189975	0.8507	0.8862
Ornithine-Metabolite-pos	Ornithine	positive	Metabolite	-0.037	0.427491	-0.165086	0.8701	0.9022
Malic acid-Metabolite-neg	Malic acid	negative	Metabolite	0.031	4.0335	0.156712	0.8767	0.9048
Dodecanoylcarnitine-Metabolite-pos	Dodecanoylcarnitine	positive	Metabolite	-0.047	-8.00801	-0.146666	0.8845	0.9087
PE(P-18:0/20:4)-Lipid-neg	PE(P-18:0/20:4)	negative	Lipid	-0.0076	5.89531	-0.107252	0.9154	0.9319
LPG(18:1)-Lipid-neg	LPG(18:1)	negative	Lipid	0.029	-2.32803	0.111009	0.9125	0.9319
Hemi-BMP(20:4/20:4)_16:0-Lipid-neg	Hemi-BMP(20:4/20:4)_16:0	negative	Lipid	0.034	-6.56137	0.101936	0.92	0.9325
Tryptophan-Metabolite-pos	Tryptophan	positive	Metabolite	-0.019	-2.87809	-0.0844837	0.9333	0.9417
S-Adenosylmethionine-Metabolite-pos	S-Adenosylmethionine	positive	Metabolite	0.015	-3.32938	0.0532834	0.9579	0.9622
Stearoylcarnitine-Metabolite-pos	Stearoylcarnitine	positive	Metabolite	-0.0011	-7.85746	-0.005481	0.9957	0.9957

## Sheet: 3. APP_pos_vs_WT_neg
feature_id	symbol	ionization	panel	logFC	AveExpr	t	P.Value	adj.P.Val
GM3(d36:1)-Lipid-neg	GM3(d36:1)	negative	Lipid	3.1	0.664097	16.2938	1.818e-15	4.091e-13
PS(16:0_20:4)-Lipid-neg	PS(16:0_20:4)	negative	Lipid	1.9	2.06391	13.6762	1.146e-13	1.289e-11
TG(20:4_36:3)-Lipid-pos	TG(20:4_36:3)	positive	Lipid	2.2	-5.99272	12.5343	9.415e-13	7.062e-11
TG(20:4_34:2)-Lipid-pos	TG(20:4_34:2)	positive	Lipid	1.9	-6.65089	12.2536	1.499e-12	8.434e-11
PS(16:0_18:1)-Lipid-neg	PS(16:0_18:1)	negative	Lipid	1.4	2.78093	11.5056	6.319e-12	2.844e-10
Cer(d18:1/18:0)-Lipid-pos	Cer(d18:1/18:0)	positive	Lipid	1.3	2.32933	10.9321	1.988e-11	6.391e-10
TG(20:4_32:1)-Lipid-pos	TG(20:4_32:1)	positive	Lipid	2	-5.9481	10.9951	1.837e-11	6.391e-10
TG(20:4_36:2)-Lipid-pos	TG(20:4_36:2)	positive	Lipid	1.8	-5.00502	10.6428	3.755e-11	1.056e-09
PE(P-16:0/22:4)-Lipid-neg	PE(P-16:0/22:4)	negative	Lipid	1.1	4.69465	10.3605	6.482e-11	1.621e-09
Hypoxanthine-Metabolite-pos	Hypoxanthine	positive	Metabolite	-2.2	-0.746195	-10.3664	7.351e-11	1.654e-09
Spermine-Metabolite-pos	Spermine	positive	Metabolite	2.2	-1.52413	9.5971	3.785e-10	7.741e-09
PE(34:1)-Lipid-pos	PE(34:1)	positive	Lipid	1.1	2.76987	9.20359	8.041e-10	1.508e-08
PI(20:4/20:4)-Lipid-neg	PI(20:4/20:4)	negative	Lipid	1.4	-1.12402	9.04424	1.153e-09	1.996e-08
CE(20:4)-Lipid-pos	CE(20:4)	positive	Lipid	-0.82	0.0801078	-8.90123	1.598e-09	2.568e-08
PE(38:6)-Lipid-pos	PE(38:6)	positive	Lipid	1.3	4.37193	8.68126	2.654e-09	3.98e-08
CE(18:2)-Lipid-pos	CE(18:2)	positive	Lipid	-0.73	2.98701	-8.31636	6.243e-09	8.779e-08
PE(36:4)-Lipid-pos	PE(36:4)	positive	Lipid	1	3.45046	8.27039	6.962e-09	9.214e-08
Propionylcarnitine-Metabolite-pos	Propionylcarnitine	positive	Metabolite	-1.2	-3.03278	-7.7916	2.203e-08	2.609e-07
PI(18:1/18:1)-Lipid-neg	PI(18:1/18:1)	negative	Lipid	1.1	0.328091	7.79944	2.161e-08	2.609e-07
PG(16:0_18:1)-Lipid-neg	PG(16:0_18:1)	negative	Lipid	1	-0.806733	7.71851	2.633e-08	2.963e-07
CE(20:5)-Lipid-pos	CE(20:5)	positive	Lipid	-0.86	-0.487	-7.65931	3.045e-08	3.262e-07
PE(40:7)-Lipid-pos	PE(40:7)	positive	Lipid	0.97	3.22302	6.9091	1.988e-07	2.033e-06
DG(16:0_20:4)-Lipid-pos	DG(16:0_20:4)	positive	Lipid	1.6	-0.292241	6.69716	3.638e-07	3.559e-06
PC(40:5)-Lipid-pos	PC(40:5)	positive	Lipid	-0.59	0.521702	-6.60263	4.36e-07	3.793e-06
PC(O-18:0/2:0)-Lipid-pos	PC(O-18:0/2:0)	positive	Lipid	-0.77	-1.2675	-6.60058	4.383e-07	3.793e-06
PE(P-16:0/20:4)-Lipid-neg	PE(P-16:0/20:4)	negative	Lipid	0.74	5.86731	6.61193	4.256e-07	3.793e-06
Cer(d18:1/24:1)-Lipid-pos	Cer(d18:1/24:1)	positive	Lipid	0.8	2.33276	6.21955	1.18e-06	9.835e-06
PE(40:4)-Lipid-pos	PE(40:4)	positive	Lipid	0.65	2.32983	6.20241	1.234e-06	9.919e-06
Leucine-Metabolite-pos	Leucine	positive	Metabolite	-1.3	-3.05866	-6.2134	1.456e-06	1.129e-05
HexCer(d18:1/16:0)-Lipid-pos	HexCer(d18:1/16:0)	positive	Lipid	1.1	-2.60862	5.90774	2.723e-06	2.042e-05
PG(16:0_20:4)-Lipid-neg	PG(16:0_20:4)	negative	Lipid	1.2	-3.96408	5.60545	7.092e-06	5.147e-05
PS(16:0_22:6)-Lipid-neg	PS(16:0_22:6)	negative	Lipid	0.71	1.65664	5.45369	8.976e-06	6.311e-05
Coenzyme Q10-Lipid-pos	Coenzyme Q10	positive	Lipid	-1.1	-7.97407	-5.36163	1.178e-05	8.033e-05
PE(O-18:0/20:4)-Lipid-neg	PE(O-18:0/20:4)	negative	Lipid	-0.5	2.85719	-5.2991	1.358e-05	8.986e-05
Cer(d18:1/16:0)-Lipid-pos	Cer(d18:1/16:0)	positive	Lipid	0.58	1.73692	5.16944	1.923e-05	0.0001236
PE(36:2)-Lipid-pos	PE(36:2)	positive	Lipid	0.48	2.98091	5.06444	2.55e-05	0.0001594
Oleic acid-Lipid-neg	Oleic acid	negative	Lipid	-0.87	3.97239	-4.95625	3.446e-05	0.0002095
PS(18:1/18:1)-Lipid-neg	PS(18:1/18:1)	negative	Lipid	0.49	2.64751	4.92119	3.748e-05	0.0002219
CE(22:6)-Lipid-pos	CE(22:6)	positive	Lipid	1.3	-0.814611	4.68077	7.352e-05	0.0004241
PC(36:1)-Lipid-pos	PC(36:1)	positive	Lipid	-0.38	3.06446	-4.59318	9.056e-05	0.0005094
N-Acetylaspartic acid-Metabolite-pos	N-Acetylaspartic acid	positive	Metabolite	-0.63	6.46031	-4.56053	9.886e-05	0.0005341
PG(18:0_18:1)-Lipid-neg	PG(18:0_18:1)	negative	Lipid	0.73	-3.63408	4.55741	9.97e-05	0.0005341
DG(18:1_20:4)-Lipid-pos	DG(18:1_20:4)	positive	Lipid	1	-1.47276	4.46797	0.0001298	0.0006792
Phenylalanine-Metabolite-pos	Phenylalanine	positive	Metabolite	-0.78	-1.90392	-4.44418	0.0001361	0.0006961
LacCer(d18:1/18:0)-Lipid-pos	LacCer(d18:1/18:0)	positive	Lipid	1.1	-4.33865	4.41685	0.0001488	0.0007438
Palmitic acid-Lipid-neg	Palmitic acid	negative	Lipid	-0.7	6.97976	-4.36462	0.0001672	0.0008177
PC(38:4)-Lipid-pos	PC(38:4)	positive	Lipid	-0.39	2.89786	-4.25652	0.0002232	0.001069
LPC(18:1)-Lipid-pos	LPC(18:1)	positive	Lipid	-0.51	0.176573	-4.18521	0.00027	0.001265
Hexanoylcarnitine-Metabolite-pos	Hexanoylcarnitine	positive	Metabolite	-0.7	-5.15278	-4.01195	0.0004302	0.001976
TG(22:6_36:2)-Lipid-pos	TG(22:6_36:2)	positive	Lipid	0.77	-8.00387	3.99941	0.0004452	0.002003
LPC(22:6)-Lipid-pos	LPC(22:6)	positive	Lipid	-0.72	-3.55862	-3.9553	0.0004997	0.00217
Lysine-Metabolite-pos	Lysine	positive	Metabolite	-1.2	-4.91721	-3.9583	0.0005015	0.00217
Carnitine-Metabolite-pos	Carnitine	positive	Metabolite	-0.54	-3.64331	-3.83754	0.0006777	0.002877
Citric acid-Metabolite-neg	Citric acid	negative	Metabolite	-1	9.16905	-3.81069	0.0007385	0.003021
Isocitric acid-Metabolite-neg	Isocitric acid	negative	Metabolite	-1	9.15426	-3.81667	0.0007271	0.003021
EPA-Lipid-neg	EPA	negative	Lipid	-0.68	-1.33672	-3.80854	0.0008114	0.00326
LacCer(d18:1/16:0)-Lipid-pos	LacCer(d18:1/16:0)	positive	Lipid	-0.87	-4.27383	-3.78237	0.000834	0.003292
Mannose-Metabolite-pos	Mannose	positive	Metabolite	-1.2	-0.58159	-3.75661	0.001157	0.00449
LPE(16:0)-Lipid-neg	LPE(16:0)	negative	Lipid	0.71	-0.680549	3.59471	0.001288	0.004914
TG(18:1_34:3)-Lipid-pos	TG(18:1_34:3)	positive	Lipid	-0.81	-5.48336	-3.58946	0.001312	0.004918
PG(18:1/18:1)-Lipid-neg	PG(18:1/18:1)	negative	Lipid	1.1	-2.83721	3.87586	0.001349	0.004975
PA(18:0_22:6)-Lipid-neg	PA(18:0_22:6)	negative	Lipid	0.44	1.2824	3.517	0.001561	0.005665
Histidine-Metabolite-pos	Histidine	positive	Metabolite	-1.1	-1.06193	-3.49736	0.001662	0.005935
PS(18:0_20:4)-Lipid-neg	PS(18:0_20:4)	negative	Lipid	0.37	5.49607	3.48151	0.00171	0.006012
Arginine-Metabolite-pos	Arginine	positive	Metabolite	-0.48	1.67985	-3.46902	0.001766	0.006113
PI(16:0_18:1)-Lipid-neg	PI(16:0_18:1)	negative	Lipid	0.35	0.455975	3.40681	0.002071	0.00706
HexCer(d18:1/18:0)-Lipid-pos	HexCer(d18:1/18:0)	positive	Lipid	0.46	-1.6973	3.39001	0.002162	0.007259
PC(16:0/5:0(CHO))-Lipid-pos	PC(16:0/5:0(CHO))	positive	Lipid	1.1	-1.88669	3.37767	0.002255	0.007462
PE(P-16:0/22:6)-Lipid-neg	PE(P-16:0/22:6)	negative	Lipid	0.39	3.60532	3.3636	0.002312	0.007539
PC(36:4)-Lipid-pos	PC(36:4)	positive	Lipid	0.38	4.72145	3.33234	0.002503	0.008046
Choline-Metabolite-pos	Choline	positive	Metabolite	-0.51	-2.05979	-3.31578	0.00261	0.008273
Butyrylcarnitine-Metabolite-pos	Butyrylcarnitine	positive	Metabolite	-0.52	-4.92683	-3.30507	0.002682	0.008382
PC(16:0/9:0(CHO))-Lipid-pos	PC(16:0/9:0(CHO))	positive	Lipid	0.94	-0.515904	3.23304	0.003248	0.01001
Butyrobetaine-Metabolite-pos	Butyrobetaine	positive	Metabolite	-0.64	-3.03937	-3.11725	0.004333	0.01313
Glycerophosphocholine-Metabolite-pos	Glycerophosphocholine	positive	Metabolite	-0.83	13.0575	-3.11326	0.004377	0.01313
PG(18:0_20:4)-Lipid-neg	PG(18:0_20:4)	negative	Lipid	0.64	-4.50597	3.08997	0.004636	0.01372
PC(34:1)-Lipid-pos	PC(34:1)	positive	Lipid	0.26	4.74702	3.05656	0.004994	0.01459
alpha-Tocopherol-Metabolite-pos	alpha-Tocopherol	positive	Metabolite	-0.94	-5.48708	-3.03258	0.005627	0.01623
Acetylcarnitine-Metabolite-pos	Acetylcarnitine	positive	Metabolite	-0.34	-4.13998	-2.96545	0.006246	0.01779
Hemi-BMP(18:1/18:1)_16:0-Lipid-neg	Hemi-BMP(18:1/18:1)_16:0	negative	Lipid	0.67	-5.90756	2.94018	0.007018	0.01974
DG(18:0_20:4)-Lipid-pos	DG(18:0_20:4)	positive	Lipid	0.41	-0.0238302	2.90356	0.007261	0.02017
PC(40:6)-Lipid-pos	PC(40:6)	positive	Lipid	-0.25	0.123108	-2.79843	0.009352	0.02566
LPC(18:0)-Lipid-pos	LPC(18:0)	positive	Lipid	-0.29	-0.096384	-2.79086	0.009523	0.02581
PC(38:6)-Lipid-pos	PC(38:6)	positive	Lipid	0.26	1.43764	2.68093	0.01235	0.03282
PE(P-18:0/18:2)-Lipid-neg	PE(P-18:0/18:2)	negative	Lipid	-0.48	0.0303992	-2.6752	0.01254	0.03282
PE(P-18:0/20:4)-Lipid-neg	PE(P-18:0/20:4)	negative	Lipid	-0.25	5.89531	-2.67752	0.01245	0.03282
TG(18:1_34:2)-Lipid-pos	TG(18:1_34:2)	positive	Lipid	-0.48	-2.31604	-2.61942	0.01429	0.03695
Aspartic acid-Metabolite-pos	Aspartic acid	positive	Metabolite	-0.31	1.30268	-2.57571	0.01579	0.04036
LPC(20:4)-Lipid-pos	LPC(20:4)	positive	Lipid	-0.46	-1.44108	-2.5506	0.01675	0.04188
Adenine-Metabolite-pos	Adenine	positive	Metabolite	-0.62	3.84024	-2.55454	0.01666	0.04188
PE(38:4)-Lipid-pos	PE(38:4)	positive	Lipid	0.24	5.18311	2.4471	0.02118	0.05237
PC(36:2)-Lipid-pos	PC(36:2)	positive	Lipid	-0.22	3.32136	-2.4325	0.02189	0.05353
PC(16:0/9:0(COOH))-Lipid-pos	PC(16:0/9:0(COOH))	positive	Lipid	0.63	-4.17588	2.41959	0.02263	0.05474
BMP(20:4/20:4)-Lipid-neg	BMP(20:4/20:4)	negative	Lipid	-0.32	3.86738	-2.40623	0.02322	0.05558
(3-O-sulfo)GalCer(d18:1/24:1)-Lipid-neg	(3-O-sulfo)GalCer(d18:1/24:1)	negative	Lipid	-0.52	4.99671	-2.38315	0.02455	0.05813
MG(18:0)-Lipid-pos	MG(18:0)	positive	Lipid	-0.51	14.444	-2.33177	0.02751	0.06447
Lactic acid-Metabolite-neg	Lactic acid	negative	Metabolite	0.59	-0.0968074	2.32177	0.02844	0.06597
BMP(22:6/22:6)-Lipid-neg	BMP(22:6/22:6)	negative	Lipid	-0.37	0.70299	-2.30953	0.02878	0.06609
PE(P-18:0/20:5)-Lipid-neg	PE(P-18:0/20:5)	negative	Lipid	-0.63	-2.61072	-2.28795	0.03061	0.06958
TG(20:4_36:0)-Lipid-pos	TG(20:4_36:0)	positive	Lipid	0.4	-5.83192	2.27411	0.03114	0.07007
MG(18:1)-Lipid-pos	MG(18:1)	positive	Lipid	-0.48	9.28223	-2.26715	0.03169	0.0706
Glutamine-Metabolite-pos	Glutamine	positive	Metabolite	-0.48	2.4075	-2.19608	0.03695	0.08151
BMP(18:0_20:4)-Lipid-neg	BMP(18:0_20:4)	negative	Lipid	-0.28	-1.25005	-2.18278	0.03791	0.08281
Cholesterol-Lipid-pos	Cholesterol	positive	Lipid	0.31	1.5036	2.17528	0.03852	0.08292
TG(18:0_36:2)-Lipid-pos	TG(18:0_36:2)	positive	Lipid	-0.38	-3.51786	-2.17361	0.0387	0.08292
LacCer(d18:1/24:1)-Lipid-pos	LacCer(d18:1/24:1)	positive	Lipid	-0.96	-6.6404	-2.16861	0.03994	0.08407
Cystine-Metabolite-pos	Cystine	positive	Metabolite	-0.99	-8.57905	-2.15922	0.03998	0.08407
Hemi-BMP(20:4/20:4)_20:4-Lipid-neg	Hemi-BMP(20:4/20:4)_20:4	negative	Lipid	-0.65	-6.1341	-2.16108	0.04148	0.08642
PA(18:0_18:1)-Lipid-neg	PA(18:0_18:1)	negative	Lipid	-0.5	0.263629	-2.13351	0.04222	0.08715
Adenosine diphosphate ribose-Metabolite-pos	Adenosine diphosphate ribose	positive	Metabolite	-0.8	-8.72385	-2.13106	0.04322	0.0884
Asparagine-Metabolite-pos	Asparagine	positive	Metabolite	-0.59	1.26868	-2.1145	0.04395	0.08909
SM(d18:1/18:0)-Lipid-pos	SM(d18:1/18:0)	positive	Lipid	0.22	1.7003	2.07776	0.04735	0.09346
Citrulline-Metabolite-pos	Citrulline	positive	Metabolite	-0.61	-2.29676	-2.0792	0.04733	0.09346
LPI(18:0)-Lipid-neg	LPI(18:0)	negative	Lipid	0.91	-3.28663	2.08859	0.04679	0.09346
PE(P-18:0/18:1)-Lipid-neg	PE(P-18:0/18:1)	negative	Lipid	-0.39	3.90922	-2.06579	0.0486	0.09508
Succinic acid-Metabolite-neg	Succinic acid	negative	Metabolite	-0.53	2.81063	-2.05766	0.0495	0.09602
Serine-Metabolite-pos	Serine	positive	Metabolite	-0.6	5.71311	-2.0492	0.05038	0.09689
(3-O-sulfo)GalCer(d18:1/24:1(2OH))-Lipid-neg	(3-O-sulfo)GalCer(d18:1/24:1(2OH))	negative	Lipid	-0.45	2.58667	-2.0162	0.05394	0.1028
(3-O-sulfo)GalCer(d18:1/24:0(2OH))-Lipid-neg	(3-O-sulfo)GalCer(d18:1/24:0(2OH))	negative	Lipid	-0.38	3.26823	-2.00821	0.05475	0.1035
(3-O-sulfo)GalCer(d18:1/24:0)-Lipid-neg	(3-O-sulfo)GalCer(d18:1/24:0)	negative	Lipid	-0.41	3.46335	-2.00091	0.05565	0.1043
MG(16:0)-Lipid-pos	MG(16:0)	positive	Lipid	-0.41	11.8918	-1.98277	0.05776	0.1074
HexCer(d18:1/22:0)-Lipid-pos	HexCer(d18:1/22:0)	positive	Lipid	0.18	-0.0148773	1.95808	0.06061	0.1117
3-Hydroxykynurenine-Metabolite-pos	3-Hydroxykynurenine	positive	Metabolite	-0.73	-5.30129	-1.95568	0.06104	0.1117
N-Acetylserine-Metabolite-pos	N-Acetylserine	positive	Metabolite	-0.62	-3.73288	-1.94774	0.06203	0.1125
Adenosine-Metabolite-pos	Adenosine	positive	Metabolite	-0.34	-1.15561	-1.93223	0.06391	0.115
Threonine-Metabolite-pos	Threonine	positive	Metabolite	-0.77	1.29514	-1.92681	0.06512	0.1163
LacCer(d18:1/24:0)-Lipid-pos	LacCer(d18:1/24:0)	positive	Lipid	-0.7	-6.77868	-1.91929	0.06818	0.1208
Palmitoleic acid-Lipid-neg	Palmitoleic acid	negative	Lipid	-0.63	1.94953	-1.86921	0.07259	0.1276
Ornithine-Metabolite-pos	Ornithine	positive	Metabolite	-0.53	0.427491	-1.76437	0.0891	0.1554
Glutathione-Metabolite-pos	Glutathione	positive	Metabolite	-0.54	-0.0744546	-1.70472	0.09985	0.1728
Valerobetaine-Metabolite-pos	Valerobetaine	positive	Metabolite	-0.31	-1.61026	-1.68477	0.1036	0.1775
PI(18:0_20:4)-Lipid-neg	PI(18:0_20:4)	negative	Lipid	0.16	4.11657	1.68175	0.1041	0.1775
Phosphoenolpyruvic acid-Metabolite-neg	Phosphoenolpyruvic acid	negative	Metabolite	0.67	-2.93585	1.67725	0.1056	0.1787
PS(18:0_22:6)-Lipid-neg	PS(18:0_22:6)	negative	Lipid	0.18	6.16729	1.64263	0.112	0.1881
SM(d18:1/16:0)-Lipid-pos	SM(d18:1/16:0)	positive	Lipid	-0.15	3.04679	-1.63529	0.1136	0.1893
LPC(26:0)-Lipid-pos	LPC(26:0)	positive	Lipid	-0.43	-6.13068	-1.61692	0.1176	0.1918
BMP(16:0_18:1)-Lipid-neg	BMP(16:0_18:1)	negative	Lipid	0.25	-0.519798	1.61917	0.117	0.1918
LPE(18:0)-Lipid-neg	LPE(18:0)	negative	Lipid	0.26	2.18051	1.61751	0.1174	0.1918
PE(40:6)-Lipid-pos	PE(40:6)	positive	Lipid	0.15	5.66641	1.59929	0.1214	0.1965
Homoserine-Metabolite-pos	Homoserine	positive	Metabolite	-0.55	3.1152	-1.5854	0.1246	0.2
Malic acid-Metabolite-neg	Malic acid	negative	Metabolite	-0.42	4.0335	-1.58246	0.1253	0.2
CE(18:1)-Lipid-pos	CE(18:1)	positive	Lipid	0.19	0.8062	1.56666	0.1288	0.2041
Palmitoylcarnitine-Metabolite-pos	Palmitoylcarnitine	positive	Metabolite	-0.43	-6.2532	-1.54502	0.1341	0.211
PE(38:5)-Lipid-pos	PE(38:5)	positive	Lipid	0.17	3.15647	1.50107	0.1449	0.2249
Creatine-Metabolite-pos	Creatine	positive	Metabolite	-0.25	4.73352	-1.50258	0.1446	0.2249
CL(72:6/18:2)-Lipid-neg	CL(72:6/18:2)	negative	Lipid	-0.55	-2.00193	-1.49938	0.1464	0.2257
SM(d18:1/24:0)-Lipid-pos	SM(d18:1/24:0)	positive	Lipid	-0.17	0.975624	-1.46118	0.1555	0.238
Isovalerylcarnitine-Metabolite-pos	Isovalerylcarnitine	positive	Metabolite	-0.55	-4.94587	-1.45561	0.1572	0.2382
PI(18:0_22:6)-Lipid-neg	PI(18:0_22:6)	negative	Lipid	-0.18	-0.379351	-1.45291	0.1578	0.2382
Glutamic acid-Metabolite-pos	Glutamic acid	positive	Metabolite	-0.39	1.90689	-1.39547	0.1744	0.2615
Arachidonic acid_MRM-Lipid-neg	Arachidonic acid_MRM	negative	Lipid	-0.4	-0.508765	-1.34645	0.1895	0.282
Phosphocreatine-Metabolite-neg	Phosphocreatine	negative	Metabolite	0.28	0.0945045	1.34452	0.1905	0.282
Trimethylamine-N-oxide-Metabolite-pos	Trimethylamine-N-oxide	positive	Metabolite	-0.2	-0.479849	-1.31485	0.1996	0.2935
PE(36:1)-Lipid-pos	PE(36:1)	positive	Lipid	0.12	2.86926	1.26102	0.2181	0.3186
DG(16:0_18:1)-Lipid-pos	DG(16:0_18:1)	positive	Lipid	0.17	1.38928	1.22538	0.231	0.3315
8-hydroxyguanosine-Metabolite-pos	8-hydroxyguanosine	positive	Metabolite	0.29	0.809611	1.23173	0.2288	0.3315
Cholesterol sulfate-Lipid-neg	Cholesterol sulfate	negative	Lipid	-0.52	2.27514	-1.22491	0.2313	0.3315
Asymmetric dimethylarginine-Metabolite-pos	Asymmetric dimethylarginine	positive	Metabolite	-0.44	3.98115	-1.22156	0.2339	0.3331
Stearic acid-Lipid-neg	Stearic acid	negative	Lipid	-0.4	-7.9897	-1.18592	0.2461	0.3482
5'-Methylthioadenosine-Metabolite-pos	5'-Methylthioadenosine	positive	Metabolite	-0.19	-0.813432	-1.17444	0.2505	0.3509
BMP(18:1/18:1)-Lipid-neg	BMP(18:1/18:1)	negative	Lipid	-0.16	3.11755	-1.16501	0.2542	0.3509
PA(16:0_18:1)-Lipid-neg	PA(16:0_18:1)	negative	Lipid	-0.21	0.556606	-1.1656	0.254	0.3509
PS(22:6/22:6)-Lipid-neg	PS(22:6/22:6)	negative	Lipid	0.5	-3.20727	1.1703	0.254	0.3509
Kynurenine-Metabolite-pos	Kynurenine	positive	Metabolite	-0.2	-5.23503	-1.156	0.2578	0.3516
Spermidine-Metabolite-pos	Spermidine	positive	Metabolite	0.27	0.499737	1.15691	0.2575	0.3516
Betaine-Metabolite-pos	Betaine	positive	Metabolite	-0.21	0.582005	-1.14253	0.2633	0.3569
BMP(16:1/16:1)-Lipid-neg	BMP(16:1/16:1)	negative	Lipid	0.34	-3.60351	1.09736	0.2831	0.3814
(3-O-sulfo)GalCer(d18:1/18:0(2OH)-Lipid-neg	(3-O-sulfo)GalCer(d18:1/18:0(2OH)	negative	Lipid	-0.15	1.2772	-1.06722	0.2953	0.3955
PE(O-18:0/22:6)-Lipid-neg	PE(O-18:0/22:6)	negative	Lipid	-0.14	0.384389	-1.05778	0.2995	0.3988
Octanoylcarnitine-Metabolite-pos	Octanoylcarnitine	positive	Metabolite	-0.39	-6.27493	-0.992915	0.33	0.4368
HexCer(d18:1/24:1)-Lipid-pos	HexCer(d18:1/24:1)	positive	Lipid	-0.18	0.987743	-0.982752	0.3345	0.4401
LPC(16:0)-Lipid-pos	LPC(16:0)	positive	Lipid	-0.13	-0.218051	-0.967146	0.342	0.4446
PS(18:0_18:1)-Lipid-neg	PS(18:0_18:1)	negative	Lipid	-0.1	4.99078	-0.963482	0.3438	0.4446
PG(16:0_22:6)-Lipid-neg	PG(16:0_22:6)	negative	Lipid	0.32	-6.33549	0.97583	0.3399	0.4446
Creatinine-Metabolite-pos	Creatinine	positive	Metabolite	0.24	-1.55674	0.915972	0.3679	0.473
Xanthine-Metabolite-pos	Xanthine	positive	Metabolite	-0.23	-4.63613	-0.89319	0.3797	0.4855
Methionine S-oxide-Metabolite-pos	Methionine S-oxide	positive	Metabolite	-0.23	4.20904	-0.862009	0.3964	0.5038
NAD-Metabolite-pos	NAD	positive	Metabolite	-0.35	-6.89808	-0.849702	0.4033	0.5098
PE(O-16:0/20:4)-Lipid-neg	PE(O-16:0/20:4)	negative	Lipid	0.09	2.24338	0.844309	0.4059	0.5102
PI(16:0_22:6)-Lipid-neg	PI(16:0_22:6)	negative	Lipid	0.11	-1.59002	0.838822	0.4089	0.5112
Stearoylcarnitine-Metabolite-pos	Stearoylcarnitine	positive	Metabolite	-0.22	-7.85746	-0.829643	0.4141	0.5146
Hemi-BMP(20:4/20:4)_16:0-Lipid-neg	Hemi-BMP(20:4/20:4)_16:0	negative	Lipid	-0.35	-6.56137	-0.833636	0.4162	0.5146
CE(16:1)-Lipid-pos	CE(16:1)	positive	Lipid	-0.13	-0.931913	-0.798995	0.4313	0.5302
PC(O-16:0/2:0)-Lipid-pos	PC(O-16:0/2:0)	positive	Lipid	-0.35	-1.8111	-0.792582	0.4353	0.5323
Niacinamide-Metabolite-pos	Niacinamide	positive	Metabolite	0.095	-4.01043	0.669256	0.509	0.6157
Pyroglutamic acid-Metabolite-pos	Pyroglutamic acid	positive	Metabolite	-0.25	0.148723	-0.671311	0.5078	0.6157
Ethanolamine-Metabolite-pos	Ethanolamine	positive	Metabolite	-0.13	-3.52743	-0.66418	0.5122	0.6163
gamma-Aminobutyric acid-Metabolite-pos	gamma-Aminobutyric acid	positive	Metabolite	0.25	-5.40732	0.654346	0.5185	0.6205
PE(O-16:0/22:6)-Lipid-neg	PE(O-16:0/22:6)	negative	Lipid	-0.068	0.287371	-0.610198	0.5468	0.651
PE(P-18:1/22:6)-Lipid-neg	PE(P-18:1/22:6)	negative	Lipid	0.069	2.18557	0.602665	0.5518	0.6534
PE(P-18:1/20:4)-Lipid-neg	PE(P-18:1/20:4)	negative	Lipid	-0.061	4.92137	-0.582445	0.5651	0.6657
Pyridoxamine-Metabolite-pos	Pyridoxamine	positive	Metabolite	-0.18	2.57884	-0.57738	0.5685	0.6662
DG(18:1/18:1)-Lipid-pos	DG(18:1/18:1)	positive	Lipid	-0.085	1.03718	-0.564613	0.577	0.6727
(3-O-sulfo)GalCer(d18:1/16:0)-Lipid-neg	(3-O-sulfo)GalCer(d18:1/16:0)	negative	Lipid	0.17	-1.9517	0.529384	0.6015	0.6976
(3-O-sulfo)GalCer(d18:1/18:0)-Lipid-neg	(3-O-sulfo)GalCer(d18:1/18:0)	negative	Lipid	-0.066	1.87214	-0.513481	0.6118	0.7059
Nicotinic acid-Metabolite-pos	Nicotinic acid	positive	Metabolite	0.19	-8.41241	0.48522	0.6318	0.7253
cis-Aconitic acid-Metabolite-neg	cis-Aconitic acid	negative	Metabolite	-0.087	0.33908	-0.476921	0.6374	0.728
Tryptophan-Metabolite-pos	Tryptophan	positive	Metabolite	-0.12	-2.87809	-0.401924	0.6909	0.7852
SM(d18:1/24:1)-Lipid-pos	SM(d18:1/24:1)	positive	Lipid	0.032	2.21521	0.339248	0.737	0.8333
Alanine-Metabolite-pos	Alanine	positive	Metabolite	0.091	-2.75403	0.328179	0.7458	0.839
PA(18:1/18:1)-Lipid-neg	PA(18:1/18:1)	negative	Lipid	0.068	-0.665316	0.315338	0.755	0.8451
S-Adenosylmethionine-Metabolite-pos	S-Adenosylmethionine	positive	Metabolite	-0.11	-3.32938	-0.302555	0.7646	0.8516
Sucrose-Metabolite-pos	Sucrose	positive	Metabolite	0.21	0.0720058	0.279391	0.7822	0.8627
PE(P-16:0/20:5)-Lipid-neg	PE(P-16:0/20:5)	negative	Lipid	0.061	-2.8933	0.280629	0.7812	0.8627
HexCer(d18:1/24:0)-Lipid-pos	HexCer(d18:1/24:0)	positive	Lipid	0.028	-0.0739562	0.245423	0.808	0.8827
LPG(18:1)-Lipid-neg	LPG(18:1)	negative	Lipid	-0.088	-2.32803	-0.24545	0.8081	0.8827
BMP(16:0_20:4)-Lipid-neg	BMP(16:0_20:4)	negative	Lipid	0.033	-0.194815	0.233924	0.8168	0.8878
Guanosine-Metabolite-pos	Guanosine	positive	Metabolite	-0.086	-6.46094	-0.20594	0.8387	0.9072
LPC(16:1)-Lipid-pos	LPC(16:1)	positive	Lipid	-0.028	-3.87871	-0.180926	0.8578	0.9173
Dodecanoylcarnitine-Metabolite-pos	Dodecanoylcarnitine	positive	Metabolite	-0.078	-8.00801	-0.183829	0.8555	0.9173
PA(18:0_20:4)-Lipid-neg	PA(18:0_20:4)	negative	Lipid	0.027	0.0461123	0.177784	0.8602	0.9173
1-Methylnicotinamide-Metabolite-pos	1-Methylnicotinamide	positive	Metabolite	0.035	-4.08166	0.169202	0.8669	0.9201
DG(18:0_18:1)-Lipid-pos	DG(18:0_18:1)	positive	Lipid	-0.029	0.488427	-0.163733	0.8712	0.9202
S-Adenosylhomocysteine-Metabolite-pos	S-Adenosylhomocysteine	positive	Metabolite	0.085	0.0309992	0.157235	0.8763	0.9213
Glycine-Metabolite-pos	Glycine	positive	Metabolite	0.043	1.81994	0.148762	0.8829	0.9239
GM3(d34:1)-Lipid-neg	GM3(d34:1)	negative	Lipid	0.053	-3.12759	0.144399	0.8871	0.9241
BMP(18:0_18:1)-Lipid-neg	BMP(18:0_18:1)	negative	Lipid	-0.016	-1.24597	-0.106731	0.9158	0.9496
DG(18:0_22:6)-Lipid-pos	DG(18:0_22:6)	positive	Lipid	0.041	0.37681	0.0973061	0.9232	0.9529
Cer(d18:1/24:0)-Lipid-pos	Cer(d18:1/24:0)	positive	Lipid	-0.01	1.94979	-0.0794256	0.9373	0.9586
Sarcosine-Metabolite-pos	Sarcosine	positive	Metabolite	0.024	-3.09799	0.0838891	0.9338	0.9586
PI(18:0_18:1)-Lipid-neg	PI(18:0_18:1)	negative	Lipid	0.0064	-0.0776828	0.0625227	0.9506	0.9678
Hydroxyisovaleroyl carnitine-Metabolite-pos	Hydroxyisovaleroyl carnitine	positive	Metabolite	0.0097	-6.71452	0.0441553	0.9651	0.9782
PE(P-18:0/22:6)-Lipid-neg	PE(P-18:0/22:6)	negative	Lipid	-0.0037	3.29129	-0.0344438	0.9728	0.9815
PI(16:0_20:4)-Lipid-neg	PI(16:0_20:4)	negative	Lipid	0.0026	2.42561	0.0228587	0.9819	0.9863
Dimethylethanolamine-Metabolite-pos	Dimethylethanolamine	positive	Metabolite	-0.00065	0.0263671	-0.00388992	0.9969	0.9969
